# Supplementary material for: A Novel Pyroptosis-Related Signature for Predicting Prognosis and Indicating Immune Microenvironment Features in Osteosarcoma
Source: Front Genet. 2021 Nov 26;12:780780. doi: 10.3389/fgene.2021.780780 (PMC8662937; doi:10.3389/fgene.2021.780780)
Supplement: Supplementary file 1 [file DataSheet3.ZIP › TARGET-OS.clinical.xlsx]

## Sheet: TARGET-OS.clinical
sample_id	TARGET USI	Gender	Race	Ethnicity	Age at Diagnosis in Days	First Event	Time to First Event in Days	Vital Status	Overall Survival Time in Days	Year of Diagnosis	Year of Last Follow Up	Protocol	Disease at diagnosis	Metastasis site	Primary tumor site	Specific tumor site	Specific tumor side	Specific tumor region	Definitive Surgery	Primary site progression	Site of initial relapse	Time to first relapse in days	Time to first enrollment on relapse protocol in days	Time to first SMN in days	Time to death in days	Histologic response	Percent necrosis	Relapse Type	Therapy	Comment
TARGET-40-NAAVMI-01A	TARGET-40-NAAVMI	Male	White		13870							NCI-Meltzer
TARGET-40-NAAVMK-01A	TARGET-40-NAAVMK	Female	White		12410							NCI-Meltzer			Distal Femur
TARGET-40-NAAVML-01A	TARGET-40-NAAVML	Male	White		5475							NCI-Meltzer
TARGET-40-NAAVML-10A	TARGET-40-NAAVML	Male	White		5475							NCI-Meltzer
TARGET-40-NAAWDJ-01A	TARGET-40-NAAWDJ	Male	White		5840							NCI-Meltzer
TARGET-40-NAAWDJ-10A	TARGET-40-NAAWDJ	Male	White		5840							NCI-Meltzer
TARGET-40-NAAWDK-10A	TARGET-40-NAAWDK	Male	White		6205							NCI-Meltzer			Distal Femur		Right
TARGET-40-NAAWDK-01A	TARGET-40-NAAWDK	Male	White		6205							NCI-Meltzer			Distal Femur		Right
TARGET-40-NAAWDT-01A	TARGET-40-NAAWDT	Female	Unknown		9490							NCI-Meltzer
TARGET-40-NAAWDT-10A	TARGET-40-NAAWDT	Female	Unknown		9490							NCI-Meltzer
TARGET-40-NAAWDX-10A	TARGET-40-NAAWDX	Male	White		11680							NCI-Meltzer
TARGET-40-NAAWDX-01A	TARGET-40-NAAWDX	Male	White		11680							NCI-Meltzer
TARGET-40-NAAWDZ-01A	TARGET-40-NAAWDZ	Female	White		7300							NCI-Meltzer			Sacrum		Left
TARGET-40-NAAWEH-01A	TARGET-40-NAAWEH	Female	White		6205							NCI-Meltzer
TARGET-40-NAAWEH-10A	TARGET-40-NAAWEH	Female	White		6205							NCI-Meltzer
TARGET-40-NAAWER-10A	TARGET-40-NAAWER	Male	White		4015							NCI-Meltzer
TARGET-40-NAAWER-01A	TARGET-40-NAAWER	Male	White		4015							NCI-Meltzer
TARGET-40-NAAWEW-10A	TARGET-40-NAAWEW	Female	White		6570							NCI-Meltzer
TARGET-40-NAAWEW-01A	TARGET-40-NAAWEW	Female	White		6570							NCI-Meltzer
TARGET-40-NAAWEX-10A	TARGET-40-NAAWEX	Male	White		4380							NCI-Meltzer
TARGET-40-NAAWEX-01A	TARGET-40-NAAWEX	Male	White		4380							NCI-Meltzer
TARGET-40-NAAWEY-10A	TARGET-40-NAAWEY	Female	White		6205							NCI-Meltzer
TARGET-40-NAAWEY-01A	TARGET-40-NAAWEY	Female	White		6205							NCI-Meltzer
TARGET-40-NAAWEZ-10A	TARGET-40-NAAWEZ	Female	White		6935							NCI-Meltzer
TARGET-40-NAAWEZ-01A	TARGET-40-NAAWEZ	Female	White		6935							NCI-Meltzer
TARGET-40-NAAWFT-01A	TARGET-40-NAAWFT	Female	White		10220							NCI-Meltzer
TARGET-40-NAAWFT-10A	TARGET-40-NAAWFT	Female	White		10220							NCI-Meltzer
TARGET-40-NAAWGC-01A	TARGET-40-NAAWGC	Male	American Indian or Alaska Native		5110							NCI-Meltzer
TARGET-40-NAAWGC-10A	TARGET-40-NAAWGC	Male	American Indian or Alaska Native		5110							NCI-Meltzer
TARGET-40-NAAWGG-01A	TARGET-40-NAAWGG	Female	Black or African American		4380							NCI-Meltzer
TARGET-40-NAAWGG-10A	TARGET-40-NAAWGG	Female	Black or African American		4380							NCI-Meltzer
TARGET-40-NAAWGI-01A	TARGET-40-NAAWGI	Female	White		13870							NCI-Meltzer
TARGET-40-NAAWGJ-01A	TARGET-40-NAAWGJ	Male	White		6205							NCI-Meltzer
TARGET-40-NAAWGJ-10A	TARGET-40-NAAWGJ	Male	White		6205							NCI-Meltzer
TARGET-40-NAAWGP-01A	TARGET-40-NAAWGP	Male	White		6205							NCI-Meltzer
TARGET-40-NAAWGR-10A	TARGET-40-NAAWGR	Female	White		5110							NCI-Meltzer
TARGET-40-NAAWGR-01A	TARGET-40-NAAWGR	Female	White		5110							NCI-Meltzer
TARGET-40-NAAWHG-01A	TARGET-40-NAAWHG	Female	Black or African American		6570							NCI-Meltzer
TARGET-40-NAAWHG-10A	TARGET-40-NAAWHG	Female	Black or African American		6570							NCI-Meltzer
TARGET-40-NAAWHH-10A	TARGET-40-NAAWHH	Female	White		10585							NCI-Meltzer
TARGET-40-NAAWHH-01A	TARGET-40-NAAWHH	Female	White		10585							NCI-Meltzer
TARGET-40-NAAHBH-01A	TARGET-40-NAAHBH	Female	White	Not Hispanic or Latino	6107	Censored		Alive	3885	1999	2009	BCM	Non-metastatic		Leg/Foot	Femur	Right	Distal	Limb sparing								75-80
TARGET-40-NAAHBH-10A	TARGET-40-NAAHBH	Female	White	Not Hispanic or Latino	6107	Censored		Alive	3885	1999	2009	BCM	Non-metastatic		Leg/Foot	Femur	Right	Distal	Limb sparing								75-80
TARGET-40-NAAHBI-01A	TARGET-40-NAAHBI	Female	White	Not Hispanic or Latino	4410	Relapse	565	Dead	2984	1999	2007	BCM	Metastatic	Lung, left upper lobe	Leg/Foot	Femur	Right	Distal	Limb sparing		Lung, right	565			2984	Poor	<90
TARGET-40-NAAHBI-02A	TARGET-40-NAAHBI	Female	White	Not Hispanic or Latino	4410	Relapse	565	Dead	2984	1999	2007	BCM	Metastatic	Lung, left upper lobe	Leg/Foot	Femur	Right	Distal	Limb sparing		Lung, right	565			2984	Poor	<90
TARGET-40-NAAHBI-10A	TARGET-40-NAAHBI	Female	White	Not Hispanic or Latino	4410	Relapse	565	Dead	2984	1999	2007	BCM	Metastatic	Lung, left upper lobe	Leg/Foot	Femur	Right	Distal	Limb sparing		Lung, right	565			2984	Poor	<90
TARGET-40-NAAHBJ-10A	TARGET-40-NAAHBJ	Female	White	Hispanic or Latino	6689	Censored		Alive	5096	1999	2013	BCM	Non-metastatic		Leg/Foot	Femur	Left	Distal	Limb sparing								0.05
TARGET-40-NAAHBJ-01A	TARGET-40-NAAHBJ	Female	White	Hispanic or Latino	6689	Censored		Alive	5096	1999	2013	BCM	Non-metastatic		Leg/Foot	Femur	Left	Distal	Limb sparing								0.05
TARGET-40-NAAHBK-10A	TARGET-40-NAAHBK	Male	Black or African American	Not Hispanic or Latino	4892	Censored		Alive	3367	1999	2008	BCM	Non-metastatic		Leg/Foot	Femur	Right	Distal	Limb sparing							grade I	minimal
TARGET-40-NAAHBK-01A	TARGET-40-NAAHBK	Male	Black or African American	Not Hispanic or Latino	4892	Censored		Alive	3367	1999	2008	BCM	Non-metastatic		Leg/Foot	Femur	Right	Distal	Limb sparing							grade I	minimal
TARGET-40-NAAHBL-01A	TARGET-40-NAAHBL	Female	White	Hispanic or Latino	5806	Censored		Alive	1846	1999	2004	BCM	Non-metastatic		Leg/Foot	Femur	Right	Distal	Limb sparing								70-75
TARGET-40-NAAHBL-10A	TARGET-40-NAAHBL	Female	White	Hispanic or Latino	5806	Censored		Alive	1846	1999	2004	BCM	Non-metastatic		Leg/Foot	Femur	Right	Distal	Limb sparing								70-75
TARGET-40-NAAHBM-06A	TARGET-40-NAAHBM	Female	White	Not Hispanic or Latino	5254	Relapse	483	Alive	1132	1999	2002	BCM	Metastatic	Lung, right middle, left lower lobe	Leg/Foot	Tibia	Right	Proximal	Limb sparing		Lung, left lower lobe	483					20
TARGET-40-NAAHBM-10A	TARGET-40-NAAHBM	Female	White	Not Hispanic or Latino	5254	Relapse	483	Alive	1132	1999	2002	BCM	Metastatic	Lung, right middle, left lower lobe	Leg/Foot	Tibia	Right	Proximal	Limb sparing		Lung, left lower lobe	483					20
TARGET-40-NAAHBM-01A	TARGET-40-NAAHBM	Female	White	Not Hispanic or Latino	5254	Relapse	483	Alive	1132	1999	2002	BCM	Metastatic	Lung, right middle, left lower lobe	Leg/Foot	Tibia	Right	Proximal	Limb sparing		Lung, left lower lobe	483					20
TARGET-40-NAAHBM-02A	TARGET-40-NAAHBM	Female	White	Not Hispanic or Latino	5254	Relapse	483	Alive	1132	1999	2002	BCM	Metastatic	Lung, right middle, left lower lobe	Leg/Foot	Tibia	Right	Proximal	Limb sparing		Lung, left lower lobe	483					20
TARGET-40-NAAHBN-01A	TARGET-40-NAAHBN	Female	White	Not Hispanic or Latino	4731	Censored		Alive	2806	1999	2007	BCM	Non-metastatic		Leg/Foot	Tibia	Left	Proximal
TARGET-40-NAAHBP-10A	TARGET-40-NAAHBP	Male	White	Not Hispanic or Latino	4747	Relapse	276	Dead	478	1999	2001	BCM	Non-metastatic		Leg/Foot	Femur	Left	Distal	Limb sparing		Thigh, left	276			478		60
TARGET-40-NAAHBP-01A	TARGET-40-NAAHBP	Male	White	Not Hispanic or Latino	4747	Relapse	276	Dead	478	1999	2001	BCM	Non-metastatic		Leg/Foot	Femur	Left	Distal	Limb sparing		Thigh, left	276			478		60
TARGET-40-NAAHBP-02A	TARGET-40-NAAHBP	Male	White	Not Hispanic or Latino	4747	Relapse	276	Dead	478	1999	2001	BCM	Non-metastatic		Leg/Foot	Femur	Left	Distal	Limb sparing		Thigh, left	276			478		60
TARGET-40-NAAHBR-10A	TARGET-40-NAAHBR	Female	White	Not Hispanic or Latino	5019	Relapse	207	Dead	536	2000	2001	BCM	Non-metastatic		Leg/Foot	Femur	Left	Distal	Limb sparing		Lung, left lingula and left lower lobe	207			536		10
TARGET-40-NAAHBR-01A	TARGET-40-NAAHBR	Female	White	Not Hispanic or Latino	5019	Relapse	207	Dead	536	2000	2001	BCM	Non-metastatic		Leg/Foot	Femur	Left	Distal	Limb sparing		Lung, left lingula and left lower lobe	207			536		10
TARGET-40-NAAHBR-02A	TARGET-40-NAAHBR	Female	White	Not Hispanic or Latino	5019	Relapse	207	Dead	536	2000	2001	BCM	Non-metastatic		Leg/Foot	Femur	Left	Distal	Limb sparing		Lung, left lingula and left lower lobe	207			536		10
TARGET-40-NAAHBS-10A	TARGET-40-NAAHBS	Male	Unknown	Unknown	3815	Relapse	822	Dead	911	2000	2002	BCM	Metastatic	Bone	Leg/Foot	Femur	Left	Distal	Limb sparing	Lung, spine					911		95
TARGET-40-NAAHBS-01A	TARGET-40-NAAHBS	Male	Unknown	Unknown	3815	Relapse	822	Dead	911	2000	2002	BCM	Metastatic	Bone	Leg/Foot	Femur	Left	Distal	Limb sparing	Lung, spine					911		95
TARGET-40-NAAHBT-01A	TARGET-40-NAAHBT	Male	White	Hispanic or Latino	3985	Relapse	598	Alive	834	2000	2002	BCM	Non-metastatic		Leg/Foot	Femur	Left	Distal	Limb sparing		Lung, left lower lobe	598					100
TARGET-40-NAAHBT-10A	TARGET-40-NAAHBT	Male	White	Hispanic or Latino	3985	Relapse	598	Alive	834	2000	2002	BCM	Non-metastatic		Leg/Foot	Femur	Left	Distal	Limb sparing		Lung, left lower lobe	598					100
TARGET-40-NAAHBT-02A	TARGET-40-NAAHBT	Male	White	Hispanic or Latino	3985	Relapse	598	Alive	834	2000	2002	BCM	Non-metastatic		Leg/Foot	Femur	Left	Distal	Limb sparing		Lung, left lower lobe	598					100
TARGET-40-NAAHBU-10A	TARGET-40-NAAHBU	Male	White	Hispanic or Latino	4342	Relapse	594	Alive	662	2001	2003	BCM	Non-metastatic		Leg/Foot	Femur	Right	Distal	Limb sparing		Right thigh	594					50
TARGET-40-NAAHBU-01A	TARGET-40-NAAHBU	Male	White	Hispanic or Latino	4342	Relapse	594	Alive	662	2001	2003	BCM	Non-metastatic		Leg/Foot	Femur	Right	Distal	Limb sparing		Right thigh	594					50
TARGET-40-NAAHBU-02A	TARGET-40-NAAHBU	Male	White	Hispanic or Latino	4342	Relapse	594	Alive	662	2001	2003	BCM	Non-metastatic		Leg/Foot	Femur	Right	Distal	Limb sparing		Right thigh	594					50
TARGET-40-NAAHBV-01A	TARGET-40-NAAHBV	Male	Unknown	Unknown	6066	Second Malignant Neoplasm	213	Alive	1260	2001	2004	BCM	Non-metastatic											213			60
TARGET-40-NAAHBW-10A	TARGET-40-NAAHBW	Female	White	Not Hispanic or Latino	5163	Relapse	328	Dead	464	2001	2002	BCM	Non-metastatic		Leg/Foot	Femur	Right	Distal	Limb sparing		Lung, right lower, middle lobe	328			464		85
TARGET-40-NAAHBW-02A	TARGET-40-NAAHBW	Female	White	Not Hispanic or Latino	5163	Relapse	328	Dead	464	2001	2002	BCM	Non-metastatic		Leg/Foot	Femur	Right	Distal	Limb sparing		Lung, right lower, middle lobe	328			464		85
TARGET-40-NAAHBW-01A	TARGET-40-NAAHBW	Female	White	Not Hispanic or Latino	5163	Relapse	328	Dead	464	2001	2002	BCM	Non-metastatic		Leg/Foot	Femur	Right	Distal	Limb sparing		Lung, right lower, middle lobe	328			464		85
TARGET-40-NAAHBY-02A	TARGET-40-NAAHBY	Female	Unknown	Unknown	5538	Relapse	284	Dead	851	2001	2003	BCM	Non-metastatic		Shoulder/Arm	Humerus	Right	Proximal			Right shoulder	284			851		85
TARGET-40-NAAHBY-01A	TARGET-40-NAAHBY	Female	Unknown	Unknown	5538	Relapse	284	Dead	851	2001	2003	BCM	Non-metastatic		Shoulder/Arm	Humerus	Right	Proximal			Right shoulder	284			851		85
TARGET-40-NAAHBY-10A	TARGET-40-NAAHBY	Female	Unknown	Unknown	5538	Relapse	284	Dead	851	2001	2003	BCM	Non-metastatic		Shoulder/Arm	Humerus	Right	Proximal			Right shoulder	284			851		85
TARGET-40-NAAHBZ-10A	TARGET-40-NAAHBZ	Male	Black or African American	Not Hispanic or Latino	3499	Relapse	181	Dead	249	2001	2002	BCM	Non-metastatic		Leg/Foot	Femur	Right	Distal	Limb sparing		Right knee	181			249		40
TARGET-40-NAAHBZ-01A	TARGET-40-NAAHBZ	Male	Black or African American	Not Hispanic or Latino	3499	Relapse	181	Dead	249	2001	2002	BCM	Non-metastatic		Leg/Foot	Femur	Right	Distal	Limb sparing		Right knee	181			249		40
TARGET-40-NAAHCC-01A	TARGET-40-NAAHCC	Male	White	Not Hispanic or Latino	4804	Relapse	640	Alive	1928	2002	2005	BCM	Non-metastatic		Skull	post-auricular region	Right				Skull, right	640
TARGET-40-NAAHCC-10A	TARGET-40-NAAHCC	Male	White	Not Hispanic or Latino	4804	Relapse	640	Alive	1928	2002	2005	BCM	Non-metastatic		Skull	post-auricular region	Right				Skull, right	640
TARGET-40-NAAHCD-10A	TARGET-40-NAAHCD	Female	Unknown	Unknown	5612	Relapse	167	Dead	199	2002	2003	BCM	Non-metastatic		Leg/Foot	Femur	Right	Distal			lymph nodes, chest	167			199		<30
TARGET-40-NAAHCD-01A	TARGET-40-NAAHCD	Female	Unknown	Unknown	5612	Relapse	167	Dead	199	2002	2003	BCM	Non-metastatic		Leg/Foot	Femur	Right	Distal			lymph nodes, chest	167			199		<30
TARGET-40-NAAHCE-01A	TARGET-40-NAAHCE	Male	White	Not Hispanic or Latino	8203	Relapse	1045	Alive	1785	2002	2007	BCM	Non-metastatic		Leg/Foot	Tibia	Right	Proximal	Limb sparing		Lung, right lower lobe	1045					95
TARGET-40-NAAHCE-02A	TARGET-40-NAAHCE	Male	White	Not Hispanic or Latino	8203	Relapse	1045	Alive	1785	2002	2007	BCM	Non-metastatic		Leg/Foot	Tibia	Right	Proximal	Limb sparing		Lung, right lower lobe	1045					95
TARGET-40-NAAHCE-10A	TARGET-40-NAAHCE	Male	White	Not Hispanic or Latino	8203	Relapse	1045	Alive	1785	2002	2007	BCM	Non-metastatic		Leg/Foot	Tibia	Right	Proximal	Limb sparing		Lung, right lower lobe	1045					95
TARGET-40-NAAHCF-10A	TARGET-40-NAAHCF	Male	White	Hispanic or Latino	6185	Death	225	Dead	225	2002	2003	BCM	Metastatic	Lung, right	Hip	Acetabulum	Right								225
TARGET-40-NAAHCF-01A	TARGET-40-NAAHCF	Male	White	Hispanic or Latino	6185	Death	225	Dead	225	2002	2003	BCM	Metastatic	Lung, right	Hip	Acetabulum	Right								225
TARGET-40-NAAHCG-01A	TARGET-40-NAAHCG	Male	White	Hispanic or Latino	6420	Relapse	1150	Alive	3915	2003	2014	BCM	Non-metastatic		Leg/Foot	Femur	Left	Distal	Limb sparing		Left femur	1150					40
TARGET-40-NAAHCG-02A	TARGET-40-NAAHCG	Male	White	Hispanic or Latino	6420	Relapse	1150	Alive	3915	2003	2014	BCM	Non-metastatic		Leg/Foot	Femur	Left	Distal	Limb sparing		Left femur	1150					40
TARGET-40-NAAHCG-10A	TARGET-40-NAAHCG	Male	White	Hispanic or Latino	6420	Relapse	1150	Alive	3915	2003	2014	BCM	Non-metastatic		Leg/Foot	Femur	Left	Distal	Limb sparing		Left femur	1150					40
TARGET-40-NAAHCH-10A	TARGET-40-NAAHCH	Male	Unknown	Unknown	5856	Censored		Alive	448	2003	2004	BCM	Non-metastatic		Leg/foot	Tibia	Right	Proximal									>95
TARGET-40-NAAHCH-01A	TARGET-40-NAAHCH	Male	Unknown	Unknown	5856	Censored		Alive	448	2003	2004	BCM	Non-metastatic		Leg/foot	Tibia	Right	Proximal									>95
TARGET-40-NAAHCH-02A	TARGET-40-NAAHCH	Male	Unknown	Unknown	5856	Censored		Alive	448	2003	2004	BCM	Non-metastatic		Leg/foot	Tibia	Right	Proximal									>95
TARGET-40-NAAHCI-10A	TARGET-40-NAAHCI	Female	Unknown	Unknown	4374	Censored		Alive	437	2003	2005	BCM	Metastatic		Leg/Foot	Femur	Right										95
TARGET-40-NAAHCI-02A	TARGET-40-NAAHCI	Female	Unknown	Unknown	4374	Censored		Alive	437	2003	2005	BCM	Metastatic		Leg/Foot	Femur	Right										95
TARGET-40-NAAHCI-01A	TARGET-40-NAAHCI	Female	Unknown	Unknown	4374	Censored		Alive	437	2003	2005	BCM	Metastatic		Leg/Foot	Femur	Right										95
TARGET-40-NAAHCJ-02A	TARGET-40-NAAHCJ	Male	Unknown	Unknown	5063	Censored		Alive	368	2003	2004	BCM	Non-metastatic		Shoulder/Arm	Humerus	Left										90
TARGET-40-NAAHCJ-10A	TARGET-40-NAAHCJ	Male	Unknown	Unknown	5063	Censored		Alive	368	2003	2004	BCM	Non-metastatic		Shoulder/Arm	Humerus	Left										90
TARGET-40-NAAHCJ-01A	TARGET-40-NAAHCJ	Male	Unknown	Unknown	5063	Censored		Alive	368	2003	2004	BCM	Non-metastatic		Shoulder/Arm	Humerus	Left										90
TARGET-40-NAAHCK-10A	TARGET-40-NAAHCK	Female	Unknown	Unknown	5269	Censored		Alive	365	2003	2004	BCM	Non-metastatic		Leg/Foot	Femur	Right										>98
TARGET-40-NAAHCK-01A	TARGET-40-NAAHCK	Female	Unknown	Unknown	5269	Censored		Alive	365	2003	2004	BCM	Non-metastatic		Leg/Foot	Femur	Right										>98
TARGET-40-NAAHCL-10A	TARGET-40-NAAHCL	Female	White	Hispanic or Latino	6781	Censored		Alive	1953	2004	2009	BCM	Non-metastatic		Palate
TARGET-40-NAAHCL-01A	TARGET-40-NAAHCL	Female	White	Hispanic or Latino	6781	Censored		Alive	1953	2004	2009	BCM	Non-metastatic		Palate
TARGET-40-NAAHCM-01A	TARGET-40-NAAHCM	Male	White	Hispanic or Latino	5408	Death	542	Dead	542	2004	2005	BCM	Non-metastatic		Shoulder/Arm	Humerus	Left	Proximal							542
TARGET-40-NAAHCN-01A	TARGET-40-NAAHCN	Female	Unknown	Unknown	6247	Censored		Alive	92	2005	2005	BCM	Non-metastatic		Leg/Foot	Femur	Left										20
TARGET-40-NAAHCN-02A	TARGET-40-NAAHCN	Female	Unknown	Unknown	6247	Censored		Alive	92	2005	2005	BCM	Non-metastatic		Leg/Foot	Femur	Left										20
TARGET-40-NAAHCN-10A	TARGET-40-NAAHCN	Female	Unknown	Unknown	6247	Censored		Alive	92	2005	2005	BCM	Non-metastatic		Leg/Foot	Femur	Left										20
TARGET-40-NAAHCP-01A	TARGET-40-NAAHCP	Male	White	Not Hispanic or Latino	6245	Censored		Alive	2824	2005	2013	BCM	Non-metastatic		Shoulder/Arm	Humerus	Left	Proximal	Limb sparing								100
TARGET-40-NAAHCP-10A	TARGET-40-NAAHCP	Male	White	Not Hispanic or Latino	6245	Censored		Alive	2824	2005	2013	BCM	Non-metastatic		Shoulder/Arm	Humerus	Left	Proximal	Limb sparing								100
TARGET-40-NAAHCR-10A	TARGET-40-NAAHCR	Female	White	Hispanic or Latino	5449	Censored		Alive	682	2006	2007	BCM	Non-metastatic		Leg/Foot	Tibia	Left	Proximal	Amputation								70
TARGET-40-NAAHCR-01A	TARGET-40-NAAHCR	Female	White	Hispanic or Latino	5449	Censored		Alive	682	2006	2007	BCM	Non-metastatic		Leg/Foot	Tibia	Left	Proximal	Amputation								70
TARGET-40-NAAHCT-06A	TARGET-40-NAAHCT	Male	Black or African American	Not Hispanic or Latino	5672	Death	178	Dead	178	2006	2006	BCM	Metastatic	Lung, right lower lobe	Leg/Foot	Fibula	Left	Proximal							178
TARGET-40-NAAHCT-01A	TARGET-40-NAAHCT	Male	Black or African American	Not Hispanic or Latino	5672	Death	178	Dead	178	2006	2006	BCM	Metastatic	Lung, right lower lobe	Leg/Foot	Fibula	Left	Proximal							178
TARGET-40-NAAHCU-01A	TARGET-40-NAAHCU	Male	White	Hispanic or Latino	3715	Relapse	739	Dead	2482	2006	2013	BCM	Metastatic	Lung, right lower lobe	Leg/Foot	Tibia	Left	Proximal	Limb sparing		Lung, left upper lobe	739			2482		99
TARGET-40-NAAHCU-10A	TARGET-40-NAAHCU	Male	White	Hispanic or Latino	3715	Relapse	739	Dead	2482	2006	2013	BCM	Metastatic	Lung, right lower lobe	Leg/Foot	Tibia	Left	Proximal	Limb sparing		Lung, left upper lobe	739			2482		99
TARGET-40-NAAHCV-10A	TARGET-40-NAAHCV	Male	White	Hispanic or Latino	3295	Relapse	321	Alive	3389	2006	2015	BCM	Metastatic	Left femur, tibia	Leg/Foot	Femur	Left	Distal	Amputation		Left lung	321					95
TARGET-40-NAAHCV-01A	TARGET-40-NAAHCV	Male	White	Hispanic or Latino	3295	Relapse	321	Alive	3389	2006	2015	BCM	Metastatic	Left femur, tibia	Leg/Foot	Femur	Left	Distal	Amputation		Left lung	321					95
TARGET-40-NAAHCW-01A	TARGET-40-NAAHCW	Male	White	Not Hispanic or Latino	4526	Censored		Alive	3417	2006	2016	BCM	Non-metastatic		Leg/Foot	Femur	Left	Distal	Limb sparing								70
TARGET-40-NAAHCW-10A	TARGET-40-NAAHCW	Male	White	Not Hispanic or Latino	4526	Censored		Alive	3417	2006	2016	BCM	Non-metastatic		Leg/Foot	Femur	Left	Distal	Limb sparing								70
TARGET-40-NAAHCX-10A	TARGET-40-NAAHCX	Female	White	Not Hispanic or Latino	4430	Censored		Alive	3033	2006	2014	BCM	Non-metastatic		Leg/Foot	Femur	Right	Distal	Limb sparing								88-90
TARGET-40-NAAHCX-01A	TARGET-40-NAAHCX	Female	White	Not Hispanic or Latino	4430	Censored		Alive	3033	2006	2014	BCM	Non-metastatic		Leg/Foot	Femur	Right	Distal	Limb sparing								88-90
TARGET-40-NAAHCY-01A	TARGET-40-NAAHCY	Male	White	Hispanic or Latino	5509	Relapse	238	Dead	660	2006	2008	BCM	Non-metastatic		Leg/Foot	Tibia	Right	Proximal	Amputation		Lung, right lower lobe	238			660		16-33
TARGET-40-NAAHCY-10A	TARGET-40-NAAHCY	Male	White	Hispanic or Latino	5509	Relapse	238	Dead	660	2006	2008	BCM	Non-metastatic		Leg/Foot	Tibia	Right	Proximal	Amputation		Lung, right lower lobe	238			660		16-33
TARGET-40-NAAHCY-02A	TARGET-40-NAAHCY	Male	White	Hispanic or Latino	5509	Relapse	238	Dead	660	2006	2008	BCM	Non-metastatic		Leg/Foot	Tibia	Right	Proximal	Amputation		Lung, right lower lobe	238			660		16-33
TARGET-40-NAAHDA-01A	TARGET-40-NAAHDA	Female	White	Hispanic or Latino	5481	Relapse	855	Dead	1242	2007	2010	BCM	Non-metastatic		Pelvis	Ilium	Left		Amputation and hemipvelvectomy		Iliac region, left	855			1242	Favorable	>90
TARGET-40-NAAHDA-10A	TARGET-40-NAAHDA	Female	White	Hispanic or Latino	5481	Relapse	855	Dead	1242	2007	2010	BCM	Non-metastatic		Pelvis	Ilium	Left		Amputation and hemipvelvectomy		Iliac region, left	855			1242	Favorable	>90
TARGET-40-NAAHDB-10A	TARGET-40-NAAHDB	Female	Black or African American	Not Hispanic or Latino	3577	Censored		Alive	2888	2007	2015	BCM	Non-metastatic		Leg/Foot	Femur	Left	Distal	Limb sparing								100
TARGET-40-NAAHDB-01A	TARGET-40-NAAHDB	Female	Black or African American	Not Hispanic or Latino	3577	Censored		Alive	2888	2007	2015	BCM	Non-metastatic		Leg/Foot	Femur	Left	Distal	Limb sparing								100
TARGET-40-NAAHDC-10A	TARGET-40-NAAHDC	Female	White	Hispanic or Latino	4514	Relapse	548	Dead	941	2008	2010	BCM	Non-metastatic		Shoulder/Arm	Ulna	Right	Distal	Limb sparing		Ulna, right distal	548			941		95
TARGET-40-NAAHDC-01A	TARGET-40-NAAHDC	Female	White	Hispanic or Latino	4514	Relapse	548	Dead	941	2008	2010	BCM	Non-metastatic		Shoulder/Arm	Ulna	Right	Distal	Limb sparing		Ulna, right distal	548			941		95
TARGET-40-NAAHDC-02A	TARGET-40-NAAHDC	Female	White	Hispanic or Latino	4514	Relapse	548	Dead	941	2008	2010	BCM	Non-metastatic		Shoulder/Arm	Ulna	Right	Distal	Limb sparing		Ulna, right distal	548			941		95
TARGET-40-NAAHDD-01A	TARGET-40-NAAHDD	Female	Black or African American	Not Hispanic or Latino	3137	Censored		Alive	2501	2009	2015	BCM	Non-metastatic		Leg/Foot	Tibia	Right	Proximal	Limb sparing								80-85
TARGET-40-NAAHDD-10A	TARGET-40-NAAHDD	Female	Black or African American	Not Hispanic or Latino	3137	Censored		Alive	2501	2009	2015	BCM	Non-metastatic		Leg/Foot	Tibia	Right	Proximal	Limb sparing								80-85
TARGET-40-NAAHDE-01A	TARGET-40-NAAHDE	Female	White	Hispanic or Latino	4048	Relapse	717	Alive	2439	2009	2016	BCM	Non-metastatic		Leg/Foot	Femur	Right		Limb sparing		Lung	717				Poor	35
TARGET-40-NAAHDE-02A	TARGET-40-NAAHDE	Female	White	Hispanic or Latino	4048	Relapse	717	Alive	2439	2009	2016	BCM	Non-metastatic		Leg/Foot	Femur	Right		Limb sparing		Lung	717				Poor	35
TARGET-40-NAAHDE-10A	TARGET-40-NAAHDE	Female	White	Hispanic or Latino	4048	Relapse	717	Alive	2439	2009	2016	BCM	Non-metastatic		Leg/Foot	Femur	Right		Limb sparing		Lung	717				Poor	35
TARGET-40-NAAHDF-01A	TARGET-40-NAAHDF	Female	White	Not Hispanic or Latino	3218	Relapse	901	Alive	2185	2009	2015	BCM	Non-metastatic		Leg/Foot	Femur	Left	Distal	Limb sparing		Femur, right proximal	901				Poor	29
TARGET-40-NAAHDF-10A	TARGET-40-NAAHDF	Female	White	Not Hispanic or Latino	3218	Relapse	901	Alive	2185	2009	2015	BCM	Non-metastatic		Leg/Foot	Femur	Left	Distal	Limb sparing		Femur, right proximal	901				Poor	29
TARGET-40-NAAHDF-02A	TARGET-40-NAAHDF	Female	White	Not Hispanic or Latino	3218	Relapse	901	Alive	2185	2009	2015	BCM	Non-metastatic		Leg/Foot	Femur	Left	Distal	Limb sparing		Femur, right proximal	901				Poor	29
TARGET-40-NAAHDI-10A	TARGET-40-NAAHDI	Male	White	Hispanic or Latino	5705	Relapse	1718	Alive	1863	2011	2016	BCM	Non-metastatic		Leg/Foot	Femur	Left	Distal	Amputation		Lung, right lower lobe	1718					>90
TARGET-40-NAAHDI-01A	TARGET-40-NAAHDI	Male	White	Hispanic or Latino	5705	Relapse	1718	Alive	1863	2011	2016	BCM	Non-metastatic		Leg/Foot	Femur	Left	Distal	Amputation		Lung, right lower lobe	1718					>90
TARGET-40-NAAHDJ-01A	TARGET-40-NAAHDJ	Male	White	Hispanic or Latino	1532	Censored		Alive	1534	2011	2016	BCM	Non-metastatic		Leg/Foot	Femur	Right		Limb sparing								93
TARGET-40-NAAHDJ-10A	TARGET-40-NAAHDJ	Male	White	Hispanic or Latino	1532	Censored		Alive	1534	2011	2016	BCM	Non-metastatic		Leg/Foot	Femur	Right		Limb sparing								93
TARGET-40-NAAHDK-06A	TARGET-40-NAAHDK	Female	White	Hispanic or Latino	4463	Relapse	734	Alive	1649	2011	2016	BCM	Metastatic	Lung, left lower lobe	Leg/Foot	Fibula	Left	Proximal	Limb sparing		Lung, right upper lobe	734				Good	95
TARGET-40-NAAHDK-01A	TARGET-40-NAAHDK	Female	White	Hispanic or Latino	4463	Relapse	734	Alive	1649	2011	2016	BCM	Metastatic	Lung, left lower lobe	Leg/Foot	Fibula	Left	Proximal	Limb sparing		Lung, right upper lobe	734				Good	95
TARGET-40-NAAHDK-10A	TARGET-40-NAAHDK	Female	White	Hispanic or Latino	4463	Relapse	734	Alive	1649	2011	2016	BCM	Metastatic	Lung, left lower lobe	Leg/Foot	Fibula	Left	Proximal	Limb sparing		Lung, right upper lobe	734				Good	95
TARGET-40-NAAHDK-02A	TARGET-40-NAAHDK	Female	White	Hispanic or Latino	4463	Relapse	734	Alive	1649	2011	2016	BCM	Metastatic	Lung, left lower lobe	Leg/Foot	Fibula	Left	Proximal	Limb sparing		Lung, right upper lobe	734				Good	95
TARGET-40-NAAHDL-01A	TARGET-40-NAAHDL	Male	White	Not Hispanic or Latino	5167	Censored		Alive	1097	2013	2016	BCM	Non-metastatic		Calvarium, left
TARGET-40-NAAHDL-10A	TARGET-40-NAAHDL	Male	White	Not Hispanic or Latino	5167	Censored		Alive	1097	2013	2016	BCM	Non-metastatic		Calvarium, left
TARGET-40-NAAHDM-10A	TARGET-40-NAAHDM	Male	White	Not Hispanic or Latino	3368	Relapse	486	Dead	1021	2012	2014	BCM	Non-metastatic		Leg/Foot	Fibula	Right	Proximal	Limb sparing		Right leg	486			1021		85
TARGET-40-NAAHDM-01A	TARGET-40-NAAHDM	Male	White	Not Hispanic or Latino	3368	Relapse	486	Dead	1021	2012	2014	BCM	Non-metastatic		Leg/Foot	Fibula	Right	Proximal	Limb sparing		Right leg	486			1021		85
TARGET-40-NAAHDN-10A	TARGET-40-NAAHDN	Female	White	Not Hispanic or Latino	2318	Censored		Alive	1263	2012	2016	BCM	Non-metastatic		Leg/Foot	Femur	Left		Limb sparing								>90
TARGET-40-NAAHDN-01A	TARGET-40-NAAHDN	Female	White	Not Hispanic or Latino	2318	Censored		Alive	1263	2012	2016	BCM	Non-metastatic		Leg/Foot	Femur	Left		Limb sparing								>90
TARGET-40-NAAECZ-01A	TARGET-40-NAAECZ	Male	White	Not Hispanic or Latino	7311	Death without Remission	449	Dead	449	2004	2006	GBCTTO/99	Metastatic	Lung only	Leg/Foot	Femur	Right	Distal	Limb sparing	No				0	449	no information	no information		CDDP+ Doxo+ IFO +Mesna
TARGET-40-NAAECZ-10A	TARGET-40-NAAECZ	Male	White	Not Hispanic or Latino	7311	Death without Remission	449	Dead	449	2004	2006	GBCTTO/99	Metastatic	Lung only	Leg/Foot	Femur	Right	Distal	Limb sparing	No				0	449	no information	no information		CDDP+ Doxo+ IFO +Mesna
TARGET-40-NAAEDA-06A	TARGET-40-NAAEDA	Male	Black or African American	Not Hispanic or Latino	3464	Relapse	359	Dead	503	2005	2006	GBCTTO/99	Metastatic	Lung only	Pelvis	Pelvis	Right		Limb sparing	No	local + lung	373	130	0	503	Stage1/2	0.375	Locally recurrent + lung	CDDP+ Doxo+ IFO +Mesna
TARGET-40-NAAEDA-01A	TARGET-40-NAAEDA	Male	Black or African American	Not Hispanic or Latino	3464	Relapse	359	Dead	503	2005	2006	GBCTTO/99	Metastatic	Lung only	Pelvis	Pelvis	Right		Limb sparing	No	local + lung	373	130	0	503	Stage1/2	0.375	Locally recurrent + lung	CDDP+ Doxo+ IFO +Mesna
TARGET-40-NAAEDA-10A	TARGET-40-NAAEDA	Male	Black or African American	Not Hispanic or Latino	3464	Relapse	359	Dead	503	2005	2006	GBCTTO/99	Metastatic	Lung only	Pelvis	Pelvis	Right		Limb sparing	No	local + lung	373	130	0	503	Stage1/2	0.375	Locally recurrent + lung	CDDP+ Doxo+ IFO +Mesna
TARGET-40-NAAEDB-10A	TARGET-40-NAAEDB	Male	Black or African American	Not Hispanic or Latino	10427	Relapse	576	Dead	1249	2004	2007	GBCTTO/99	Non-metastatic (confirmed)		Leg/Foot	Femur	Left	Distal	Limb sparing	No	local + lung	570	679	0	1249	Stage1/2	0.23	Locally recurrent + lung	CDDP+ Doxo+ IFO +Mesna	No progression disease during treatment. Local relapse after one year off treatment. Two years later multiple pulmonary nodules, patient considered out of therapeutic possibilities
TARGET-40-NAAEDB-01A	TARGET-40-NAAEDB	Male	Black or African American	Not Hispanic or Latino	10427	Relapse	576	Dead	1249	2004	2007	GBCTTO/99	Non-metastatic (confirmed)		Leg/Foot	Femur	Left	Distal	Limb sparing	No	local + lung	570	679	0	1249	Stage1/2	0.23	Locally recurrent + lung	CDDP+ Doxo+ IFO +Mesna	No progression disease during treatment. Local relapse after one year off treatment. Two years later multiple pulmonary nodules, patient considered out of therapeutic possibilities
TARGET-40-NAAGZW-06A	TARGET-40-NAAGZW	Male	White	Not Hispanic or Latino	8312	None	None	Alive	2149	2009	2015	GLATO 2006	Metastatic	Lung only	Leg/Foot	Femur	Right	Distal	Limb sparing	No				0		Stage3/4	0.9375		CIS+DOX+MTX
TARGET-40-NAAGZX-01A	TARGET-40-NAAGZX	Female	Black or African American	Not Hispanic or Latino	2849	None	None	Alive	1913	2010	2015	GLATO 2006	Non-metastatic (confirmed)		Leg/Foot	Tibia	Right	Proximal	Limb sparing	No				0		Stage3/4	1		CIS+DOX+MTX
TARGET-40-NAAGZY-01A	TARGET-40-NAAGZY	Male	Black or African American	Not Hispanic or Latino	4705	None	None	Alive	1900	2010	2015	GLATO 2006	Non-metastatic (confirmed)		Leg/Foot	Femur	Left	Distal	Limb sparing	No				0		Stage1/2	0.57		CIS+DOX+MTX
TARGET-40-NAAGZZ-01A	TARGET-40-NAAGZZ	Male	White	Not Hispanic or Latino	6434	None	None	Alive	1855	2010	2015	GLATO 2006	Non-metastatic (confirmed)		Leg/Foot	Femur	Left	Distal	Limb sparing	No				0		Stage1/2	0.41		CIS+DOX+MTX
TARGET-40-NAAHAB-01A	TARGET-40-NAAHAB	Male	White	Not Hispanic or Latino	3528	Relapse	1005	Dead	1520	2010	2014	GLATO 2006	Metastatic	bone	Arm/Hand	Humerus	Left	Proximal	Limb sparing	no	local + lung	573	947	0	1520	Stage1/2	no information	Locally recurrent + lung	CIS+DOX+MTX	endoprosthesis in the left humerus and reconstruction in right humerus in place of metastasis. No progression disease during treatment. Completion of chemotherapy in high doses, following metronomic chemotherapy. Out after 1 year of treatment, but still making use of metronomic chemotherapy, appereance of pulmonary metastases. After 10 months out of treatment (last thoracotomy) injury in the righ…
TARGET-40-NAAEDD-06A	TARGET-40-NAAEDD	Male	Black or African American	Not Hispanic or Latino	5015	Progression	167	Dead	378	2006	2007	OSTEO 2006	Non-metastatic (confirmed)		Pelvis	Iliac	Left		Limb sparing	Yes	local + lung	154	224	0	378	Stage1/2	0.1	Locally recurrent + lung	CIS+DOX+MTX	Patient undergoing chemotherapy + radiotherapy treatment for paraspinal neuroblastoma to 2 years old. Progression of disease during treatment
TARGET-40-NAAEDD-01A	TARGET-40-NAAEDD	Male	Black or African American	Not Hispanic or Latino	5015	Progression	167	Dead	378	2006	2007	OSTEO 2006	Non-metastatic (confirmed)		Pelvis	Iliac	Left		Limb sparing	Yes	local + lung	154	224	0	378	Stage1/2	0.1	Locally recurrent + lung	CIS+DOX+MTX	Patient undergoing chemotherapy + radiotherapy treatment for paraspinal neuroblastoma to 2 years old. Progression of disease during treatment
TARGET-40-NAAEDG-01A	TARGET-40-NAAEDG	Male	White	Not Hispanic or Latino	9307	Relapse	588	Dead	877	2007	2009	OSTEO 2006	Metastatic	Lung only	Leg/Foot	Tibia	Right	Proximal	Limb sparing	No	local + lung	840	37	0	877	Stage3/4	0.95	Locally recurrent + lung	CIS+DOX+MTX	Endoprosthesis and limb amputation (local relapse). Completion of the QT at high doses. Use of metronomic chemotherapy. Thoracotomy followed by Lung relapse.
TARGET-40-NAAEDG-10A	TARGET-40-NAAEDG	Male	White	Not Hispanic or Latino	9307	Relapse	588	Dead	877	2007	2009	OSTEO 2006	Metastatic	Lung only	Leg/Foot	Tibia	Right	Proximal	Limb sparing	No	local + lung	840	37	0	877	Stage3/4	0.95	Locally recurrent + lung	CIS+DOX+MTX	Endoprosthesis and limb amputation (local relapse). Completion of the QT at high doses. Use of metronomic chemotherapy. Thoracotomy followed by Lung relapse.
TARGET-40-NAAEDH-10A	TARGET-40-NAAEDH	Male	White	Not Hispanic or Latino	6492	Relapse	360	Dead	1023	2009	2011	OSTEO 2006	Non-metastatic (confirmed)	Lung only	Leg/Foot	Femur	Left	Distal	Limb sparing	No	local + lung	360	663	0	1023	Stage1/2	0	Locally recurrent + lung	CIS+DOX+MTX	Local relapse, Pulmonary relapse. Alternative protocol.
TARGET-40-NAAEDH-08A	TARGET-40-NAAEDH	Male	White	Not Hispanic or Latino	6492	Relapse	360	Dead	1023	2009	2011	OSTEO 2006	Non-metastatic (confirmed)	Lung only	Leg/Foot	Femur	Left	Distal	Limb sparing	No	local + lung	360	663	0	1023	Stage1/2	0	Locally recurrent + lung	CIS+DOX+MTX	Local relapse, Pulmonary relapse. Alternative protocol.
TARGET-40-NAAEDH-06A	TARGET-40-NAAEDH	Male	White	Not Hispanic or Latino	6492	Relapse	360	Dead	1023	2009	2011	OSTEO 2006	Non-metastatic (confirmed)	Lung only	Leg/Foot	Femur	Left	Distal	Limb sparing	No	local + lung	360	663	0	1023	Stage1/2	0	Locally recurrent + lung	CIS+DOX+MTX	Local relapse, Pulmonary relapse. Alternative protocol.
TARGET-40-NAAEDH-01A	TARGET-40-NAAEDH	Male	White	Not Hispanic or Latino	6492	Relapse	360	Dead	1023	2009	2011	OSTEO 2006	Non-metastatic (confirmed)	Lung only	Leg/Foot	Femur	Left	Distal	Limb sparing	No	local + lung	360	663	0	1023	Stage1/2	0	Locally recurrent + lung	CIS+DOX+MTX	Local relapse, Pulmonary relapse. Alternative protocol.
TARGET-40-NAAEDI-10A	TARGET-40-NAAEDI	Female	White	Not Hispanic or Latino	5663	Relapse	274	Dead	361	2009	2010	OSTEO 2006	Non-metastatic (confirmed)		Arm/Hand	Humerus	Left	Proximal	Limb sparing	Yes	lung	274	87	0	361	Stage1/2	0.26	lung	CIS+DOX+MTX	patient considered out of therapeutic possibilities during treatment
TARGET-40-NAAEDI-06A	TARGET-40-NAAEDI	Female	White	Not Hispanic or Latino	5663	Relapse	274	Dead	361	2009	2010	OSTEO 2006	Non-metastatic (confirmed)		Arm/Hand	Humerus	Left	Proximal	Limb sparing	Yes	lung	274	87	0	361	Stage1/2	0.26	lung	CIS+DOX+MTX	patient considered out of therapeutic possibilities during treatment
TARGET-40-NAAEDI-08A	TARGET-40-NAAEDI	Female	White	Not Hispanic or Latino	5663	Relapse	274	Dead	361	2009	2010	OSTEO 2006	Non-metastatic (confirmed)		Arm/Hand	Humerus	Left	Proximal	Limb sparing	Yes	lung	274	87	0	361	Stage1/2	0.26	lung	CIS+DOX+MTX	patient considered out of therapeutic possibilities during treatment
TARGET-40-NAAGJK-10B	TARGET-40-NAAGJK	Male	Asian		5595	Censored	4631	Alive	5033	2000	2014	Other osteosarcoma	Non-metastatic (confirmed)		Leg/foot	Femur	Left	Distal	Limb sparing	No						51-94	90
TARGET-40-NAAGJK-11A	TARGET-40-NAAGJK	Male	Asian		5595	Censored	4631	Alive	5033	2000	2014	Other osteosarcoma	Non-metastatic (confirmed)		Leg/foot	Femur	Left	Distal	Limb sparing	No						51-94	90
TARGET-40-NAAGJK-01A	TARGET-40-NAAGJK	Male	Asian		5595	Censored	4631	Alive	5033	2000	2014	Other osteosarcoma	Non-metastatic (confirmed)		Leg/foot	Femur	Left	Distal	Limb sparing	No						51-94	90
TARGET-40-NAAGJL-01A	TARGET-40-NAAGJL	Female	Asian		6552	Death	291	Dead	1912	2001	2007	Other osteosarcoma	Metastatic	Lung only	Arm/hand	Ulna	Right	Proximal	Limb sparing	No	Lung	291	298		1912	51-94	90
TARGET-40-NAAGJM-01A	TARGET-40-NAAGJM	Male	Asian		2132	Death	512	Dead	1036	2003	2005	Other osteosarcoma	Metastatic	Lung only	Leg/foot	Tibia	Right	Proximal	Amputation	No	Other bone	512	549		1036	51-94	80
TARGET-40-NAAGJM-10A	TARGET-40-NAAGJM	Male	Asian		2132	Death	512	Dead	1036	2003	2005	Other osteosarcoma	Metastatic	Lung only	Leg/foot	Tibia	Right	Proximal	Amputation	No	Other bone	512	549		1036	51-94	80
TARGET-40-NAAGJM-11A	TARGET-40-NAAGJM	Male	Asian		2132	Death	512	Dead	1036	2003	2005	Other osteosarcoma	Metastatic	Lung only	Leg/foot	Tibia	Right	Proximal	Amputation	No	Other bone	512	549		1036	51-94	80
TARGET-40-NAAGJN-01A	TARGET-40-NAAGJN	Male	Asian		6748	Death	777	Dead	3141	2004	2013	Other osteosarcoma	Non-metastatic (confirmed)		Arm/hand	Radius	Left	Distal	Limb sparing	No	Lung	777	815		3141	51-94	90
TARGET-40-NAAGJN-11A	TARGET-40-NAAGJN	Male	Asian		6748	Death	777	Dead	3141	2004	2013	Other osteosarcoma	Non-metastatic (confirmed)		Arm/hand	Radius	Left	Distal	Limb sparing	No	Lung	777	815		3141	51-94	90
TARGET-40-NAAGJP-11A	TARGET-40-NAAGJP	Female	Asian		10941	Censored	3272	Alive	3443	2005	2014	Other osteosarcoma	Non-metastatic (confirmed)		Leg/foot	Tibia	Right	Proximal	Limb sparing	No						1-50	40
TARGET-40-NAAGJP-01A	TARGET-40-NAAGJP	Female	Asian		10941	Censored	3272	Alive	3443	2005	2014	Other osteosarcoma	Non-metastatic (confirmed)		Leg/foot	Tibia	Right	Proximal	Limb sparing	No						1-50	40
TARGET-40-NAAGJP-10A	TARGET-40-NAAGJP	Female	Asian		10941	Censored	3272	Alive	3443	2005	2014	Other osteosarcoma	Non-metastatic (confirmed)		Leg/foot	Tibia	Right	Proximal	Limb sparing	No						1-50	40
TARGET-40-NAAGJR-01A	TARGET-40-NAAGJR	Male	Asian		3007	Death	358	Dead	718	2005	2007	Other osteosarcoma	Non-metastatic (confirmed)		Leg/foot	Femur	Left	Distal	Amputation	No	Non-bone,non-lung	358	374		718	51-94	70
TARGET-40-NAAGJR-11A	TARGET-40-NAAGJR	Male	Asian		3007	Death	358	Dead	718	2005	2007	Other osteosarcoma	Non-metastatic (confirmed)		Leg/foot	Femur	Left	Distal	Amputation	No	Non-bone,non-lung	358	374		718	51-94	70
TARGET-40-NAAGJR-10A	TARGET-40-NAAGJR	Male	Asian		3007	Death	358	Dead	718	2005	2007	Other osteosarcoma	Non-metastatic (confirmed)		Leg/foot	Femur	Left	Distal	Amputation	No	Non-bone,non-lung	358	374		718	51-94	70
TARGET-40-NAAGJS-10A	TARGET-40-NAAGJS	Male	Asian		3833	Death	273	Dead	598	2005	2007	Other osteosarcoma	Non-metastatic (confirmed)		Leg/foot	Femur	Right	Distal	Limb sparing	No	Lung	273	298		598	1-50	40
TARGET-40-NAAGJS-01A	TARGET-40-NAAGJS	Male	Asian		3833	Death	273	Dead	598	2005	2007	Other osteosarcoma	Non-metastatic (confirmed)		Leg/foot	Femur	Right	Distal	Limb sparing	No	Lung	273	298		598	1-50	40
TARGET-40-NAAGJS-11A	TARGET-40-NAAGJS	Male	Asian		3833	Death	273	Dead	598	2005	2007	Other osteosarcoma	Non-metastatic (confirmed)		Leg/foot	Femur	Right	Distal	Limb sparing	No	Lung	273	298		598	1-50	40
TARGET-40-NAAGJT-01A	TARGET-40-NAAGJT	Male	Asian		7763	Death	1484	Dead	2582	2007	2014	Other osteosarcoma	Non-metastatic (confirmed)		Leg/foot	Tibia	Left	Proximal	Limb sparing	No	Lung	1484	1500			51-94	90
TARGET-40-NAAGJT-10B	TARGET-40-NAAGJT	Male	Asian		7763	Death	1484	Dead	2582	2007	2014	Other osteosarcoma	Non-metastatic (confirmed)		Leg/foot	Tibia	Left	Proximal	Limb sparing	No	Lung	1484	1500			51-94	90
TARGET-40-NAAGJU-11A	TARGET-40-NAAGJU	Male	Asian		4671	Death	275	Dead	368	2006	2007	Other osteosarcoma	Non-metastatic (confirmed)		Leg/foot	Femur	Left	Distal	Amputation	No	Lung	275	283		368	51-94	90
TARGET-40-NAAGJU-01A	TARGET-40-NAAGJU	Male	Asian		4671	Death	275	Dead	368	2006	2007	Other osteosarcoma	Non-metastatic (confirmed)		Leg/foot	Femur	Left	Distal	Amputation	No	Lung	275	283		368	51-94	90
TARGET-40-NAAGJU-10A	TARGET-40-NAAGJU	Male	Asian		4671	Death	275	Dead	368	2006	2007	Other osteosarcoma	Non-metastatic (confirmed)		Leg/foot	Femur	Left	Distal	Amputation	No	Lung	275	283		368	51-94	90
TARGET-40-NAAGJV-01A	TARGET-40-NAAGJV	Male	Asian		5784	Censored	1809	Alive	2105	2009	2014	Other osteosarcoma	Non-metastatic (confirmed)		Leg/foot	Tibia	Left	Proximal	Limb sparing	No						95-99	95
TARGET-40-NAAGJV-10B	TARGET-40-NAAGJV	Male	Asian		5784	Censored	1809	Alive	2105	2009	2014	Other osteosarcoma	Non-metastatic (confirmed)		Leg/foot	Tibia	Left	Proximal	Limb sparing	No						95-99	95
TARGET-40-NAAGJW-10B	TARGET-40-NAAGJW	Female	Asian		3881	Censored	1594	Alive	1965	2009	2014	Other osteosarcoma	Non-metastatic (confirmed)		Leg/foot	Femur	Left	Distal	Limb sparing	No						100	100
TARGET-40-NAAGJW-01A	TARGET-40-NAAGJW	Female	Asian		3881	Censored	1594	Alive	1965	2009	2014	Other osteosarcoma	Non-metastatic (confirmed)		Leg/foot	Femur	Left	Distal	Limb sparing	No						100	100
TARGET-40-NAAGJX-10A	TARGET-40-NAAGJX	Male	Asian		3700	Death	454	Dead	1475	2010	2014	Other osteosarcoma	Metastatic	Lung only	Arm/hand	Humerus	Left	Proximal	Limb sparing	Yes	Lung	454	470		1475	51-94	80
TARGET-40-NAAGJX-01A	TARGET-40-NAAGJX	Male	Asian		3700	Death	454	Dead	1475	2010	2014	Other osteosarcoma	Metastatic	Lung only	Arm/hand	Humerus	Left	Proximal	Limb sparing	Yes	Lung	454	470		1475	51-94	80
TARGET-40-NAAGJX-11A	TARGET-40-NAAGJX	Male	Asian		3700	Death	454	Dead	1475	2010	2014	Other osteosarcoma	Metastatic	Lung only	Arm/hand	Humerus	Left	Proximal	Limb sparing	Yes	Lung	454	470		1475	51-94	80
TARGET-40-NAAGJY-01A	TARGET-40-NAAGJY	Male	Asian		3922	Death	174	Dead	445	2012	2013	Other osteosarcoma	Metastatic	Bone only	Leg/foot	Femur	Right	Distal	Limb sparing	No	Other bone	174	194		445	51-94	70
TARGET-40-NAAGJY-11A	TARGET-40-NAAGJY	Male	Asian		3922	Death	174	Dead	445	2012	2013	Other osteosarcoma	Metastatic	Bone only	Leg/foot	Femur	Right	Distal	Limb sparing	No	Other bone	174	194		445	51-94	70
TARGET-40-NAAGJY-10A	TARGET-40-NAAGJY	Male	Asian		3922	Death	174	Dead	445	2012	2013	Other osteosarcoma	Metastatic	Bone only	Leg/foot	Femur	Right	Distal	Limb sparing	No	Other bone	174	194		445	51-94	70
TARGET-40-NAAGJZ-11A	TARGET-40-NAAGJZ	Male	Asian		5005	Death	180	Dead	222	2012	2013	Other osteosarcoma	Non-metastatic (confirmed)		Leg/foot	Femur	Left	Distal	Limb sparing	No	Lung	180	187		222	1-50	30
TARGET-40-NAAGJZ-01A	TARGET-40-NAAGJZ	Male	Asian		5005	Death	180	Dead	222	2012	2013	Other osteosarcoma	Non-metastatic (confirmed)		Leg/foot	Femur	Left	Distal	Limb sparing	No	Lung	180	187		222	1-50	30
TARGET-40-NAAGJZ-10A	TARGET-40-NAAGJZ	Male	Asian		5005	Death	180	Dead	222	2012	2013	Other osteosarcoma	Non-metastatic (confirmed)		Leg/foot	Femur	Left	Distal	Limb sparing	No	Lung	180	187		222	1-50	30
TARGET-40-NAAGKA-01A	TARGET-40-NAAGKA	Female	Asian		4298	Censored	5302	Alive	5302	1997	2012	Other osteosarcoma	Non-metastatic (confirmed)		Leg/foot	Tibia	Left	Distal	Limb sparing	No						51-94	80
TARGET-40-NAAGKC-10B	TARGET-40-NAAGKC	Male	Asian		3708	Censored	4770	Alive	4770	2001	2014	Other osteosarcoma	Non-metastatic (confirmed)		Leg/foot	Femur	Right	Distal	Limb sparing	No						95-99	95
TARGET-40-NAAGKC-01A	TARGET-40-NAAGKC	Male	Asian		3708	Censored	4770	Alive	4770	2001	2014	Other osteosarcoma	Non-metastatic (confirmed)		Leg/foot	Femur	Right	Distal	Limb sparing	No						95-99	95
TARGET-40-NAAGKD-01A	TARGET-40-NAAGKD	Female	Asian		7043	Death	1755	Dead	2022	1997	2002	Other osteosarcoma	Non-metastatic (confirmed)		Leg/foot	Femur	Right	Proximal	Limb sparing	Yes	Lung	1755	1771		2022	1-50	20
TARGET-40-NAAGKF-01A	TARGET-40-NAAGKF	Male	Asian		8917	Censored	3784	Alive	3784	2003	2013	Other osteosarcoma	Non-metastatic (confirmed)		Leg/foot	Tibia	Left	Proximal	Limb sparing	No						1-50	10
TARGET-40-NAAGKG-10B	TARGET-40-NAAGKG	Female	Asian		6683	Censored	4113	Alive	4113	2003	2014	Other osteosarcoma	Non-metastatic (confirmed)		Leg/foot	Femur	Right	Distal	Limb sparing	No						1-50	50
TARGET-40-NAAGKG-01A	TARGET-40-NAAGKG	Female	Asian		6683	Censored	4113	Alive	4113	2003	2014	Other osteosarcoma	Non-metastatic (confirmed)		Leg/foot	Femur	Right	Distal	Limb sparing	No						1-50	50
TARGET-40-NAAGKH-01A	TARGET-40-NAAGKH	Male	Asian		7180	Death	293	Dead	514	2004	2006	Other osteosarcoma	Non-metastatic (confirmed)		Leg/foot	Tibia	Left	Proximal	Limb sparing	Yes	Lung	293	307		514	51-94	80
TARGET-40-NAAGKI-01A	TARGET-40-NAAGKI	Male	Asian		6607	Censored	2825	Alive	3185	2005	2014	Other osteosarcoma	Metastatic	Lung only	Leg/foot	Fibula head	Left	Proximal	Limb sparing	No						95-99	95
TARGET-40-NAAGKK-01A	TARGET-40-NAAGKK	Female	Asian		6284	Death	1602	Dead	2641	2006	2013	Other osteosarcoma	Non-metastatic (confirmed)		Leg/foot	Femur	Right	Distal	Limb sparing	No	Lung	1602	1620		2641	1-50	30
TARGET-40-NAAGKL-10B	TARGET-40-NAAGKL	Male	Asian		6012	Relapse	367	Alive	2111	2009	2014	Other osteosarcoma	Non-metastatic (confirmed)		Leg/foot	Femur	Right	Distal	Limb sparing	No	Lung	367	375			95-99	95
TARGET-40-NAAGKL-01A	TARGET-40-NAAGKL	Male	Asian		6012	Relapse	367	Alive	2111	2009	2014	Other osteosarcoma	Non-metastatic (confirmed)		Leg/foot	Femur	Right	Distal	Limb sparing	No	Lung	367	375			95-99	95
TARGET-40-NAAGKM-10B	TARGET-40-NAAGKM	Male	Asian		4788	Censored	1679	Alive	1868	2009	2014	Other osteosarcoma	Non-metastatic (confirmed)		Leg/foot	Femur	Left	Distal	Limb sparing	No						100	100
TARGET-40-NAAGKM-01A	TARGET-40-NAAGKM	Male	Asian		4788	Censored	1679	Alive	1868	2009	2014	Other osteosarcoma	Non-metastatic (confirmed)		Leg/foot	Femur	Left	Distal	Limb sparing	No						100	100
TARGET-40-NAAGKN-01A	TARGET-40-NAAGKN	Male	Asian		7826	Death	165	Dead	361	2010	2011	Other osteosarcoma	Non-metastatic (confirmed)		Leg/foot	Femur	Right	Proximal	Limb sparing	No	Lung	165	171		361	51-94	60
TARGET-40-NAAIBU-01A	TARGET-40-NAAIBU	Female	Asian		2628	Censored	426	Alive	675	2013	2014	Other osteosarcoma	Non-metastatic (confirmed)		Leg/foot	Tibia	Left	Proximal	Limb sparing	No						95-99	95
TARGET-40-NAAIBU-10B	TARGET-40-NAAIBU	Female	Asian		2628	Censored	426	Alive	675	2013	2014	Other osteosarcoma	Non-metastatic (confirmed)		Leg/foot	Tibia	Left	Proximal	Limb sparing	No						95-99	95
TARGET-40-NAAIBW-01A	TARGET-40-NAAIBW	Female	Asian		3031	Censored	43	Alive	268	2014	2014	Other osteosarcoma	Non-metastatic (confirmed)		Leg/foot	Femur	Right	Distal	Limb sparing	No						95-99	95
TARGET-40-NAAIBW-10B	TARGET-40-NAAIBW	Female	Asian		3031	Censored	43	Alive	268	2014	2014	Other osteosarcoma	Non-metastatic (confirmed)		Leg/foot	Femur	Right	Distal	Limb sparing	No						95-99	95
TARGET-40-0A4HXO-01A	TARGET-40-0A4HXO	Male	Unknown		9058	Censored	2983	Alive	2983	2004	2014	IHRT	Non-metastatic (Confirmed)		Leg/Foot	Femur		Distal	Limb sparing	no						Stage 3/4			Adria/Plat/MTX
TARGET-40-0A4HXO-10A	TARGET-40-0A4HXO	Male	Unknown		9058	Censored	2983	Alive	2983	2004	2014	IHRT	Non-metastatic (Confirmed)		Leg/Foot	Femur		Distal	Limb sparing	no						Stage 3/4			Adria/Plat/MTX
TARGET-40-0A4HXV-01A	TARGET-40-0A4HXV	Male	Unknown		6754	Relapse	596	Dead	1627	2004	2008	IHRT	Non-metastatic (confirmed)	Lung only	Leg/Foot	Femur		Distal	Limb sparing	No	Lung	596			1627	Stage 1/2	85	Systemic	Adria/Plat/MTX
TARGET-40-0A4HXV-10A	TARGET-40-0A4HXV	Male	Unknown		6754	Relapse	596	Dead	1627	2004	2008	IHRT	Non-metastatic (confirmed)	Lung only	Leg/Foot	Femur		Distal	Limb sparing	No	Lung	596			1627	Stage 1/2	85	Systemic	Adria/Plat/MTX
TARGET-40-0A4I0U-10A	TARGET-40-0A4I0U	Female	White		14570	Censored	2216	Alive	2216	2006	2014	IHRT	Non-metastatic (confirmed)		Leg/Foot	Femur		Distal	Limb sparing	No						Stage 1/2	40		Post-op Adria/Plat
TARGET-40-0A4I0U-01A	TARGET-40-0A4I0U	Female	White		14570	Censored	2216	Alive	2216	2006	2014	IHRT	Non-metastatic (confirmed)		Leg/Foot	Femur		Distal	Limb sparing	No						Stage 1/2	40		Post-op Adria/Plat
TARGET-40-0A4I3W-10A	TARGET-40-0A4I3W	Male	American Indian or Alaska Native		7023	Relapse	428	Dead	1637	2007	2011	IHRT	Non-metastatic (confirmed)		Leg/Foot	Femur		Distal	Limb sparing; Amputation	Yes	Bone	428			1637	Stage 1/2	10	Locally recurrent	Pre-op Adria/Plat/MTX + Post-op VP-16/Ifos
TARGET-40-0A4I3W-01A	TARGET-40-0A4I3W	Male	American Indian or Alaska Native		7023	Relapse	428	Dead	1637	2007	2011	IHRT	Non-metastatic (confirmed)		Leg/Foot	Femur		Distal	Limb sparing; Amputation	Yes	Bone	428			1637	Stage 1/2	10	Locally recurrent	Pre-op Adria/Plat/MTX + Post-op VP-16/Ifos
TARGET-40-0A4I4A-01A	TARGET-40-0A4I4A	Female	White		7748	Censored	1583	Alive	1583	2008	2013	IHRT	Non-metastatic (confirmed)		Leg/Foot	Femur		Distal	Limb sparing	No						Stage 1/2	50		Adria/Plat/MTX
TARGET-40-0A4I4A-10A	TARGET-40-0A4I4A	Female	White		7748	Censored	1583	Alive	1583	2008	2013	IHRT	Non-metastatic (confirmed)		Leg/Foot	Femur		Distal	Limb sparing	No						Stage 1/2	50		Adria/Plat/MTX
TARGET-40-0A4I5I-01A	TARGET-40-0A4I5I	Male	Unknown		7071	Relapse	603	Alive	925	2010	2014	IHRT	Metastatic	Lung only	Leg/Foot	Tibia		Proximal	Limb sparing	No	Lung	603				Stage 3/4	> 90	Systemic	MTX/Adria/Ifos/卤Plat
TARGET-40-0A4I5I-10A	TARGET-40-0A4I5I	Male	Unknown		7071	Relapse	603	Alive	925	2010	2014	IHRT	Metastatic	Lung only	Leg/Foot	Tibia		Proximal	Limb sparing	No	Lung	603				Stage 3/4	> 90	Systemic	MTX/Adria/Ifos/卤Plat
TARGET-40-0A4I8O-01A	TARGET-40-0A4I8O	Male	Unknown		6070	Relapse	400	Dead	909	2005	2007	IHRT	Metastatic	Lung only	Leg/Foot	Femur		Distal	Limb sparing	No	Lung	400			909	Stage 1/2	90	Systemic	Adria/Plat/MTX
TARGET-40-0A4I8O-10A	TARGET-40-0A4I8O	Male	Unknown		6070	Relapse	400	Dead	909	2005	2007	IHRT	Metastatic	Lung only	Leg/Foot	Femur		Distal	Limb sparing	No	Lung	400			909	Stage 1/2	90	Systemic	Adria/Plat/MTX
TARGET-40-0A4I8S-01A	TARGET-40-0A4I8S	Male	Unknown		5610	Relapse	315	Dead	788	2007	2009	IHRT	Non-metastatic (confirmed)		Leg/Foot	Femur		Distal	Limb sparing	No	Lung & Bone	315			788	Stage 1/2	60	Systemic, Locally reurrent	Pre-op Adria/Ifos/MTX + Post-op VP-16/Ifos & Adria/Plat
TARGET-40-0A4I8S-10A	TARGET-40-0A4I8S	Male	Unknown		5610	Relapse	315	Dead	788	2007	2009	IHRT	Non-metastatic (confirmed)		Leg/Foot	Femur		Distal	Limb sparing	No	Lung & Bone	315			788	Stage 1/2	60	Systemic, Locally reurrent	Pre-op Adria/Ifos/MTX + Post-op VP-16/Ifos & Adria/Plat
TARGET-40-NAASJI-01A	TARGET-40-NAASJI	Male	Unknown		7074	Death	388	Dead	388	2007	2008	IHRT	Non-metastatic (confirmed)		Other	Sacrum			N/A - No surgery						388				Not available
TARGET-40-NAASJI-10A	TARGET-40-NAASJI	Male	Unknown		7074	Death	388	Dead	388	2007	2008	IHRT	Non-metastatic (confirmed)		Other	Sacrum			N/A - No surgery						388				Not available
TARGET-40-NAASJK-01A	TARGET-40-NAASJK	Male	Unknown		5540	Death	756	Dead	756	2009	2011	IHRT	Non-metastatic (confirmed)		Leg/Foot	Femur		Distal	Amputation	No					756			Systemic	Adria/Plat/MTX + VP-16/Ifos
TARGET-40-NAASJK-10A	TARGET-40-NAASJK	Male	Unknown		5540	Death	756	Dead	756	2009	2011	IHRT	Non-metastatic (confirmed)		Leg/Foot	Femur		Distal	Amputation	No					756			Systemic	Adria/Plat/MTX + VP-16/Ifos
TARGET-40-PAPKME-01A	TARGET-40-PAPKME	Female	White	Not Hispanic or Latino	5608	No event	2915	Alive	2915	2006	2014	AOST0331	Non-metastatic (confirmed)		Leg/foot	Femur		Distal	Limb sparing							0-90
TARGET-40-PAPXWB-10A	TARGET-40-PAPXWB	Female	White	Hispanic or Latino	5604	Relapse	2201	Alive	2777	2006	2014	AOST0331	Non-metastatic (confirmed)		Leg/foot	Femur		Distal	Amputation	No	Non-bone, non-lung	2201				91-100
TARGET-40-PAPXWB-01A	TARGET-40-PAPXWB	Female	White	Hispanic or Latino	5604	Relapse	2201	Alive	2777	2006	2014	AOST0331	Non-metastatic (confirmed)		Leg/foot	Femur		Distal	Amputation	No	Non-bone, non-lung	2201				91-100
TARGET-40-PARKBJ-01A	TARGET-40-PARKBJ	Female	White	Not Hispanic or Latino	2986	No event	2462	Alive	2462	2007	2014	AOST0331	Non-metastatic (confirmed)		Leg/foot	Femur		Distal	Limb sparing							0-90
TARGET-40-PARTUG-01A	TARGET-40-PARTUG	Male	White	Not Hispanic or Latino	4780	Relapse	788	Dead	1672	2008	2012	AOST0331	Non-metastatic (confirmed)		Leg/foot	Femur		Distal	Limb sparing	No	Lung	788			1672	0-90
TARGET-40-PARVEF-01A	TARGET-40-PARVEF	Male	Asian	Not Hispanic or Latino	6452	No event	2314	Alive	2314	2008	2014	AOST0331	Non-metastatic (confirmed)		Leg/foot	Femur		Distal	Limb sparing							91-100
TARGET-40-PARXNJ-01A	TARGET-40-PARXNJ	Female	Black or African American	Not Hispanic or Latino	6058	No event	2215	Alive	2215	2008	2014	AOST0331	Non-metastatic (confirmed)		Leg/foot	Tibia		Proximal	Limb sparing							91-100
TARGET-40-PARYDD-01A	TARGET-40-PARYDD	Male	White	Not Hispanic or Latino	4250	Relapse	66	Alive	2150	2008	2014	AOST0331	Non-metastatic (confirmed)		Leg/foot	Tibia		Proximal	Amputation	Yes		66				0-90
TARGET-40-PARZAR-01A	TARGET-40-PARZAR	Male	White	Not Hispanic or Latino	5157	No event	2218	Alive	2218	2008	2014	AOST0331	Non-metastatic (confirmed)		Arm/hand	Humerus		Proximal	Limb sparing							91-100
TARGET-40-PASDUJ-01A	TARGET-40-PASDUJ	Male	White	Hispanic or Latino	4657	No event	1896	Alive	1896	2008	2013	AOST0331	Non-metastatic (confirmed)		Leg/foot	Femur		Distal	Limb sparing							0-90
TARGET-40-PASEHK-01A	TARGET-40-PASEHK	Female	Black or African American	Not Hispanic or Latino	5918	Relapse	1330	Alive	1791	2008	2013	AOST0331	Non-metastatic (confirmed)		Other	Rib			Limb sparing	No	Lung	1330				0-90
TARGET-40-PASFIW-01A	TARGET-40-PASFIW	Male	White	Hispanic or Latino	6207	Relapse	77	Dead	244	2008	2009	AOST0331	Non-metastatic (confirmed)		Leg/foot	Femur		Distal	Limb sparing	Yes	Lung	77			244	0-90
TARGET-40-PASJST-01A	TARGET-40-PASJST	Male	Black or African American	Not Hispanic or Latino	3057	Relapse	42	Alive	1911	2008	2014	AOST0331	Non-metastatic (confirmed)		Arm/hand	Humerus		Proximal		Yes		42
TARGET-40-PASKZZ-01A	TARGET-40-PASKZZ	Female	White	Hispanic or Latino	4808	No event	542	Alive	542	2009	2010	AOST0331	Non-metastatic (confirmed)		Leg/foot	Fibula		Proximal	Limb sparing							91-100
TARGET-40-PASKZZ-10A	TARGET-40-PASKZZ	Female	White	Hispanic or Latino	4808	No event	542	Alive	542	2009	2010	AOST0331	Non-metastatic (confirmed)		Leg/foot	Fibula		Proximal	Limb sparing							91-100
TARGET-40-PASKZZ-01A	TARGET-40-PASKZZ	Female	White	Hispanic or Latino	4808	No event	542	Alive	542	2009	2010	AOST0331	Non-metastatic (confirmed)		Leg/foot	Fibula		Proximal	Limb sparing							91-100
TARGET-40-PASKZZ-10A	TARGET-40-PASKZZ	Female	White	Hispanic or Latino	4808	No event	542	Alive	542	2009	2010	AOST0331	Non-metastatic (confirmed)		Leg/foot	Fibula		Proximal	Limb sparing							91-100
TARGET-40-PASNCK-01A	TARGET-40-PASNCK	Female	White	Not Hispanic or Latino	5195	SMN	455	Dead	953	2009	2011	AOST0331	Non-metastatic (confirmed)		Leg/foot	Femur		Distal	Limb sparing	No	Non-bone, non-lung	836		455	953	0-90
TARGET-40-PASNCK-10A	TARGET-40-PASNCK	Female	White	Not Hispanic or Latino	5195	SMN	455	Dead	953	2009	2011	AOST0331	Non-metastatic (confirmed)		Leg/foot	Femur		Distal	Limb sparing	No	Non-bone, non-lung	836		455	953	0-90
TARGET-40-PATADX-01A	TARGET-40-PATADX	Male	Black or African American	Not Hispanic or Latino	4957	No event	1754	Alive	1754	2009	2014	AOST0331	Non-metastatic (confirmed)		Leg/foot	Femur		Distal	Limb sparing							0-90
TARGET-40-PATEAN-06A	TARGET-40-PATEAN	Female	White	Hispanic or Latino	5537	Relapse	315	Dead	630	2009	2011	AOST0331	Metastatic (confirmed)	Lung only	Leg/foot	Femur		Distal	Limb sparing	No		315			630	91-100
TARGET-40-PATEJE-01A	TARGET-40-PATEJE	Male	White	Hispanic or Latino	6104	Relapse	46	Dead	323	2010	2010	AOST0331	Metastatic (confirmed)	Lung only	Leg/foot	Femur		Distal		Yes		46			323	0-90
TARGET-40-PATFVE-01A	TARGET-40-PATFVE	Male	White	Not Hispanic or Latino	6843	Relapse	636	Alive	1695	2010	2014	AOST0331	Non-metastatic (confirmed)		Leg/foot	Femur		Distal	Limb sparing	No	Non-bone, non-lung	636				0-90
TARGET-40-PATLGY-01A	TARGET-40-PATLGY	Female	White	Not Hispanic or Latino	3679	Relapse	977	Alive	1122	2010	2013	AOST0331	Non-metastatic (unconfirmed)		Other				Limb sparing	No	Lung	977				0-90
TARGET-40-PATLYM-10A	TARGET-40-PATLYM	Male	White	Hispanic or Latino	3843	No event	1604	Alive	1604	2010	2014	AOST0331	Non-metastatic (confirmed)		Leg/foot	Femur		Distal	Limb sparing							91-100
TARGET-40-PATLYM-01A	TARGET-40-PATLYM	Male	White	Hispanic or Latino	3843	No event	1604	Alive	1604	2010	2014	AOST0331	Non-metastatic (confirmed)		Leg/foot	Femur		Distal	Limb sparing							91-100
TARGET-40-PATNZB-01A	TARGET-40-PATNZB	Female	White	Not Hispanic or Latino	5326	Relapse	287	Dead	1203	2010	2013	AOST0331	Non-metastatic (confirmed)		Leg/foot	Femur		Distal	Amputation	No	Lung	287			1203	0-90
TARGET-40-PALPAX-01A	TARGET-40-PALPAX	Female	White	Hispanic or Latino	5792	Relapse	292	Dead	1037	2002	2005	AOST0121	Metastatic (confirmed)	Bone only	Arm/hand	Humerus	Right		Limb sparing		Lung	292					60
TARGET-40-PALPAX-01A	TARGET-40-PALPAX	Female	White	Hispanic or Latino	5792	Relapse	292	Dead	1037	2002	2005	AOST0121	Metastatic (confirmed)	Bone only	Arm/hand	Humerus	Right		Limb sparing		Lung	292					60
TARGET-40-PAMXGP-01A	TARGET-40-PAMXGP	Male	White	Not Hispanic or Latino	3535	Relapse	1123	Dead	1460	2004	2008	AOST0121	Metastatic (confirmed)	Bone only	Leg/foot	Femur	Right	Distal	Amputation			1123					98
TARGET-40-PAMZAA-01A	TARGET-40-PAMZAA	Female	White	Not Hispanic or Latino	4113	Relapse	493	Dead	752	2004	2006	AOST0121	Metastatic (confirmed)	Lung only	Arm/hand	Radius	Right		Limb sparing		Lung	493
TARGET-40-PANBZI-01A	TARGET-40-PANBZI	Male	White	Not Hispanic or Latino	5526	Relapse	735	Dead	1465	2004	2008	AOST0121	Metastatic (confirmed)	Lung only	Leg/foot	Tibia	Right		Amputation			735					80
TARGET-40-PANFZN-01A	TARGET-40-PANFZN	Female	White	Not Hispanic or Latino	5767	No event	1254	Alive	1254	2004	2008	AOST0121	Metastatic (confirmed)	Lung only	Leg/foot	Leg NOS			Limb sparing								100
TARGET-40-PANFZN-10A	TARGET-40-PANFZN	Female	White	Not Hispanic or Latino	5767	No event	1254	Alive	1254	2004	2008	AOST0121	Metastatic (confirmed)	Lung only	Leg/foot	Leg NOS			Limb sparing								100
TARGET-40-PANNCR-01A	TARGET-40-PANNCR	Male	White	Not Hispanic or Latino	7319	No event	1231	Alive	1231	2005	2009	AOST0121	Metastatic (confirmed)	Lung only	Other	Jaw											5
TARGET-40-PANNCR-10A	TARGET-40-PANNCR	Male	White	Not Hispanic or Latino	7319	No event	1231	Alive	1231	2005	2009	AOST0121	Metastatic (confirmed)	Lung only	Other	Jaw											5
TARGET-40-PANVLW-01A	TARGET-40-PANVLW	Male	Black or African American	Not Hispanic or Latino	6382	No event	1084	Alive	1084	2005	2009	AOST0121	Metastatic (confirmed)	Lung only	Leg/foot	Femur	Left	Distal									85
TARGET-40-PATNLI-01A	TARGET-40-PATNLI	Male	Black or African American	Not Hispanic or Latino	5725	No event	1112	Alive	1112	2010	2013	AOST06B1	Non-metastatic (confirmed)		Leg/foot	Femur
TARGET-40-PAUHGA-01A	TARGET-40-PAUHGA	Female	White	Not Hispanic or Latino	5226	Death	374	Dead	374	2011	2012	AOST06B1	Metastatic (confirmed)	Lung only	Arm/hand	Humerus									374
TARGET-40-PAUHGA-10A	TARGET-40-PAUHGA	Female	White	Not Hispanic or Latino	5226	Death	374	Dead	374	2011	2012	AOST06B1	Metastatic (confirmed)	Lung only	Arm/hand	Humerus									374
TARGET-40-PAUJZR-10A	TARGET-40-PAUJZR	Female	Black or African American	Not Hispanic or Latino	3075	No event	853	Alive	853	2011	2014	AOST06B1	Non-metastatic (confirmed)		Arm/hand	Humerus
TARGET-40-PAUJZR-01A	TARGET-40-PAUJZR	Female	Black or African American	Not Hispanic or Latino	3075	No event	853	Alive	853	2011	2014	AOST06B1	Non-metastatic (confirmed)		Arm/hand	Humerus
TARGET-40-PAUKXW-10A	TARGET-40-PAUKXW	Female	White	Not Hispanic or Latino	5781	No event	819	Alive	819	2011	2014	AOST06B1	Non-metastatic (confirmed)		Leg/foot	Femur
TARGET-40-PAUKXW-01A	TARGET-40-PAUKXW	Female	White	Not Hispanic or Latino	5781	No event	819	Alive	819	2011	2014	AOST06B1	Non-metastatic (confirmed)		Leg/foot	Femur
TARGET-40-PAUVKL-02A	TARGET-40-PAUVKL	Male	White	Not Hispanic or Latino	4225	Death	183	Dead	183	2012	2012	AOST06B1	Metastatic (confirmed)	Lung only	Leg/foot	Femur									183
TARGET-40-PAVCHD-10A	TARGET-40-PAVCHD	Female	White	Not Hispanic or Latino	6434	No event	372	Alive	372	2012	2013	AOST06B1	Metastatic (confirmed)	Lung only	Leg/foot	Tibia
TARGET-40-PAVCHD-01A	TARGET-40-PAVCHD	Female	White	Not Hispanic or Latino	6434	No event	372	Alive	372	2012	2013	AOST06B1	Metastatic (confirmed)	Lung only	Leg/foot	Tibia
TARGET-40-PAVDSN-10A	TARGET-40-PAVDSN	Female	White	Not Hispanic or Latino	4954	Relapse	424	Dead	466	2012	2013	AOST06B1	Metastatic (confirmed)	Bone and lung	Extraoss	Extraosseous						424			466
TARGET-40-PAVDSN-01A	TARGET-40-PAVDSN	Female	White	Not Hispanic or Latino	4954	Relapse	424	Dead	466	2012	2013	AOST06B1	Metastatic (confirmed)	Bone and lung	Extraoss	Extraosseous						424			466
TARGET-40-PAVDYY-01A	TARGET-40-PAVDYY	Female	White	Not Hispanic or Latino	6002	No event	480	Alive	480	2012	2014	AOST06B1	Non-metastatic (confirmed)		Leg/foot	Femur
TARGET-40-PAVEMA-01A	TARGET-40-PAVEMA	Male	White	Hispanic or Latino	2944	No event	466	Alive	466	2012	2014	AOST06B1	Non-metastatic (confirmed)		Leg/foot	Femur
TARGET-40-PAVFYF-01A	TARGET-40-PAVFYF	Female	Unknown	Not Hispanic or Latino	4023	Relapse	421	Alive	439	2012	2014	AOST06B1	Non-metastatic (confirmed)		Leg/foot	Tibia						421			727
TARGET-40-PAVHJH-01A	TARGET-40-PAVHJH	Female	White	Not Hispanic or Latino	4807	No event	411	Alive	411	2012	2014	AOST06B1	Non-metastatic (confirmed)		Leg/foot	Femur
TARGET-40-PAVLIB-01A	TARGET-40-PAVLIB	Female	White	Not Hispanic or Latino	4776	No event	328	Alive	328	2013	2014	AOST06B1	Non-metastatic (confirmed)		Leg/foot	Tibia
TARGET-40-PAVLIB-10A	TARGET-40-PAVLIB	Female	White	Not Hispanic or Latino	4776	No event	328	Alive	328	2013	2014	AOST06B1	Non-metastatic (confirmed)		Leg/foot	Tibia
TARGET-40-PAVLPS-10A	TARGET-40-PAVLPS	Male	White	Not Hispanic or Latino	5915	No event	299	Alive	299	2013	2014	AOST06B1	Non-metastatic (confirmed)		Other bo	Jaw
TARGET-40-PAVLPS-01A	TARGET-40-PAVLPS	Male	White	Not Hispanic or Latino	5915	No event	299	Alive	299	2013	2014	AOST06B1	Non-metastatic (confirmed)		Other bo	Jaw
TARGET-40-PAVMEM-01A	TARGET-40-PAVMEM	Female	White	Not Hispanic or Latino	3425	No event	306	Alive	306	2013	2013	AOST06B1	Non-metastatic (confirmed)		Leg/foot	Femur
TARGET-40-PAVMEM-10A	TARGET-40-PAVMEM	Female	White	Not Hispanic or Latino	3425	No event	306	Alive	306	2013	2013	AOST06B1	Non-metastatic (confirmed)		Leg/foot	Femur
TARGET-40-PAVMMV-10A	TARGET-40-PAVMMV	Male	Unknown	Hispanic or Latino	5149	Relapse	171	Dead	254	2013	2013	AOST06B1	Metastatic (confirmed)	Lung only	Leg/foot	Femur						171			254
TARGET-40-PAVMMV-01A	TARGET-40-PAVMMV	Male	Unknown	Hispanic or Latino	5149	Relapse	171	Dead	254	2013	2013	AOST06B1	Metastatic (confirmed)	Lung only	Leg/foot	Femur						171			254
TARGET-40-PAVPHS-10A	TARGET-40-PAVPHS	Male	White	Not Hispanic or Latino	3340	No event	265	Alive	265	2013	2014	AOST06B1	Non-metastatic (confirmed)		Leg/foot	Femur
TARGET-40-PAVPHS-01A	TARGET-40-PAVPHS	Male	White	Not Hispanic or Latino	3340	No event	265	Alive	265	2013	2014	AOST06B1	Non-metastatic (confirmed)		Leg/foot	Femur
TARGET-40-PAVRYF-01A	TARGET-40-PAVRYF	Female	Unknown	Hispanic or Latino	4396	No event	239	Alive	239	2013	2014	AOST06B1	Non-metastatic (confirmed)		Leg/foot	Femur
TARGET-40-PAVRYF-10A	TARGET-40-PAVRYF	Female	Unknown	Hispanic or Latino	4396	No event	239	Alive	239	2013	2014	AOST06B1	Non-metastatic (confirmed)		Leg/foot	Femur
TARGET-40-PAVTME-01A	TARGET-40-PAVTME	Female	Unknown	Hispanic or Latino	5462	No event	208	Alive	208	2013	2014	AOST06B1	Non-metastatic (confirmed)		Leg/foot	Femur
TARGET-40-PAVUKR-10A	TARGET-40-PAVUKR	Male	White	Not Hispanic or Latino	2705	No event	187	Alive	187	2013	2014	AOST06B1	Non-metastatic (confirmed)		Leg/foot	Femur
TARGET-40-PAVUKR-01A	TARGET-40-PAVUKR	Male	White	Not Hispanic or Latino	2705	No event	187	Alive	187	2013	2014	AOST06B1	Non-metastatic (confirmed)		Leg/foot	Femur
TARGET-40-PAVXDP-10A	TARGET-40-PAVXDP	Male	Asian	Not Hispanic or Latino	6447	No event	124	Alive	124	2013	2014	AOST06B1	Non-metastatic (confirmed)		Leg/foot	Femur
TARGET-40-PAVXDP-01A	TARGET-40-PAVXDP	Male	Asian	Not Hispanic or Latino	6447	No event	124	Alive	124	2013	2014	AOST06B1	Non-metastatic (confirmed)		Leg/foot	Femur
TARGET-40-PARRXH-02A	TARGET-40-PARRXH	Female	White	Not Hispanic or Latino	7812	Relapse	115	Dead	371	2011	2012	AOST06B1 relapse enrollment	Non-metastatic (confirmed)		Leg/foot	Femur						115			371
TARGET-40-PATADB-01A	TARGET-40-PATADB	Male	Unknown	Hispanic or Latino	5189	No event	741	Alive	741	2009	2011	AOST06P1	Metastatic (confirmed)	Bone and lung	Leg/foot	Tibia
TARGET-40-PANIFV-01A	TARGET-40-PANIFV	Male	White	Not Hispanic or Latino	6349							Other osteosarcoma	Non-metastatic (confirmed)		Leg/foot
TARGET-40-PAVVZE-01A	TARGET-40-PAVVZE	Female	Asian	Not Hispanic or Latino	2429							Other osteosarcoma	Non-metastatic (confirmed)		Leg/foot
TARGET-40-PAIWEV-01A	TARGET-40-PAIWEV	Male	Black or African American	Unknown	6025	Relapse	609	Dead	750	1999	2001	P9754	Non-metastatic (confirmed)		Leg/foot	Femur	Right	Distal	Limb sparing	Yes		609					20
TARGET-40-PAKGVJ-01A	TARGET-40-PAKGVJ	Female	Black or African American	Not Hispanic or Latino	4627	No event	2758	Alive	2758	2000	2008	P9754	Non-metastatic (confirmed)		Leg/foot	Leg NOS			Amputation								93
TARGET-40-PAIXFY-01A	TARGET-40-PAIXFY	Female	Unknown	Unknown	6273	Relapse	470	Dead	812	2000	2002	P9851	Metastatic (confirmed)	Lung only	Leg/foot	Femur	Right					470			812
TARGET-40-PAIXFY-10A	TARGET-40-PAIXFY	Female	Unknown	Unknown	6273	Relapse	470	Dead	812	2000	2002	P9851	Metastatic (confirmed)	Lung only	Leg/foot	Femur	Right					470			812
TARGET-40-PAKRHV-01A	TARGET-40-PAKRHV	Male	Unknown	Unknown	5653	Relapse	774	Alive	2883	2001	2009	P9851	Non-metastatic (confirmed)		Leg/foot	Tibia	Right	Proximal			Lung	774
TARGET-40-PALIXF-01A	TARGET-40-PALIXF	Male	White	Not Hispanic or Latino	4978	No event	4355	Alive	4355	2002	2014	P9851	Non-metastatic (confirmed)		Leg/foot	Tibia	Right	Distal
TARGET-40-PALIXF-11A	TARGET-40-PALIXF	Male	White	Not Hispanic or Latino	4978	No event	4355	Alive	4355	2002	2014	P9851	Non-metastatic (confirmed)		Leg/foot	Tibia	Right	Distal
TARGET-40-PALTJB-10A	TARGET-40-PALTJB	Female	Native Hawaiian or other Pacific Islander	Not Hispanic or Latino	5476	No event	0	Alive	0	2002	2002	P9851	Metastatic (confirmed)	Lung only	Leg/foot	Tibia	Right	Proximal
TARGET-40-PALTJB-01A	TARGET-40-PALTJB	Female	Native Hawaiian or other Pacific Islander	Not Hispanic or Latino	5476	No event	0	Alive	0	2002	2002	P9851	Metastatic (confirmed)	Lung only	Leg/foot	Tibia	Right	Proximal
TARGET-40-PAMCVZ-01A	TARGET-40-PAMCVZ	Female	White	Not Hispanic or Latino	6563	Death	809	Dead	809	2003	2005	P9851	Metastatic (confirmed)	Lung only	Leg/foot	Tibia	Right	Proximal							809
TARGET-40-PAMMGP-01A	TARGET-40-PAMMGP	Male	White	Not Hispanic or Latino	7170	No event	0	Alive	0	2003	2003	P9851	Non-metastatic (confirmed)		Leg/foot	Leg NOS
TARGET-40-PAMPSS-01A	TARGET-40-PAMPSS	Male	White	Hispanic or Latino	6028	Relapse	376	Dead	1004	2003	2006	P9851	Non-metastatic (confirmed)		Leg/foot	Tibia	Left	Proximal			Lung	376			1004
TARGET-40-PAMVMI-01A	TARGET-40-PAMVMI	Male	American Indian or Alaska Native	Not Hispanic or Latino	6035	Relapse	518	Dead	989	2004	2006	P9851	Non-metastatic (confirmed)		Arm/hand	Humerus	Right	Proximal				518			989
TARGET-40-PANCFH-01A	TARGET-40-PANCFH	Female	White	Not Hispanic or Latino	2755	No event	0	Alive	0	2004	2004	P9851	Non-metastatic (confirmed)		Leg/foot	Leg NOS
TARGET-40-PANDMD-01A	TARGET-40-PANDMD	Female	White	Not Hispanic or Latino	5947	Relapse	542	Dead	1088	2004	2007	P9851	Non-metastatic (confirmed)		Arm/hand	Humerus	Right				Lung	542	553		1088
TARGET-40-PANGCY-10A	TARGET-40-PANGCY	Male	Black or African American	Not Hispanic or Latino	4880	No event	2376	Alive	2376	2004	2011	P9851	Metastatic (confirmed)	Bone only	Leg/foot	Femur	Right	Distal
TARGET-40-PANGCY-01A	TARGET-40-PANGCY	Male	Black or African American	Not Hispanic or Latino	4880	No event	2376	Alive	2376	2004	2011	P9851	Metastatic (confirmed)	Bone only	Leg/foot	Femur	Right	Distal
TARGET-40-PANMGS-01A	TARGET-40-PANMGS	Male	Black or African American	Not Hispanic or Latino	4536	No event	782	Alive	782	2005	2007	P9851	Non-metastatic (confirmed)		Leg/foot	Femur	Left	Distal
TARGET-40-PANSAN-01A	TARGET-40-PANSAN	Female	White	Not Hispanic or Latino	3842	No event	2131	Alive	2131	2005	2011	P9851	Metastatic (confirmed)	Lung only	Leg/foot	Tibia	Left
TARGET-40-PANSAN-10A	TARGET-40-PANSAN	Female	White	Not Hispanic or Latino	3842	No event	2131	Alive	2131	2005	2011	P9851	Metastatic (confirmed)	Lung only	Leg/foot	Tibia	Left
TARGET-40-PARGNA-01A	TARGET-40-PARGNA	Male	White	Not Hispanic or Latino	4147	Relapse	244	Dead	359	2007	2008	P9851	Metastatic (confirmed)	Bone and lung	Leg/foot	Femur	Right			Yes		244	275		359
TARGET-40-PARUUW-01A	TARGET-40-PARUUW	Male	White	Not Hispanic or Latino	6238	Relapse	57	Dead	428	2008	2009	P9851	Metastatic (confirmed)	Bone and lung	Leg/foot	Femur	Right			Yes		57			428
TARGET-40-PARVXK-01A	TARGET-40-PARVXK	Female	White	Hispanic or Latino	1646	Relapse	70	Alive	70	2008	2008	P9851	Non-metastatic (confirmed)		Arm/hand	Humerus	Left	Proximal			Lung	70
TARGET-40-PARVXK-10A	TARGET-40-PARVXK	Female	White	Hispanic or Latino	1646	Relapse	70	Alive	70	2008	2008	P9851	Non-metastatic (confirmed)		Arm/hand	Humerus	Left	Proximal			Lung	70
TARGET-40-PALWWX-10A	TARGET-40-PALWWX	Female	White	Not Hispanic or Latino	4464	Censored	2163	Alive	2163	2002	2008	AOST0121	Metastatic	Lung only	Leg/foot	Femur	Right	Distal	Limb sparing								98
TARGET-40-PALWWX-01A	TARGET-40-PALWWX	Female	White	Not Hispanic or Latino	4464	Censored	2163	Alive	2163	2002	2008	AOST0121	Metastatic	Lung only	Leg/foot	Femur	Right	Distal	Limb sparing								98
TARGET-40-PAMEKS-10A	TARGET-40-PAMEKS	Male	Asian	Not Hispanic or Latino	3942	Relapse	385	Dead	857	2003	2005	AOST0121	Metastatic	Lung only	Leg/foot	Femur	Right	Distal	Limb sparing		Lung	385			857		50
TARGET-40-PAMEKS-01A	TARGET-40-PAMEKS	Male	Asian	Not Hispanic or Latino	3942	Relapse	385	Dead	857	2003	2005	AOST0121	Metastatic	Lung only	Leg/foot	Femur	Right	Distal	Limb sparing		Lung	385			857		50
TARGET-40-PAMLKS-01A	TARGET-40-PAMLKS	Female	White	Not Hispanic or Latino	4509	Relapse	71	Dead	180	2003	2004	AOST0121	Metastatic	Bone and lung	Leg/foot	Femur	Right	Distal				71			180
TARGET-40-PAMLKS-10A	TARGET-40-PAMLKS	Female	White	Not Hispanic or Latino	4509	Relapse	71	Dead	180	2003	2004	AOST0121	Metastatic	Bone and lung	Leg/foot	Femur	Right	Distal				71			180
TARGET-40-PAMRHD-10A	TARGET-40-PAMRHD	Female	Unknown	Not Hispanic or Latino	3942	Relapse	39	Dead	74	2003	2003	AOST0121	Metastatic	Bone and lung	Leg/foot	Femur	Right	Distal			Lung	39			74
TARGET-40-PAMRHD-01A	TARGET-40-PAMRHD	Female	Unknown	Not Hispanic or Latino	3942	Relapse	39	Dead	74	2003	2003	AOST0121	Metastatic	Bone and lung	Leg/foot	Femur	Right	Distal			Lung	39			74
TARGET-40-PAMYYJ-10A	TARGET-40-PAMYYJ	Male	White	Not Hispanic or Latino	6477	Relapse	128	Dead	271	2004	2005	AOST0121	Metastatic	Lung only	Leg/foot	Leg NOS					Lung	128			271		67
TARGET-40-PAMYYJ-01A	TARGET-40-PAMYYJ	Male	White	Not Hispanic or Latino	6477	Relapse	128	Dead	271	2004	2005	AOST0121	Metastatic	Lung only	Leg/foot	Leg NOS					Lung	128			271		67
TARGET-40-PANMIG-01A	TARGET-40-PANMIG	Male	White	Not Hispanic or Latino	5360	Relapse	513	Dead	776	2005	2007	AOST0121	Metastatic	Lung only	Leg/foot	Tibia	Right	Proximal	Limb sparing		Lung	513			776		95
TARGET-40-PANMIG-10A	TARGET-40-PANMIG	Male	White	Not Hispanic or Latino	5360	Relapse	513	Dead	776	2005	2007	AOST0121	Metastatic	Lung only	Leg/foot	Tibia	Right	Proximal	Limb sparing		Lung	513			776		95
TARGET-40-PANPUM-10A	TARGET-40-PANPUM	Male	White	Not Hispanic or Latino	5996	Relapse	46	Dead	295	2005	2006	AOST0121	Metastatic	Lung only	Pelvis	Ilium	Left					46			295
TARGET-40-PANPUM-01A	TARGET-40-PANPUM	Male	White	Not Hispanic or Latino	5996	Relapse	46	Dead	295	2005	2006	AOST0121	Metastatic	Lung only	Pelvis	Ilium	Left					46			295
TARGET-40-PANZHX-10A	TARGET-40-PANZHX	Female	Asian	Not Hispanic or Latino	5127	Relapse	812	Alive	1323	2005	2009	AOST0121	Metastatic	Bone and lung	Leg/foot	Tibia	Left		Limb sparing		Non-bone, non-lung	812					70
TARGET-40-PANZHX-01A	TARGET-40-PANZHX	Female	Asian	Not Hispanic or Latino	5127	Relapse	812	Alive	1323	2005	2009	AOST0121	Metastatic	Bone and lung	Leg/foot	Tibia	Left		Limb sparing		Non-bone, non-lung	812					70
TARGET-40-PAPIJR-10A	TARGET-40-PAPIJR	Female	White	Hispanic or Latino	4597	No event	1719	Alive	1719	2006	2010	AOST0331	Non-metastatic (confirmed)		Leg/foot	Femur		Distal	Limb sparing							0-90
TARGET-40-PAPIJR-01A	TARGET-40-PAPIJR	Female	White	Hispanic or Latino	4597	No event	1719	Alive	1719	2006	2010	AOST0331	Non-metastatic (confirmed)		Leg/foot	Femur		Distal	Limb sparing							0-90
TARGET-40-PAPKWD-01A	TARGET-40-PAPKWD	Male	White	Not Hispanic or Latino	3478	Relapse	192	Dead	422	2006	2007	AOST0331	Non-metastatic (confirmed)		Leg/foot	Femur		Distal	Limb sparing	No	Non-bone, non-lung	192			422	0-90
TARGET-40-PAPKWD-10A	TARGET-40-PAPKWD	Male	White	Not Hispanic or Latino	3478	Relapse	192	Dead	422	2006	2007	AOST0331	Non-metastatic (confirmed)		Leg/foot	Femur		Distal	Limb sparing	No	Non-bone, non-lung	192			422	0-90
TARGET-40-PAPNVD-01A	TARGET-40-PAPNVD	Female	White	Hispanic or Latino	5289	Relapse	594	Dead	922	2006	2009	AOST0331	Non-metastatic (confirmed)		Leg/foot	Fibula		Proximal	Limb sparing	Yes		594			922	0-90
TARGET-40-PAPNVD-10A	TARGET-40-PAPNVD	Female	White	Hispanic or Latino	5289	Relapse	594	Dead	922	2006	2009	AOST0331	Non-metastatic (confirmed)		Leg/foot	Fibula		Proximal	Limb sparing	Yes		594			922	0-90
TARGET-40-PAPWWC-10A	TARGET-40-PAPWWC	Female	White	Not Hispanic or Latino	3595	Relapse	1933	Alive	2520	2006	2013	AOST0331	Non-metastatic (confirmed)		Leg/foot	Femur		Distal	Limb sparing	No	Lung	1933				0-90
TARGET-40-PAPWWC-01A	TARGET-40-PAPWWC	Female	White	Not Hispanic or Latino	3595	Relapse	1933	Alive	2520	2006	2013	AOST0331	Non-metastatic (confirmed)		Leg/foot	Femur		Distal	Limb sparing	No	Lung	1933				0-90
TARGET-40-PAPXGT-01A	TARGET-40-PAPXGT	Female	Black or African American	Not Hispanic or Latino	4172	No event	2526	Alive	2526	2006	2013	AOST0331	Non-metastatic (confirmed)		Leg/foot	Tibia		Proximal	Limb sparing							0-90
TARGET-40-PAPXGT-10A	TARGET-40-PAPXGT	Female	Black or African American	Not Hispanic or Latino	4172	No event	2526	Alive	2526	2006	2013	AOST0331	Non-metastatic (confirmed)		Leg/foot	Tibia		Proximal	Limb sparing							0-90
TARGET-40-PARBGW-10A	TARGET-40-PARBGW	Female	Unknown	Hispanic or Latino	4634	No event	286	Alive	286	2007	2007	AOST0331	Metastatic (confirmed)	Bone only	Leg/foot	Femur		Distal	Limb sparing							0-90
TARGET-40-PARBGW-01A	TARGET-40-PARBGW	Female	Unknown	Hispanic or Latino	4634	No event	286	Alive	286	2007	2007	AOST0331	Metastatic (confirmed)	Bone only	Leg/foot	Femur		Distal	Limb sparing							0-90
TARGET-40-PARDAX-01A	TARGET-40-PARDAX	Male	White	Not Hispanic or Latino	3680	Relapse	105	Dead	679	2007	2009	AOST0331	Metastatic (confirmed)	Lung only	Leg/foot	Femur		Distal		Yes	Other bone	105		582	679
TARGET-40-PARDAX-10A	TARGET-40-PARDAX	Male	White	Not Hispanic or Latino	3680	Relapse	105	Dead	679	2007	2009	AOST0331	Metastatic (confirmed)	Lung only	Leg/foot	Femur		Distal		Yes	Other bone	105		582	679
TARGET-40-PARFTG-01A	TARGET-40-PARFTG	Female	Asian	Not Hispanic or Latino	4987	Relapse	53	Dead	653	2007	2009	AOST0331	Non-metastatic (confirmed)		Leg/foot	Femur		Distal	Limb sparing	Yes		53			653	0-90
TARGET-40-PARFTG-10A	TARGET-40-PARFTG	Female	Asian	Not Hispanic or Latino	4987	Relapse	53	Dead	653	2007	2009	AOST0331	Non-metastatic (confirmed)		Leg/foot	Femur		Distal	Limb sparing	Yes		53			653	0-90
TARGET-40-PARGTM-10A	TARGET-40-PARGTM	Male	White	Not Hispanic or Latino	5925	No event	2610	Alive	2610	2007	2014	AOST0331	Non-metastatic (confirmed)		Leg/foot	Tibia		Proximal	Limb sparing							91-100
TARGET-40-PARGTM-01A	TARGET-40-PARGTM	Male	White	Not Hispanic or Latino	5925	No event	2610	Alive	2610	2007	2014	AOST0331	Non-metastatic (confirmed)		Leg/foot	Tibia		Proximal	Limb sparing							91-100
TARGET-40-PARJXU-01A	TARGET-40-PARJXU	Female	White	Not Hispanic or Latino	4624	Relapse	811	Dead	1631	2007	2012	AOST0331	Metastatic (confirmed)	Lung only	Leg/foot	Femur		Distal	Limb sparing	No		811			1631	91-100
TARGET-40-PARJXU-10A	TARGET-40-PARJXU	Female	White	Not Hispanic or Latino	4624	Relapse	811	Dead	1631	2007	2012	AOST0331	Metastatic (confirmed)	Lung only	Leg/foot	Femur		Distal	Limb sparing	No		811			1631	91-100
TARGET-40-PARKAF-10A	TARGET-40-PARKAF	Male	White	Not Hispanic or Latino	6085	Relapse	56	Dead	1061	2007	2010	AOST0331	Non-metastatic (confirmed)		Leg/foot	Femur		Distal	Limb sparing	Yes		56			1061	0-90
TARGET-40-PARKAF-01A	TARGET-40-PARKAF	Male	White	Not Hispanic or Latino	6085	Relapse	56	Dead	1061	2007	2010	AOST0331	Non-metastatic (confirmed)		Leg/foot	Femur		Distal	Limb sparing	Yes		56			1061	0-90
TARGET-40-PASEBY-10A	TARGET-40-PASEBY	Male	White	Not Hispanic or Latino	4249	Relapse	42	Alive	2049	2008	2014	AOST0331	Non-metastatic (confirmed)		Leg/foot	Femur		Distal		Yes		42
TARGET-40-PASEBY-01A	TARGET-40-PASEBY	Male	White	Not Hispanic or Latino	4249	Relapse	42	Alive	2049	2008	2014	AOST0331	Non-metastatic (confirmed)		Leg/foot	Femur		Distal		Yes		42
TARGET-40-PASEFS-01A	TARGET-40-PASEFS	Male	White	Not Hispanic or Latino	6625	No event	2112	Alive	2112	2008	2014	AOST0331	Non-metastatic (confirmed)		Leg/foot	Tibia		Proximal	Limb sparing							0-90
TARGET-40-PASEFS-10A	TARGET-40-PASEFS	Male	White	Not Hispanic or Latino	6625	No event	2112	Alive	2112	2008	2014	AOST0331	Non-metastatic (confirmed)		Leg/foot	Tibia		Proximal	Limb sparing							0-90
TARGET-40-PASFCV-10A	TARGET-40-PASFCV	Female	White	Not Hispanic or Latino	3849	No event	2062	Alive	2062	2008	2014	AOST0331	Non-metastatic (confirmed)		Leg/foot	Tibia		Proximal	Amputation							0-90
TARGET-40-PASFCV-01A	TARGET-40-PASFCV	Female	White	Not Hispanic or Latino	3849	No event	2062	Alive	2062	2008	2014	AOST0331	Non-metastatic (confirmed)		Leg/foot	Tibia		Proximal	Amputation							0-90
TARGET-40-PASSLM-10A	TARGET-40-PASSLM	Male	White	Not Hispanic or Latino	3538	Relapse	1865	Alive	1865	2009	2014	AOST0331	Metastatic (confirmed)	Lung only	Arm/hand	Humerus		Proximal	Amputation	No		1865				91-100
TARGET-40-PASSLM-01A	TARGET-40-PASSLM	Male	White	Not Hispanic or Latino	3538	Relapse	1865	Alive	1865	2009	2014	AOST0331	Metastatic (confirmed)	Lung only	Arm/hand	Humerus		Proximal	Amputation	No		1865				91-100
TARGET-40-PASUUH-10A	TARGET-40-PASUUH	Female	White	Not Hispanic or Latino	5143	No event	1625	Alive	1625	2009	2013	AOST0331	Non-metastatic (confirmed)		Leg/foot	Fibula		Proximal	Limb sparing							91-100
TARGET-40-PASUUH-01A	TARGET-40-PASUUH	Female	White	Not Hispanic or Latino	5143	No event	1625	Alive	1625	2009	2013	AOST0331	Non-metastatic (confirmed)		Leg/foot	Fibula		Proximal	Limb sparing							91-100
TARGET-40-PASYUK-10A	TARGET-40-PASYUK	Female	Unknown	Hispanic or Latino	5931	No event	1870	Alive	1870	2009	2014	AOST0331	Non-metastatic (confirmed)		Leg/foot	Tibia		Proximal	Limb sparing							91-100
TARGET-40-PASYUK-01A	TARGET-40-PASYUK	Female	Unknown	Hispanic or Latino	5931	No event	1870	Alive	1870	2009	2014	AOST0331	Non-metastatic (confirmed)		Leg/foot	Tibia		Proximal	Limb sparing							91-100
TARGET-40-PATAWV-01A	TARGET-40-PATAWV	Male	White	Not Hispanic or Latino	5667	No event	1702	Alive	1702	2009	2014	AOST0331	Non-metastatic (confirmed)		Leg/foot	Tibia		Proximal	Limb sparing							91-100
TARGET-40-PATAWV-10A	TARGET-40-PATAWV	Male	White	Not Hispanic or Latino	5667	No event	1702	Alive	1702	2009	2014	AOST0331	Non-metastatic (confirmed)		Leg/foot	Tibia		Proximal	Limb sparing							91-100
TARGET-40-PATJVI-10A	TARGET-40-PATJVI	Male	White	Not Hispanic or Latino	5755	No event	1575	Alive	1575	2010	2014	AOST0331	Metastatic (confirmed)	Lung only	Leg/foot	Fibula		Proximal	Limb sparing							91-100
TARGET-40-PATJVI-01A	TARGET-40-PATJVI	Male	White	Not Hispanic or Latino	5755	No event	1575	Alive	1575	2010	2014	AOST0331	Metastatic (confirmed)	Lung only	Leg/foot	Fibula		Proximal	Limb sparing							91-100
TARGET-40-PATKSS-01A	TARGET-40-PATKSS	Male	White	Not Hispanic or Latino	4889	Relapse	63	Dead	758	2010	2012	AOST0331	Non-metastatic (confirmed)		Pelvis	Pelvis / Sacrum			Limb sparing	Yes		63			758	0-90
TARGET-40-PATKSS-10A	TARGET-40-PATKSS	Male	White	Not Hispanic or Latino	4889	Relapse	63	Dead	758	2010	2012	AOST0331	Non-metastatic (confirmed)		Pelvis	Pelvis / Sacrum			Limb sparing	Yes		63			758	0-90
TARGET-40-PATMIF-10A	TARGET-40-PATMIF	Female	White	Not Hispanic or Latino	4383	No event	1580	Alive	1580	2010	2014	AOST0331	Non-metastatic (confirmed)		Leg/foot	Femur		Distal	Limb sparing							91-100
TARGET-40-PATMIF-01A	TARGET-40-PATMIF	Female	White	Not Hispanic or Latino	4383	No event	1580	Alive	1580	2010	2014	AOST0331	Non-metastatic (confirmed)		Leg/foot	Femur		Distal	Limb sparing							91-100
TARGET-40-PATMPU-01A	TARGET-40-PATMPU	Male	Unknown	Unknown	5060	Relapse	498	Dead	1579	2010	2014	AOST0331	Non-metastatic (confirmed)		Leg/foot	Fibula		Proximal	Limb sparing	No	Non-bone, non-lung	498			1579	0-90
TARGET-40-PATMPU-10A	TARGET-40-PATMPU	Male	Unknown	Unknown	5060	Relapse	498	Dead	1579	2010	2014	AOST0331	Non-metastatic (confirmed)		Leg/foot	Fibula		Proximal	Limb sparing	No	Non-bone, non-lung	498			1579	0-90
TARGET-40-PATPBS-01A	TARGET-40-PATPBS	Male	White	Not Hispanic or Latino	5513	No event	1468	Alive	1468	2010	2014	AOST0331	Non-metastatic (confirmed)		Leg/foot	Fibula		Proximal	Limb sparing							91-100
TARGET-40-PATPBS-10A	TARGET-40-PATPBS	Male	White	Not Hispanic or Latino	5513	No event	1468	Alive	1468	2010	2014	AOST0331	Non-metastatic (confirmed)		Leg/foot	Fibula		Proximal	Limb sparing							91-100
TARGET-40-PATXFN-10A	TARGET-40-PATXFN	Female	White	Hispanic or Latino	4964	No event	1363	Alive	1363	2010	2014	AOST0331	Non-metastatic (confirmed)		Leg/foot	Tibia		Proximal	Limb sparing							91-100
TARGET-40-PATXFN-01A	TARGET-40-PATXFN	Female	White	Hispanic or Latino	4964	No event	1363	Alive	1363	2010	2014	AOST0331	Non-metastatic (confirmed)		Leg/foot	Tibia		Proximal	Limb sparing							91-100
TARGET-40-PASNZV-10A	TARGET-40-PASNZV	Male	White	Not Hispanic or Latino	5947	No event	1747	Alive	1747	2009	2014	AOST06B1	Non-metastatic (confirmed)		Leg/foot	Femur
TARGET-40-PASNZV-01A	TARGET-40-PASNZV	Male	White	Not Hispanic or Latino	5947	No event	1747	Alive	1747	2009	2014	AOST06B1	Non-metastatic (confirmed)		Leg/foot	Femur
TARGET-40-PASRNE-10A	TARGET-40-PASRNE	Female	White	Not Hispanic or Latino	1299	Relapse	512	Alive	1707	2009	2014	AOST06B1	Non-metastatic (confirmed)		Leg/foot	Femur						512
TARGET-40-PASRNE-01A	TARGET-40-PASRNE	Female	White	Not Hispanic or Latino	1299	Relapse	512	Alive	1707	2009	2014	AOST06B1	Non-metastatic (confirmed)		Leg/foot	Femur						512
TARGET-40-PATEEM-01A	TARGET-40-PATEEM	Male	White	Not Hispanic or Latino	5875	Relapse	961	Alive	1451	2009	2013	AOST06B1	Non-metastatic (confirmed)		Arm/hand	Humerus						961
TARGET-40-PATEEM-10A	TARGET-40-PATEEM	Male	White	Not Hispanic or Latino	5875	Relapse	961	Alive	1451	2009	2013	AOST06B1	Non-metastatic (confirmed)		Arm/hand	Humerus						961
TARGET-40-PATUXZ-01A	TARGET-40-PATUXZ	Female	Unknown	Hispanic or Latino	6345	Death	510	Dead	510	2010	2012	AOST06B1	Metastatic (confirmed)	Bone and lung	Leg/foot	Femur									510
TARGET-40-PATUXZ-10A	TARGET-40-PATUXZ	Female	Unknown	Hispanic or Latino	6345	Death	510	Dead	510	2010	2012	AOST06B1	Metastatic (confirmed)	Bone and lung	Leg/foot	Femur									510
TARGET-40-PAUBIT-01A	TARGET-40-PAUBIT	Female	White	Not Hispanic or Latino	4513	No event	1029	Alive	1029	2011	2014	AOST06B1	Non-metastatic (confirmed)		Leg/foot	Femur
TARGET-40-PAUBIT-10A	TARGET-40-PAUBIT	Female	White	Not Hispanic or Latino	4513	No event	1029	Alive	1029	2011	2014	AOST06B1	Non-metastatic (confirmed)		Leg/foot	Femur
TARGET-40-PAUTWB-01A	TARGET-40-PAUTWB	Male	White	Not Hispanic or Latino	5064	Relapse	598	Alive	687	2012	2014	AOST06B1	Non-metastatic (confirmed)		Leg/foot	Tibia						598
TARGET-40-PAUTWB-10A	TARGET-40-PAUTWB	Male	White	Not Hispanic or Latino	5064	Relapse	598	Alive	687	2012	2014	AOST06B1	Non-metastatic (confirmed)		Leg/foot	Tibia						598
TARGET-40-PAUTYB-01A	TARGET-40-PAUTYB	Female	White	Hispanic or Latino	4418	Relapse	527	Dead	537	2012	2013	AOST06B1	Non-metastatic (confirmed)		Leg/foot	Tibia						527			537
TARGET-40-PAUTYB-10A	TARGET-40-PAUTYB	Female	White	Hispanic or Latino	4418	Relapse	527	Dead	537	2012	2013	AOST06B1	Non-metastatic (confirmed)		Leg/foot	Tibia						527			537
TARGET-40-PAUUML-10A	TARGET-40-PAUUML	Male	Unknown	Hispanic or Latino	2177	No event	672	Alive	672	2012	2014	AOST06B1	Non-metastatic (confirmed)		Leg/foot	Femur
TARGET-40-PAUUML-01A	TARGET-40-PAUUML	Male	Unknown	Hispanic or Latino	2177	No event	672	Alive	672	2012	2014	AOST06B1	Non-metastatic (confirmed)		Leg/foot	Femur
TARGET-40-PAUVUL-01A	TARGET-40-PAUVUL	Female	Black or African American	Not Hispanic or Latino	2027	Relapse	237	Dead	347	2012	2013	AOST06B1	Metastatic (confirmed)	Lung only	Leg/foot	Femur						237			347
TARGET-40-PAUVUL-10A	TARGET-40-PAUVUL	Female	Black or African American	Not Hispanic or Latino	2027	Relapse	237	Dead	347	2012	2013	AOST06B1	Metastatic (confirmed)	Lung only	Leg/foot	Femur						237			347
TARGET-40-PAUXPZ-01A	TARGET-40-PAUXPZ	Female	Unknown	Unknown	4507	Relapse	419	Alive	606	2012	2014	AOST06B1	Metastatic (confirmed)	Lung only	Leg/foot	Tibia						419			724
TARGET-40-PAUXPZ-10A	TARGET-40-PAUXPZ	Female	Unknown	Unknown	4507	Relapse	419	Alive	606	2012	2014	AOST06B1	Metastatic (confirmed)	Lung only	Leg/foot	Tibia						419			724
TARGET-40-PAUYTT-10A	TARGET-40-PAUYTT	Female	White	Not Hispanic or Latino	6702	No event	579	Alive	579	2012	2014	AOST06B1	Non-metastatic (confirmed)		Leg/foot	Fibula
TARGET-40-PAUYTT-01A	TARGET-40-PAUYTT	Female	White	Not Hispanic or Latino	6702	No event	579	Alive	579	2012	2014	AOST06B1	Non-metastatic (confirmed)		Leg/foot	Fibula
TARGET-40-PAVALD-10A	TARGET-40-PAVALD	Male	White	Hispanic or Latino	5924	No event	551	Alive	551	2012	2014	AOST06B1	Non-metastatic (confirmed)		Leg/foot	Femur
TARGET-40-PAVALD-01A	TARGET-40-PAVALD	Male	White	Hispanic or Latino	5924	No event	551	Alive	551	2012	2014	AOST06B1	Non-metastatic (confirmed)		Leg/foot	Femur
TARGET-40-PAVCLP-10A	TARGET-40-PAVCLP	Female	Black or African American	Not Hispanic or Latino	4062	No event	511	Alive	511	2012	2014	AOST06B1	Non-metastatic (confirmed)		Leg/foot	Tibia
TARGET-40-PAVCLP-01A	TARGET-40-PAVCLP	Female	Black or African American	Not Hispanic or Latino	4062	No event	511	Alive	511	2012	2014	AOST06B1	Non-metastatic (confirmed)		Leg/foot	Tibia
TARGET-40-PAVDTY-10A	TARGET-40-PAVDTY	Male	White	Not Hispanic or Latino	4898	No event	369	Alive	369	2012	2013	AOST06B1	Non-metastatic (confirmed)		Leg/foot	Tibia
TARGET-40-PAVDTY-01A	TARGET-40-PAVDTY	Male	White	Not Hispanic or Latino	4898	No event	369	Alive	369	2012	2013	AOST06B1	Non-metastatic (confirmed)		Leg/foot	Tibia
TARGET-40-PAVECB-01A	TARGET-40-PAVECB	Female	White	Not Hispanic or Latino	3272	No event	476	Alive	476	2012	2014	AOST06B1	Non-metastatic (confirmed)		Arm/hand	Radius
TARGET-40-PAVECB-10A	TARGET-40-PAVECB	Female	White	Not Hispanic or Latino	3272	No event	476	Alive	476	2012	2014	AOST06B1	Non-metastatic (confirmed)		Arm/hand	Radius
TARGET-40-PATMXR-01A	TARGET-40-PATMXR	Female	Unknown	Hispanic or Latino	7631	Relapse	68	Dead	386	2010	2011	AOST06P1	Metastatic	Bone and lung	Leg/foot	Femur				Yes		68			386
TARGET-40-PATMXR-10A	TARGET-40-PATMXR	Female	Unknown	Hispanic or Latino	7631	Relapse	68	Dead	386	2010	2011	AOST06P1	Metastatic	Bone and lung	Leg/foot	Femur				Yes		68			386
TARGET-40-0A4HLD-10A	TARGET-40-0A4HLD	Male			7254	Censored	3946	Alive	3946	2000	2011	IHRT	Non-metastatic (confirmed)		Leg/Foot	Tibia		Proximal	Limb sparing	No						Stage 3/4	99		MTX/Adria/Ifos/卤Plat
TARGET-40-0A4HLD-01A	TARGET-40-0A4HLD	Male			7254	Censored	3946	Alive	3946	2000	2011	IHRT	Non-metastatic (confirmed)		Leg/Foot	Tibia		Proximal	Limb sparing	No						Stage 3/4	99		MTX/Adria/Ifos/卤Plat
TARGET-40-0A4HMC-01A	TARGET-40-0A4HMC	Male	White		10205	Censored	377	Alive	377			IHRT	Non-metastatic (confirmed)		Leg/Foot	Fibula		Other, Not specified	Amputation	No						Stage 1/2	60		Adria/Plat
TARGET-40-0A4HMC-10A	TARGET-40-0A4HMC	Male	White		10205	Censored	377	Alive	377			IHRT	Non-metastatic (confirmed)		Leg/Foot	Fibula		Other, Not specified	Amputation	No						Stage 1/2	60		Adria/Plat
TARGET-40-0A4HX8-01A	TARGET-40-0A4HX8	Male	White		10635	Censored	1750	Alive	1750	2003	2011	IHRT	Non-metastatic (confirmed)		Leg/Foot	Femur		Distal	Limb sparing	No						Stage 3/4	100		Pre-op Adria/Ifos/MTX + Adria/Plat; Post-op Adria/Plat + Adria/Ifos
TARGET-40-0A4HX8-10A	TARGET-40-0A4HX8	Male	White		10635	Censored	1750	Alive	1750	2003	2011	IHRT	Non-metastatic (confirmed)		Leg/Foot	Femur		Distal	Limb sparing	No						Stage 3/4	100		Pre-op Adria/Ifos/MTX + Adria/Plat; Post-op Adria/Plat + Adria/Ifos
TARGET-40-0A4HXS-10A	TARGET-40-0A4HXS	Male	White		8470	Censored	2948	Alive	2948	2004	2014	IHRT	Non-metastatic (confirmed)		Leg/Foot	Femur		Distal	Limb sparing	No						Stage 1/2	40		Adria/Plat/MTX
TARGET-40-0A4HXS-01A	TARGET-40-0A4HXS	Male	White		8470	Censored	2948	Alive	2948	2004	2014	IHRT	Non-metastatic (confirmed)		Leg/Foot	Femur		Distal	Limb sparing	No						Stage 1/2	40		Adria/Plat/MTX
TARGET-40-0A4HY5-10A	TARGET-40-0A4HY5	Male			7264	Relapse	218	Dead	290	2004	2005	IHRT	Metastatic	Lung only	Leg/Foot	Pelvis		Other, Posterior	Limb sparing	No	Regional Lymph nodes	218			290	Stage 1/2	50		Adria/Plat/MTX
TARGET-40-0A4HY5-01A	TARGET-40-0A4HY5	Male			7264	Relapse	218	Dead	290	2004	2005	IHRT	Metastatic	Lung only	Leg/Foot	Pelvis		Other, Posterior	Limb sparing	No	Regional Lymph nodes	218			290	Stage 1/2	50		Adria/Plat/MTX
TARGET-40-0A4I0Q-01A	TARGET-40-0A4I0Q	Female			7269	Death	519	Dead	519	2005	2006	IHRT	Metastatic	Lung only	Leg/Foot	Femur		Distal	Limb sparing	No					519	Stage 1/2	< 50		MTX/Adria/Ifos/卤Plat
TARGET-40-0A4I0Q-10A	TARGET-40-0A4I0Q	Female			7269	Death	519	Dead	519	2005	2006	IHRT	Metastatic	Lung only	Leg/Foot	Femur		Distal	Limb sparing	No					519	Stage 1/2	< 50		MTX/Adria/Ifos/卤Plat
TARGET-40-0A4I0W-01A	TARGET-40-0A4I0W	Male	Asian		7330	Censored	683	Alive	683	2006	2010	IHRT	Non-metastatic (confirmed)		Leg/Foot	Femur		Distal	Limb sparing	No									Adria/Plat/MTX
TARGET-40-0A4I0W-10A	TARGET-40-0A4I0W	Male	Asian		7330	Censored	683	Alive	683	2006	2010	IHRT	Non-metastatic (confirmed)		Leg/Foot	Femur		Distal	Limb sparing	No									Adria/Plat/MTX
TARGET-40-0A4I3S-01A	TARGET-40-0A4I3S	Male	Black or African American		8313	Censored	1844	Alive	1844	2007	2014	IHRT	Non-metastatic (confirmed)		Leg/Foot	Pelvis - ilium		Other, Posterior	Limb sparing	No									Adria/Plat
TARGET-40-0A4I3S-10A	TARGET-40-0A4I3S	Male	Black or African American		8313	Censored	1844	Alive	1844	2007	2014	IHRT	Non-metastatic (confirmed)		Leg/Foot	Pelvis - ilium		Other, Posterior	Limb sparing	No									Adria/Plat
TARGET-40-0A4I42-01A	TARGET-40-0A4I42	Female			6268	Relapse	351	Dead	619	2007	2009	IHRT	Non-metastatic (confirmed)		Arm/hand	Humerus		Proximal	Limb sparing	No		351			619			Systemic	Adria/Plat/MTX
TARGET-40-0A4I42-10A	TARGET-40-0A4I42	Female			6268	Relapse	351	Dead	619	2007	2009	IHRT	Non-metastatic (confirmed)		Arm/hand	Humerus		Proximal	Limb sparing	No		351			619			Systemic	Adria/Plat/MTX
TARGET-40-0A4I48-01A	TARGET-40-0A4I48	Female			5854	Censored	1616	Alive	1616	2008	2014	IHRT	Metastatic	Lung only	Leg/Foot	Femur		Distal	Limb sparing	No						Stage 3/4	99		Adri/Plat/VP-16/Ifos
TARGET-40-0A4I48-10A	TARGET-40-0A4I48	Female			5854	Censored	1616	Alive	1616	2008	2014	IHRT	Metastatic	Lung only	Leg/Foot	Femur		Distal	Limb sparing	No						Stage 3/4	99		Adri/Plat/VP-16/Ifos
TARGET-40-0A4I4E-10A	TARGET-40-0A4I4E	Male			5978					2009		IHRT	Metastatic	Lung only	Leg/Foot	Femur		Proximal	N/A - No surgery	No									Unknown
TARGET-40-0A4I4E-01A	TARGET-40-0A4I4E	Male			5978					2009		IHRT	Metastatic	Lung only	Leg/Foot	Femur		Proximal	N/A - No surgery	No									Unknown
TARGET-40-0A4I4M-01A	TARGET-40-0A4I4M	Female	Asian		6916	Censored	708	Alive	708	2010	2014	IHRT	Non-metastatic (confirmed)		Leg/Foot	Tibia		Proximal	Limb sparing	No						Stage 3/4	98		Adria/Plat/MTX
TARGET-40-0A4I4M-10A	TARGET-40-0A4I4M	Female	Asian		6916	Censored	708	Alive	708	2010	2014	IHRT	Non-metastatic (confirmed)		Leg/Foot	Tibia		Proximal	Limb sparing	No						Stage 3/4	98		Adria/Plat/MTX
TARGET-40-0A4I4O-10A	TARGET-40-0A4I4O	Male	White		11828	Relapse	235	Dead	627	2010	2012	IHRT	Non-metastatic (confirmed)		Leg/Foot	Femur		Distal	Limb sparing	No	Lung	235			627	Stage 3/4	95	Systemic	Adria/Plat
TARGET-40-0A4I4O-01A	TARGET-40-0A4I4O	Male	White		11828	Relapse	235	Dead	627	2010	2012	IHRT	Non-metastatic (confirmed)		Leg/Foot	Femur		Distal	Limb sparing	No	Lung	235			627	Stage 3/4	95	Systemic	Adria/Plat
TARGET-40-0A4I5B-10A	TARGET-40-0A4I5B	Male			7615	Censored	619	Alive	619	2010	2014	IHRT	Non-metastatic (confirmed)		Leg/Foot	Tibia		Proximal	Limb sparing	No						Stage 3/4	95		MTX/Adria/Ifos/卤Plat
TARGET-40-0A4I5B-01A	TARGET-40-0A4I5B	Male			7615	Censored	619	Alive	619	2010	2014	IHRT	Non-metastatic (confirmed)		Leg/Foot	Tibia		Proximal	Limb sparing	No						Stage 3/4	95		MTX/Adria/Ifos/卤Plat
TARGET-40-0A4I6O-01A	TARGET-40-0A4I6O	Male			6738	Relapse	484	Dead	1906	2004	2009	IHRT	Non-metastatic (confirmed)		Leg/Foot	Tibia		Distal	Amputation	No	Lung	484			1906			Systemic	Adria/Plat/MTX
TARGET-40-0A4I6O-10A	TARGET-40-0A4I6O	Male			6738	Relapse	484	Dead	1906	2004	2009	IHRT	Non-metastatic (confirmed)		Leg/Foot	Tibia		Distal	Amputation	No	Lung	484			1906			Systemic	Adria/Plat/MTX
TARGET-40-0A4I8U-10A	TARGET-40-0A4I8U	Male			7328	Censored	983	Alive	983	2008	2011	IHRT	Non-metastatic (confirmed)		Leg/Foot	Femur		Distal	Limb sparing	No						Stage 1/2	90		Adria/Plat/MTX
TARGET-40-0A4I8U-01A	TARGET-40-0A4I8U	Male			7328	Censored	983	Alive	983	2008	2011	IHRT	Non-metastatic (confirmed)		Leg/Foot	Femur		Distal	Limb sparing	No						Stage 1/2	90		Adria/Plat/MTX
TARGET-40-PAPFLB-10A	TARGET-40-PAPFLB	Male	White	Not Hispanic or Latino	5496							Other osteosarcoma	Non-metastatic (confirmed)		Leg/foot
TARGET-40-PAPFLB-01A	TARGET-40-PAPFLB	Male	White	Not Hispanic or Latino	5496							Other osteosarcoma	Non-metastatic (confirmed)		Leg/foot
TARGET-40-PAKFVX-01A	TARGET-40-PAKFVX	Male	Unknown	Not Hispanic or Latino	5407	Relapse	361	Alive	922	2000	2003	P9754	Non-metastatic (confirmed)		Leg/foot	Femur	Left	Distal	Limb sparing	Yes	Other bone	361					90
TARGET-40-PAKFVX-10A	TARGET-40-PAKFVX	Male	Unknown	Not Hispanic or Latino	5407	Relapse	361	Alive	922	2000	2003	P9754	Non-metastatic (confirmed)		Leg/foot	Femur	Left	Distal	Limb sparing	Yes	Other bone	361					90
TARGET-40-PAKXLD-10A	TARGET-40-PAKXLD	Female	White	Not Hispanic or Latino	5245	Relapse	578	Alive	2462	2001	2008	P9754	Non-metastatic (confirmed)		Arm/hand	Humerus	Right	Proximal		Yes	Lung	578					30
TARGET-40-PAKXLD-01A	TARGET-40-PAKXLD	Female	White	Not Hispanic or Latino	5245	Relapse	578	Alive	2462	2001	2008	P9754	Non-metastatic (confirmed)		Arm/hand	Humerus	Right	Proximal		Yes	Lung	578					30
TARGET-40-PAKZZK-10A	TARGET-40-PAKZZK	Male	White	Not Hispanic or Latino	4864	Relapse	452	Dead	1515	2001	2005	P9754	Non-metastatic (confirmed)		Leg/foot	Femur	Right	Distal	Limb sparing	Yes	Lung	452			1515		30
TARGET-40-PAKZZK-01A	TARGET-40-PAKZZK	Male	White	Not Hispanic or Latino	4864	Relapse	452	Dead	1515	2001	2005	P9754	Non-metastatic (confirmed)		Leg/foot	Femur	Right	Distal	Limb sparing	Yes	Lung	452			1515		30
TARGET-40-PAKUZU-10A	TARGET-40-PAKUZU	Male	Asian	Not Hispanic or Latino	7270	No event	0	Alive	0	2001	2001	P9851	Non-metastatic (confirmed)		Leg/foot	Femur
TARGET-40-PAKUZU-01A	TARGET-40-PAKUZU	Male	Asian	Not Hispanic or Latino	7270	No event	0	Alive	0	2001	2001	P9851	Non-metastatic (confirmed)		Leg/foot	Femur
TARGET-40-PALECC-10A	TARGET-40-PALECC	Female	Unknown	Hispanic or Latino	3661	Relapse	384	Dead	754	2001	2003	P9851	Non-metastatic (confirmed)		Arm/hand	Arm NOS	Left			Yes	Lung	384			754
TARGET-40-PALECC-01A	TARGET-40-PALECC	Female	Unknown	Hispanic or Latino	3661	Relapse	384	Dead	754	2001	2003	P9851	Non-metastatic (confirmed)		Arm/hand	Arm NOS	Left			Yes	Lung	384			754
TARGET-40-PALFYN-01A	TARGET-40-PALFYN	Female	White	Unknown	4841	Relapse	651	Dead	1003	2001	2004	P9851	Non-metastatic (confirmed)		Leg/foot	Femur	Left			Yes		651			1003
TARGET-40-PALFYN-10A	TARGET-40-PALFYN	Female	White	Unknown	4841	Relapse	651	Dead	1003	2001	2004	P9851	Non-metastatic (confirmed)		Leg/foot	Femur	Left			Yes		651			1003
TARGET-40-PALHRL-10A	TARGET-40-PALHRL	Male	Black or African American	Not Hispanic or Latino	6019	No event	4374	Alive	4374	2002	2013	P9851	Metastatic	Lung only	Leg/foot	Femur	Left
TARGET-40-PALHRL-01A	TARGET-40-PALHRL	Male	Black or African American	Not Hispanic or Latino	6019	No event	4374	Alive	4374	2002	2013	P9851	Metastatic	Lung only	Leg/foot	Femur	Left
TARGET-40-PALKDP-01A	TARGET-40-PALKDP	Female	White	Not Hispanic or Latino	3388	No event	3282	Alive	3282	2002	2011	P9851	Non-metastatic (confirmed)		Leg/foot	Femur	Left	Distal
TARGET-40-PALKDP-10A	TARGET-40-PALKDP	Female	White	Not Hispanic or Latino	3388	No event	3282	Alive	3282	2002	2011	P9851	Non-metastatic (confirmed)		Leg/foot	Femur	Left	Distal
TARGET-40-PALKGN-01A	TARGET-40-PALKGN	Male	White	Not Hispanic or Latino	6190	No event	2122	Alive	2122	2002	2007	P9851	Non-metastatic (confirmed)		Leg/foot	Foot NOS
TARGET-40-PALKGN-10A	TARGET-40-PALKGN	Male	White	Not Hispanic or Latino	6190	No event	2122	Alive	2122	2002	2007	P9851	Non-metastatic (confirmed)		Leg/foot	Foot NOS
TARGET-40-PALZGU-10A	TARGET-40-PALZGU	Male	White	Not Hispanic or Latino	5603	Relapse	1452	Dead	2882	2002	2010	P9851	Non-metastatic (confirmed)		Leg/foot	Femur	Right	Distal		Yes	Other bone	1452			2882
TARGET-40-PALZGU-01A	TARGET-40-PALZGU	Male	White	Not Hispanic or Latino	5603	Relapse	1452	Dead	2882	2002	2010	P9851	Non-metastatic (confirmed)		Leg/foot	Femur	Right	Distal		Yes	Other bone	1452			2882
TARGET-40-PAMHLF-01A	TARGET-40-PAMHLF	Male	White	Not Hispanic or Latino	3233	No event	1913	Alive	1913	2003	2008	P9851	Non-metastatic (confirmed)		Leg/foot	Leg NOS
TARGET-40-PAMHLF-10A	TARGET-40-PAMHLF	Male	White	Not Hispanic or Latino	3233	No event	1913	Alive	1913	2003	2008	P9851	Non-metastatic (confirmed)		Leg/foot	Leg NOS
TARGET-40-PAMHYN-10A	TARGET-40-PAMHYN	Female	Asian	Not Hispanic or Latino	3499	No event	3900	Alive	3900	2003	2014	P9851	Non-metastatic (confirmed)		Leg/foot	Leg NOS
TARGET-40-PAMHYN-01A	TARGET-40-PAMHYN	Female	Asian	Not Hispanic or Latino	3499	No event	3900	Alive	3900	2003	2014	P9851	Non-metastatic (confirmed)		Leg/foot	Leg NOS
TARGET-40-PAMJXS-10A	TARGET-40-PAMJXS	Male	Black or African American	Not Hispanic or Latino	4100	Relapse	3184	Alive	3862	2003	2014	P9851	Non-metastatic (confirmed)		Leg/foot	Leg NOS				Yes		3184			3976
TARGET-40-PAMJXS-01A	TARGET-40-PAMJXS	Male	Black or African American	Not Hispanic or Latino	4100	Relapse	3184	Alive	3862	2003	2014	P9851	Non-metastatic (confirmed)		Leg/foot	Leg NOS				Yes		3184			3976
TARGET-40-PAMTCM-01A	TARGET-40-PAMTCM	Female	Black or African American	Not Hispanic or Latino	4938	No event	3002	Alive	3002	2003	2012	P9851	Non-metastatic (confirmed)		Leg/foot	Leg NOS
TARGET-40-PAMTCM-10A	TARGET-40-PAMTCM	Female	Black or African American	Not Hispanic or Latino	4938	No event	3002	Alive	3002	2003	2012	P9851	Non-metastatic (confirmed)		Leg/foot	Leg NOS
TARGET-40-PANGPE-10A	TARGET-40-PANGPE	Male	White	Not Hispanic or Latino	4794	SMN	833	Alive	3378	2004	2014	P9851	Non-metastatic (confirmed)		Leg/foot	Femur	Right							833
TARGET-40-PANGPE-01A	TARGET-40-PANGPE	Male	White	Not Hispanic or Latino	4794	SMN	833	Alive	3378	2004	2014	P9851	Non-metastatic (confirmed)		Leg/foot	Femur	Right							833
TARGET-40-PANGRW-10A	TARGET-40-PANGRW	Male	White	Not Hispanic or Latino	6088	No event	3378	Alive	3378	2004	2014	P9851	Non-metastatic (confirmed)		Leg/foot	Femur	Left	Distal
TARGET-40-PANGRW-01A	TARGET-40-PANGRW	Male	White	Not Hispanic or Latino	6088	No event	3378	Alive	3378	2004	2014	P9851	Non-metastatic (confirmed)		Leg/foot	Femur	Left	Distal
TARGET-40-PANSEN-10A	TARGET-40-PANSEN	Male	White	Not Hispanic or Latino	5234	No event	2256	Alive	2256	2005	2011	P9851	Non-metastatic (confirmed)		Leg/foot	Tibia	Left	Proximal
TARGET-40-PANSEN-01A	TARGET-40-PANSEN	Male	White	Not Hispanic or Latino	5234	No event	2256	Alive	2256	2005	2011	P9851	Non-metastatic (confirmed)		Leg/foot	Tibia	Left	Proximal
TARGET-40-PANVJJ-10A	TARGET-40-PANVJJ	Female	White	Unknown	5044	No event	3095	Alive	3095	2005	2014	P9851	Non-metastatic (confirmed)		Leg/foot	Tibia	Left
TARGET-40-PANVJJ-01A	TARGET-40-PANVJJ	Female	White	Unknown	5044	No event	3095	Alive	3095	2005	2014	P9851	Non-metastatic (confirmed)		Leg/foot	Tibia	Left
TARGET-40-PANXSC-10A	TARGET-40-PANXSC	Male	White	Not Hispanic or Latino	5545	Relapse	366	Alive	1217	2005	2008	P9851	Non-metastatic (confirmed)		Leg/foot	Femur	Right	Distal		Yes	Lung	366	373
TARGET-40-PANXSC-01A	TARGET-40-PANXSC	Male	White	Not Hispanic or Latino	5545	Relapse	366	Alive	1217	2005	2008	P9851	Non-metastatic (confirmed)		Leg/foot	Femur	Right	Distal		Yes	Lung	366	373
TARGET-40-PANZZJ-01A	TARGET-40-PANZZJ	Male	White	Not Hispanic or Latino	6855	No event	1538	Alive	1538	2005	2009	P9851	Non-metastatic (confirmed)		Leg/foot	Leg NOS
TARGET-40-PANZZJ-10A	TARGET-40-PANZZJ	Male	White	Not Hispanic or Latino	6855	No event	1538	Alive	1538	2005	2009	P9851	Non-metastatic (confirmed)		Leg/foot	Leg NOS
TARGET-40-PAPVYW-10A	TARGET-40-PAPVYW	Male	Black or African American	Not Hispanic or Latino	2803	Relapse	69	Dead	78	2006	2007	P9851	Metastatic	Bone and lung	Leg/foot	Femur	Left					69			78
TARGET-40-PAPVYW-01A	TARGET-40-PAPVYW	Male	Black or African American	Not Hispanic or Latino	2803	Relapse	69	Dead	78	2006	2007	P9851	Metastatic	Bone and lung	Leg/foot	Femur	Left					69			78
TARGET-40-0A4I65-01A	TARGET-40-0A4I65	Male			6520	Relapse	1993	Alive	2895			STB	Non-metastatic (Confirmed)	Lung only	Leg/foot	Tibia		PRoximal	Amputation	No	Lung	1993				Stage 1/2	80	Systemic	Adria/Plat
TARGET-40-0A4I65-10A	TARGET-40-0A4I65	Male			6520	Relapse	1993	Alive	2895			STB	Non-metastatic (Confirmed)	Lung only	Leg/foot	Tibia		PRoximal	Amputation	No	Lung	1993				Stage 1/2	80	Systemic	Adria/Plat
TARGET-40-0A4I9K-01A	TARGET-40-0A4I9K	Male			8237		2257	Alive	2257			STB	Non-metastatic (Confirmed)		Leg/foot	Tibia		Proximal	Limb Sparing	No						Stage 1/2	50		Adria/Plat
TARGET-40-0A4I9K-10A	TARGET-40-0A4I9K	Male			8237		2257	Alive	2257			STB	Non-metastatic (Confirmed)		Leg/foot	Tibia		Proximal	Limb Sparing	No						Stage 1/2	50		Adria/Plat
