# Supplementary material for: A Novel Pyroptosis-Related Signature for Predicting Prognosis and Indicating Immune Microenvironment Features in Osteosarcoma
Source: Front Genet. 2021 Nov 26;12:780780. doi: 10.3389/fgene.2021.780780 (PMC8662937; doi:10.3389/fgene.2021.780780)
Supplement: Supplementary file 3 [file DataSheet1.ZIP]

Archive with 3 entries (2 files):
- supplementary/
- supplementary/Table S1.xls
- supplementary/Table S2.xlsx
