# Supplementary material for: A Novel Pyroptosis-Related Signature for Predicting Prognosis and Indicating Immune Microenvironment Features in Osteosarcoma
Source: Front Genet. 2021 Nov 26;12:780780. doi: 10.3389/fgene.2021.780780 (PMC8662937; doi:10.3389/fgene.2021.780780)
Supplement: Supplementary file 3 [file DataSheet1.ZIP › supplementary/Table S1.xls]

## Sheet: Sheet3
Supplementary Table S1. 52 pyroptosis-related genes
Genes	Full-names
AIM2	Absent in melanoma 2
BAK1	BCL2 Antagonist/Killer 1
BAX	BCL2 Associated X, Apoptosis Regulator
CASP1	cysteine-aspartic acid protease-1
CASP3	cysteine-aspartic acid protease-3
CASP4	cysteine-aspartic acid protease-4
CASP5	cysteine-aspartic acid protease-5
CASP6	cysteine-aspartic acid protease-6
CASP8	cysteine-aspartic acid protease-8
CASP9	cysteine-aspartic acid protease-9
CHMP2A	Charged Multivesicular Body Protein 2A
CHMP2B	Charged Multivesicular Body Protein 2B
CHMP3	Charged Multivesicular Body Protein 3
CHMP4A	Charged Multivesicular Body Protein 4A
CHMP4B	Charged Multivesicular Body Protein 4B
CHMP4C	Charged Multivesicular Body Protein 4C
CHMP6	Charged Multivesicular Body Protein 6
CHMP7	Charged Multivesicular Body Protein 7
CYCS	Cytochrome C, Somatic
ELANE	elastase, neutrophil expressed
GPX4	glutathione peroxidase 4
GSDMA	gasdermin A
GSDMB	gasdermin B
GSDMC	gasdermin C
GSDMD	gasdermin D
GSDME	gasdermin E
GZMA	Granzyme A
GZMB	Granzyme B
HMGB1	High Mobility Group Box 1
IL18	interleukin 18
IL1A	Interleukin 1 alpha
IL1B	interleukin 1 beta
IL6	interleukin 6
IRF1	Interferon Regulatory Factor 1
IRF2	Interferon Regulatory Factor 2
NLRC4	NLR family CARD domain containing 4
NLRP1	NLR family pyrin domain containing 1
NLRP2	NLR family pyrin domain containing 2
NLRP3	NLR family pyrin domain containing 3
NLRP6	NLR family pyrin domain containing 6
NLRP7	NLR family pyrin domain containing 7
NOD1	nucleotide binding oligomerization domain containing 1
NOD2	nucleotide binding oligomerization domain containing 2
PJVK	pejvakin/deafness, autosomal recessive 59
PLCG1	phospholipase C gamma 1
PRKACA	protein kinase cAMP-activated catalytic subunit alpha
PYCARD	PYD and CARD domain containing
SCAF11	SR-related CTD associated factor 11
TIRAP	TIR domain containing adaptor protein
TNF	tumor necrosis factor
TP53	Tumor Protein P53
TP63	Tumor Protein P63
