# Supplementary material for: A Novel Pyroptosis-Related Signature for Predicting Prognosis and Indicating Immune Microenvironment Features in Osteosarcoma
Source: Front Genet. 2021 Nov 26;12:780780. doi: 10.3389/fgene.2021.780780 (PMC8662937; doi:10.3389/fgene.2021.780780)
Supplement: Supplementary file 3 [file DataSheet1.ZIP › supplementary/Table S2.xlsx]

## Sheet: Sheet1
gene	lowMean	highMean	logFC	pValue	fdr
HLA-DRB1	8.82848	7.40151	-1.42697	0.000283144	0.0162786
VCAM1	5.03322	3.8673	-1.16592	0.000209757	0.0145467
CD248	8.35946	7.19369	-1.16577	0.00155395	0.0391051
PTPRZ1	3.58752	5.12392	1.5364	0.000128035	0.0125723
ITGA10	5.68754	6.70971	1.02217	0.000754044	0.0268169
CGREF1	4.31791	5.62592	1.30801	0.000148929	0.0129434
CHMP4C	3.56936	4.95991	1.39055	0.000271698	0.0158671
HLA-DPB1	7.23104	6.21075	-1.0203	0.000226536	0.0149654
UCHL1	6.77066	8.06671	1.29605	0.0025703	0.0498601
COL24A1	4.52228	5.53808	1.0158	0.000985272	0.030796
CA3	5.55858	7.5447	1.98612	0.000920327	0.0295699
FCGR3A	5.36967	4.26027	-1.1094	0.000834183	0.0284803
HCST	5.78936	4.65512	-1.13423	7.37846e-05	0.0104341
WAS	5.82414	4.70781	-1.11633	3.38668e-06	0.0037929
SLC8A3	3.93362	5.00977	1.07615	0.00187382	0.0429585
CFD	6.89577	5.57697	-1.31879	3.22728e-06	0.0037929
CD163	5.90765	4.76073	-1.14693	7.08803e-05	0.0104341
GZMA	5.3306	4.17393	-1.15666	0.000554096	0.0233774
HLA-DQB1	6.00566	4.96411	-1.04155	0.00127977	0.0348902
NKG7	4.61179	3.57571	-1.03608	0.00212164	0.0462453
HLA-DPA1	7.88259	6.83925	-1.04334	0.000516885	0.0224916
F13A1	5.65219	4.435	-1.21719	0.000118489	0.0122874
SATB2	6.06279	7.0687	1.00591	0.000862584	0.0286235
LOXL4	3.86931	5.07399	1.20469	3.37757e-05	0.00872747
LOXL1	6.64585	5.28679	-1.35905	0.000404022	0.0199246
CD36	4.59422	5.78868	1.19446	3.67393e-05	0.00880081
MME	4.89306	3.8613	-1.03177	0.000433694	0.0205652
CD14	8.29872	6.9931	-1.30562	3.53913e-05	0.00872747
C1QA	9.44703	7.95264	-1.49439	2.85084e-05	0.00854945
ALOX5AP	6.14403	5.08361	-1.06041	0.000141214	0.0129434
HLA-DRA	10.6155	9.55613	-1.05936	0.000627609	0.0249696
CCL2	5.27894	4.09377	-1.18518	6.02979e-05	0.00998605
SSX1	4.74111	3.53662	-1.20449	0.000516885	0.0224916
EDIL3	6.62513	5.50293	-1.1222	3.10374e-05	0.00872747
IFI44L	5.71187	4.68869	-1.02318	0.000133072	0.0128397
TYROBP	9.63086	8.51942	-1.11144	0.000177587	0.0136851
VSIG4	6.04171	4.5376	-1.50411	4.10191e-06	0.0037929
NCAM1	5.11479	6.13606	1.02127	0.000159836	0.0132446
C1QC	9.46771	8.10282	-1.36489	6.53893e-05	0.0103651
CD74	10.4291	9.24165	-1.18743	0.000255472	0.0154587
C2	5.39196	4.38982	-1.00215	7.67998e-05	0.0104341
KAZALD1	5.72383	6.75879	1.03496	0.000499155	0.0224236
RNASE1	9.72499	8.64264	-1.08235	9.86323e-05	0.0116428
COL22A1	4.47382	6.0605	1.58668	0.00232661	0.0471957
POSTN	8.20209	6.91348	-1.28861	0.00222114	0.0469733
C1QB	8.95134	7.6823	-1.26904	0.000593759	0.024492
TREM2	5.53232	4.49908	-1.03324	1.62287e-05	0.00692592
PAGE5	5.00661	3.75233	-1.25428	0.00116102	0.0327447
