# Supplementary material for: A Novel Pyroptosis-Related Signature for Predicting Prognosis and Indicating Immune Microenvironment Features in Osteosarcoma
Source: Front Genet. 2021 Nov 26;12:780780. doi: 10.3389/fgene.2021.780780 (PMC8662937; doi:10.3389/fgene.2021.780780)
Supplement: Supplementary file 4 [file DataSheet6.ZIP › TARGET-OS.htseq_fpkm.tsv]

Ensembl_ID	TARGET-40-PASUUH-01A	TARGET-40-PAUTWB-01A	TARGET-40-PAKUZU-01A	TARGET-40-0A4I0S-01A	TARGET-40-PARJXU-01A	TARGET-40-PAPWWC-01A	TARGET-40-PAUUML-01A	TARGET-40-PAMHLF-01A	TARGET-40-PAUBIT-01A	TARGET-40-PASFCV-01A	TARGET-40-PARDAX-01A	TARGET-40-0A4I4O-01A	TARGET-40-0A4I48-01A	TARGET-40-PASEFS-01A	TARGET-40-PARKAF-01A	TARGET-40-PATUXZ-01A	TARGET-40-PAMHYN-01A	TARGET-40-PASEBY-01A	TARGET-40-PANMIG-01A	TARGET-40-PAKFVX-01A	TARGET-40-PASNZV-01A	TARGET-40-0A4I4M-01A	TARGET-40-PAMYYJ-01A	TARGET-40-PAVECB-01A	TARGET-40-0A4I42-01A	TARGET-40-PASYUK-01A	TARGET-40-PALECC-01A	TARGET-40-PAMLKS-01A	TARGET-40-PANSEN-01A	TARGET-40-PALHRL-01A	TARGET-40-PANZHX-01A	TARGET-40-PALKDP-01A	TARGET-40-0A4I65-01A	TARGET-40-0A4I6O-01A	TARGET-40-PALFYN-01A	TARGET-40-PATPBS-01A	TARGET-40-PAPXGT-01A	TARGET-40-0A4I4E-01A	TARGET-40-0A4HLD-01A	TARGET-40-PAUYTT-01A	TARGET-40-0A4I0W-01A	TARGET-40-PARFTG-01A	TARGET-40-0A4HX8-01A	TARGET-40-PAUTYB-01A	TARGET-40-PATMXR-01A	TARGET-40-PAPKWD-01A	TARGET-40-PAPNVD-01A	TARGET-40-PATMPU-01A	TARGET-40-PAPFLB-01A
ENSG00000000003.13	3.339208662558042	3.744925306173558	3.1572862954177188	2.0145338332954577	2.9238337513381087	4.370617667597029	2.263905770889301	3.083911140443666	2.876762490781555	3.4701724035335246	4.418142712068251	4.004303626089291	3.587268968104325	4.466065854055437	3.361880627038438	3.749780952792997	3.6783536539741695	4.267303569896872	3.198415573337809	2.624030688781686	3.6949915935205233	3.6796940247623215	3.535430914871279	4.076952379429572	3.463543990520798	2.822811711436225	3.7092244555338514	3.5546747969072623	3.573386645809026	2.9715159642997295	3.8966981027004257	3.002792517263349	2.783729032938693	2.7546737537312103	3.348883921482565	2.5992701792147854	4.729313479664895	2.8740887208962778	3.2896869428049804	2.28068912334212	3.318620534640155	3.7905426894964043	4.7539307315977295	4.059164890229144	3.0672600974109567	4.188685763866779	1.918653375460145	3.7545348002659296	3.6350113803283786
ENSG00000000005.5	0.1653009749168648	0.07806325577681912	0.0	0.020342179517185827	0.06253621989538932	0.18802105141694836	0.0	0.0	0.016068368627653675	0.020342179517185827	0.06529656712778095	0.04334450487716922	0.13697881196350373	1.3220435058742555	0.08515268056313831	0.4900566244643114	0.16800012451782012	0.05491791912895794	0.02856915219677092	0.0	0.1335635257411058	0.8315530036263372	1.3271699703999853	0.0	0.7054913937470797	1.790772037862	0.0	0.030265442857669595	0.20914139783859165	0.0	2.5097211743719248	0.02460336714065703	0.016211033155917154	0.35162832910278236	0.0	0.012783184698289594	0.3127813279033618	0.0	0.5501126296472449	0.0	0.1086248146816487	0.18523225423016085	0.3805078193394459	0.09098888841477235	0.7130798989198626	0.02375213589899498	0.5711428290617317	0.035201595718566084	0.06308871201928423
ENSG00000000419.11	4.456109598253668	4.2489294588365105	4.261387892597085	4.123302000753719	4.312469141892778	4.890252115157069	4.1183597259530575	4.2915225220259074	5.070569653501393	4.3010754428453035	3.5818212216265075	4.209180397501793	3.539071936532975	5.839181107996632	4.801288016778913	3.971166449710771	4.508473022962395	4.5784013751366395	4.151209392884894	4.489947480892635	4.591332343371087	3.8328393923980077	4.482996674300445	3.432237879358647	4.822893270316957	4.360750535577548	4.465994048466724	5.291419378709115	3.632535787345959	4.6995238710367575	4.1944101720516445	2.6179566680959305	3.7994810914904638	4.477852149854583	3.6366478194733607	4.776877781147266	4.996158222244585	3.831178013079736	4.54165112334852	4.22663183180789	2.726220884609513	4.471148432941863	4.1508683283061245	4.6070106659013295	4.960937931658517	4.926160763584433	5.320365531615561	4.8379936848917104	5.053202588380417
ENSG00000000457.12	1.4519100313047544	1.1472415643510228	0.9179281633071166	1.2802436958660168	1.506500390433616	1.600460070116482	0.934856141273441	1.2222481446184028	1.2346852478566255	1.597793350242805	1.969528121567127	1.367650630621963	1.4047396655623448	1.3973648854783787	1.9873208659292536	1.9880120296176806	1.3156241919927232	1.47643353551394	0.8764088938688497	1.247016049767345	1.7444194655751402	1.6481432741941688	1.8482774033210432	1.4025584729619762	1.3552982333479544	1.751335171181879	1.0967341267917217	0.9153296760130096	2.0666058842044364	1.3419857472286159	1.1846611537248912	1.3924822927910407	1.7296180246905644	1.5190889469996518	1.1803388496247256	2.0209110655816898	1.6484654430273142	1.508732879512401	2.059528335259631	1.1110313123887439	1.6968840908554546	1.7280075580493628	1.97438246582073	1.1649149695524512	1.403267722339301	1.5152078190358207	2.1770247985086333	1.5733745264459444	1.1167639712977233
ENSG00000000460.15	1.1873877070804724	1.3959950387766955	0.8342257867823495	1.0304773390232687	1.549126980199267	1.837943241891027	0.9288061453406263	1.3411887724787404	1.272501021322066	1.6464391856143301	2.3097873694579536	1.4589069068508662	2.034215715337913	1.1792562471905073	1.4185677792997118	1.8773123582218512	0.7808979772298271	1.5563558379656828	0.6456094411834958	1.110363243360418	2.1539998436461305	1.8488782842419547	1.525066592078211	0.6119277672153374	1.5126314418927904	1.470875211260691	1.353153884539117	1.048026882022011	1.9957739333654787	1.6219932316661232	1.7526629689826516	1.6278402650439832	3.021177653723123	1.6764930938417726	1.4247071455641507	2.22894179522031	1.4362684647193904	1.3003580519404456	2.311008957203158	1.4660789092330577	1.4247071455641507	1.552573811179844	2.446150340129093	0.9828019629452093	1.7170347779973112	1.7362151976249298	2.8628679224014544	1.6035966748602073	1.5976503510481108
ENSG00000000938.11	1.5700256844577938	1.7091141484712093	1.1167639712977233	2.232691452102898	0.617580599005267	0.5782141654724542	0.6309645472656766	0.8320393326519738	0.8059527657173425	1.4406333351615273	0.911269735607428	1.3927570342823947	1.8759372964663756	0.17874650598181627	1.8783722253834294	1.7698563523130706	0.8590949225253148	0.9720308841413321	1.2607483283964478	1.2311251578790499	1.0788147484160335	2.0513024887006313	1.5909612413425993	0.3867006022876135	1.3756233439289034	1.9725088594896025	1.2649567179648225	0.8591744558664355	0.6715651261710531	1.4498518651909058	1.7623062890028822	0.4880007708340682	1.279174108489047	0.5103543408136133	1.6092821799165693	1.4189455117282772	1.1259816538547154	0.5976026814999265	1.0670879648011469	0.17274351676018718	1.28953940534605	0.8539956471763932	0.9628081110181218	1.542109438331943	1.5520819106531074	0.7781244517856327	0.8154114769286624	1.5796628970160074	1.6646193665582665
ENSG00000000971.14	4.073331827485962	4.200943711535937	3.5317557328396383	4.825587217818559	4.587910999284664	5.4155186930704815	0.4309275174048685	3.8610422282958883	4.391561527386499	5.166116875485346	1.8921578442350409	4.175301033900244	3.4738778076283503	3.446891405292056	3.618720256771364	3.4810017943121516	3.5543555459564375	4.814822120822906	3.510746764500571	2.33771109212829	2.4276598035709576	4.914990189665776	2.4306331908656507	4.081118024474767	2.5298209465286954	4.442007928191653	2.0724145487812566	0.7463987665471432	4.130494372081354	4.07077571231746	4.485929106748021	2.8310462365019538	3.4834288574404937	1.6449637543157618	4.041365655166005	4.300284828725292	5.978838565881942	2.892527031156169	2.9569487652147486	3.567472434913607	2.161726478394282	2.9547732730183958	3.2775236061210373	2.9515691455856237	1.1717192390878477	2.403731273865164	4.02170180007169	4.083204856748706	2.1612427583425116
ENSG00000001036.12	5.36126655671531	4.740808859508507	4.470387186665555	4.934714634454041	4.323254764150651	4.822454837111174	3.181436542915609	5.534298212901425	5.021595209460379	4.665358658996723	6.200431768027288	4.309161632370378	5.561378074984668	4.039656056542469	4.679136626827098	4.930529196051337	4.954159079066704	5.394250026116004	5.066537002395791	5.802048423076976	5.946265324088972	5.550426663930051	5.652520912679567	4.221111460977382	5.055026415771211	5.160795172852298	5.630670477117283	5.4582080880214665	5.122523638155454	4.656513531772293	5.964403253256132	4.879372496600271	5.2494718888575775	5.146989140658368	4.770078437997332	5.575191294147168	6.6026187027577885	3.5589655434658902	5.26348517760465	3.6166047126707617	3.863621339742205	5.82457694049783	4.416447945681665	5.311383224970259	5.249403622171788	5.829971301124953	4.454853642674149	4.670256841687198	5.74185255242751
ENSG00000001084.9	2.1367491905333806	2.32955418726354	1.550999138763864	2.0844044829343473	2.4451704912269805	1.5971735846720307	1.7110543218120664	1.3395935009653983	2.538538163629804	2.9896476766401925	2.5275458158902007	2.654298047472909	2.1288872520263666	3.180147861158429	1.6318958590538044	2.539754381596241	1.2873540850292071	1.635243612359028	1.5141980233475807	1.6764930938417726	2.5184847822554994	2.3232259364830092	2.394404385400625	1.1027253100110879	2.0659858294985853	2.00263051883063	1.4152719181769686	1.3275149202001995	1.3978577120585416	0.8072724799854717	1.9575432007571052	2.0820894158248557	1.6225555762613895	2.205642741945457	1.1044037603491952	1.5342110451339108	3.211292603713651	0.8329305102992796	1.8802153239888488	0.4121853591567068	1.1022549937751742	1.196858801366356	1.8264773041055093	1.2802436958660168	1.9340635242545723	2.45185729447654	1.7066410573094084	2.7393512808472367	2.327888522766635
ENSG00000001167.13	3.298687638336457	5.101687890881254	3.619964627398206	2.8223222613031576	2.7370593662963025	3.681066894839701	4.489786960638955	3.566924721625411	3.9238337513381087	3.6908081682123144	4.544238074151678	4.482861187259778	3.8450082358058038	4.70065055816298	3.6356499284824566	4.319617934200162	3.8527679362153817	4.971589535530062	3.0177794125612345	2.8507394262427743	4.25960392980698	3.5154980045322444	3.0408573708031374	2.883151570862478	6.248028118931944	3.263515224048839	4.524847263704449	3.1815478564559565	3.387252238833504	2.7603699995087165	3.1384376941629704	4.810874922262729	3.291529889123515	2.7950188128592286	2.5044170025549954	3.248003442763405	3.702613220281769	3.6652108308132765	2.526043764661261	4.86496362824034	3.0719857138502737	3.5528442849967505	4.555343766855488	3.9911363200590007	3.9697122961861058	4.369396685395266	4.050519110679488	4.4906022185021826	3.586848793052313
ENSG00000001460.16	1.2215059220729574	1.0522767654523582	0.9494975812055721	1.1080225625164055	1.6713839627325169	1.0258792730232589	1.3072536424669117	0.8414096133381045	0.22613856056934262	0.9272138083929853	1.219276960577604	1.4062101085315653	1.5798076901888594	1.4822803843529866	0.4997821201473117	0.5981746121480073	0.18599337006996583	1.04271436944855	1.158660175346498	0.8103197034110774	0.42899992576300405	1.3434646761545292	1.5453259303486695	1.362497942829235	0.3444876626356822	1.1571084035399495	1.0299828662157142	0.7454524831316972	1.5391339903346757	0.9780491557446874	1.2010692178466638	0.5654996931661993	1.1228714690883932	0.7574500162312903	1.10010302202911	1.0272956240509075	1.459169286598955	1.6719726607500567	1.8521187236857233	0.3605328386577613	1.3757901326966055	1.2829142001903693	1.2961930726147917	0.7732368120423603	0.5769574202908581	1.3907227072046042	1.5787455359711626	0.47581123714014084	1.147762557464937
ENSG00000001461.15	2.217261741586868	2.119057313971822	1.667029201410552	2.8184415757641648	2.441961465758969	2.126477340181835	2.896426864794941	1.927100002760009	0.6188024652975002	2.1376674570540017	2.1099956734861727	1.8906023358055404	2.27357556561538	2.021977122706152	1.7065526541695242	1.3269399580369665	1.0206977595946247	2.517048876160298	1.8511993385932939	2.0435544888730117	1.7149708048297623	1.7853412987051824	2.589260133473717	2.071659714029934	1.3605890216529155	2.439357178474257	2.153189222387495	1.6193190973677978	2.722509741840252	1.5513929680274543	2.2645664555573743	1.5112656125825508	1.7392000402308923	1.6163106415965367	2.1295467999215916	2.2637856138908026	2.1100290927993672	2.634570036454502	2.467227302480596	0.8671057295026545	1.895923001923769	2.932949350023514	2.1718793304182706	1.8275345214883085	1.043554488873012	3.206236861829809	3.1283593965287277	2.1597906243085996	2.1256180422763085
ENSG00000001497.15	3.530632624455957	2.9990619433219634	2.9923877700531962	2.3125780516621215	2.5192651140683866	3.1130169905035636	2.2905718508520794	2.4820996424170514	3.4410717534382567	3.304160547001356	3.2148552956744845	3.031201082857023	2.934157906261376	2.4892603288077493	2.7629865648805763	2.9479653237098358	3.1622583831932474	2.8986533809242347	2.539729571067321	3.8123031145907116	3.326278468148668	3.2940619409467593	2.8328090184853534	2.574900765013449	2.768396080984688	2.60055521900627	2.883992194034176	4.2373342638375275	3.395309627363098	3.999251407764636	3.0111198880762604	3.772487456004494	2.805581378464516	2.6161224046466804	3.0603933122271383	3.2259843787136115	3.182167874720489	2.8253378952192483	2.830762369138596	2.218223197154738	2.440261239387971	2.937457392558177	2.9084094346034077	3.348572370159641	3.138060820999332	3.338624081940598	2.467305568742022	2.350751817865176	2.6829777345901156
ENSG00000001561.6	2.8757997181803865	1.450854928291486	2.2743213063306835	1.321639527021436	0.10675031506086766	2.2596943100758207	2.086885647787594	1.1394694950387962	1.0423641752480077	1.5871729388806806	2.7276155509409654	3.9014848010067027	2.877763878319434	3.314072914647635	1.9843341448404883	2.411588946518798	0.27941186311069377	3.7359661817638927	0.3876933962533128	2.1306343951791975	2.8391130655563415	2.349959672318362	2.5721135564842315	0.2657969247597524	3.266516712754505	2.1002376143457377	2.1186255135442456	0.9813412277008018	0.2166100687424417	1.0624671435007056	1.2720231890610485	3.362806501698999	1.1670367221174858	0.7573646723854911	1.4670185716897823	1.6375175101552615	4.1208744411115195	0.38239058287346944	1.4221791677741855	3.2306948971219156	0.8734195034348567	1.8489984304000229	1.8134425990510736	1.947329519847386	2.3624698887502094	2.6967060792516886	1.8837381037976981	1.5702200326264626	2.0939657503694473
ENSG00000001617.10	1.8888114252808466	3.2595888658783494	3.8618660611377464	2.404031139621825	2.1163647566917847	2.402776740679158	3.324205754174585	2.0826344718090066	2.28658548326394	2.555693471695701	2.589188211490857	1.7532622192678566	4.103682265998006	2.6462778837895504	3.0049687317486784	3.191420521815483	1.8070251254986438	3.0022524517313784	2.368405185562871	2.0208044165303836	2.894934144095946	3.9300181759004524	2.752769996219278	2.265676925172169	2.6130601068961155	2.7119573759659703	2.842295023327665	1.3402774047662542	2.0047171062067672	2.0599781880038	2.8672045950186016	3.1654939388763434	3.394033895367782	1.5401264883381067	3.922017024361795	1.966762677144607	1.6630257564979751	3.389910925071665	2.7292699679841985	2.972655896974469	4.013221046044454	3.2113704857722256	4.072234453635764	3.257493447876156	2.8534368188880666	2.1831371128691632	2.4044399470527202	2.5088089262345963	2.03639783115816
ENSG00000001626.13	0.02460336714065703	0.0497701518163845	0.021621857851518895	0.02488699931317951	0.04166353172936154	0.0	0.02346828050390537	0.016781550233402012	0.0272956240509075	0.023042392665863817	0.03125402547050081	0.03294716409912902	0.00676478187842236	0.16362753858990578	0.016496319896195974	0.5229596619872205	0.04781754802136954	0.04684025420297235	0.029700234215419886	0.0	0.00992040959306388	0.05408439284237917	0.008343458529334968	0.0	0.0037461392328946375	0.005759269288684953	0.03590538374212795	0.005759269288684953	0.037733627446514914	0.03674947642786828	0.006333933722050485	0.0093471722592526	0.006190289072069834	0.14012422390907067	0.06322680199698132	0.0404015152842066	0.016353683577834812	0.0	0.7672310370238755	0.0	0.0184917490398792	0.0053281206952817016	0.05755424645808902	0.0	0.07382023329167138	0.0	1.1706301466630677	0.00676478187842236	0.039138393906958314
ENSG00000001629.8	1.679513879286544	2.7896040663315773	2.1249897699786637	2.9951407637479734	2.6092348931684737	1.70110542377817	3.328075287775351	3.291633024540117	3.338723905157444	3.204500719450385	3.284573355963036	2.912630705473291	2.769771739249448	3.5403745061903034	3.028410022644514	2.9177563491260647	3.327313709506889	3.2864819863636563	3.26801511865652	1.883699009019811	2.9175654204789945	2.982144815105419	2.6657793178608364	3.1684655384925198	2.949945739130239	2.907198337725916	2.6028369118035384	2.0088812491545647	3.7990769418482637	1.733614653074923	1.9550523656714756	3.708617662292321	2.55890433684921	3.908044290224889	2.4656610849414244	3.2423738515120046	3.137126406443362	2.6333149530494016	2.9302642452350236	2.88364036486652	2.726220884609513	2.5570669298394826	3.140369670651527	1.9207887246616526	3.554883499722958	3.0788659722986176	3.282973488621589	3.113567157047078	2.931664148744012
ENSG00000001630.14	0.404685175919036	0.5258684234401818	0.801903614678655	0.9072752629993827	1.6048304370991027	0.4493236569907796	2.0842343838902444	1.276317992652217	2.352617298958503	0.8331734632383403	1.6813143226013212	0.7442472240466537	1.3694385647537635	2.0350607969051144	1.467748997373418	0.9952312335656385	0.9177754406011158	1.4897998029165234	1.2487776936497126	0.2602665869975681	0.7690946560311588	0.8742067858777987	1.2505978230482337	1.9124582592071828	1.0439743651975382	0.7953513651665591	0.6157929308744305	0.5292712437059316	2.1504946888485796	0.22786427254650743	0.43871867656479113	3.2107005626298037	0.8318772411916731	2.2902179527638626	0.8451086272301235	1.2286032319484694	0.7969299426385114	1.689164950103599	2.1759077785448326	0.6976848713729766	0.8381046532853429	1.0097771216115303	0.9282755616119349	0.12776532814854508	1.3405622690264134	1.466339987979475	0.6115501230692404	1.3884099894682196	1.192383565765978
ENSG00000001631.13	1.9078905175706302	2.56671775358952	1.5543923862102873	2.2823211818324265	1.6377029763346447	1.740927560318628	2.89894354290607	2.68054940871888	2.7252830853647207	2.027047862975576	3.13458238981889	3.0590783422012526	2.3344252575702646	3.5883968329464357	2.589044356767767	2.8511393583397786	2.8865306381317057	2.6046644151637044	2.3705270015836057	1.426533138116673	2.5869088255524937	2.3125780516621215	2.191341555272998	2.3277161028348443	1.9777561632495926	2.2537775344411513	2.397200572533395	1.9449333890579072	2.8221386746846746	1.6068685774547782	1.4902620487905718	2.6635040243760133	1.9550523656714756	2.6166870418311055	1.6893886272216598	2.782618243736098	2.732377750349166	2.3760402796993993	2.645355812948295	1.8565475378040779	1.8373781597538066	2.19437077105587	2.853277113896384	1.5668151540108968	3.1265103798823066	2.9395651105060465	2.7037430344171534	2.8850471670276967	2.255923660273564
ENSG00000002016.15	1.3996633038880175	1.9426083361116633	1.3653005993965766	1.887759202321846	0.9853546961726444	2.7644310869375373	1.7354355263435766	2.4913657036849153	1.4270161024823584	1.5181826049784983	2.326566109716111	1.7667647558800972	2.3499879707215268	2.329611589684305	1.5027379413222721	1.5626209865813485	1.385872751779508	1.3878587955129826	1.330673122709157	0.7532622192678567	1.3458505172194892	1.643717684402435	2.3104855462501837	1.3694385647537635	1.6550770033824842	1.6977293461495846	0.7803100990433754	1.2719037062632752	1.756852503263176	1.4180819779531328	0.8720013114831798	1.1543887801260806	0.9499457391302389	1.4259426286868666	0.9343277783153695	2.245404388631068	0.9716631030087699	1.8326875164395318	2.0628470227491045	1.2240402742179304	1.369773555863834	1.6176746254686813	2.66509710651767	1.42250213510056	1.4686875730439368	1.474150461314303	1.834468521710303	1.9075444691602454	1.528721331352832
ENSG00000002079.11	0.0597705810902546	0.17261552181347775	0.0	0.4177040193332491	0.0	0.09504672450704019	0.1118325870779828	0.05547333589843156	0.032524065692199365	0.04614178164472064	0.07436842178155338	0.107553970289646	0.17568427073099724	0.13382652729882785	0.36210513607108663	0.7436442167062596	0.14782766837732017	0.24123003551544536	0.09572192227332567	0.4041401662639243	0.08610437124329079	0.09207209450292905	0.07327183642451936	0.1585955515008968	0.14313215555576805	0.08365589708063247	0.36848900064510354	0.04572253573460056	0.1151664496349353	0.01663894211378915	0.28249911293597063	0.03421571533791299	0.04474382122439775	0.0585243118408003	0.16388511670894185	0.36960607003183793	0.08256635107141173	0.26891341575755523	1.0046092532525897	0.052555009434105286	0.09017594979020692	0.014212444812104711	0.30474465771863113	0.0422240737629849	0.12194373351040128	0.07683269555739859	1.3185771537960793	0.10473921621623744	0.016211033155917154
ENSG00000002330.12	5.500942237460409	4.344934991224393	4.347233349898721	3.958954004327001	4.000585975842076	4.25584059508685	4.586452515888087	4.251938698758072	5.6523143937937315	3.9465062986890214	4.308055014265157	4.632768418185173	4.357354940129739	3.4073119580550957	4.284025453030493	4.233535317374023	3.2116975445143483	3.806952972450633	4.064115439948355	3.6669837700666585	3.525129251203973	4.075070484009306	3.7603487071597774	4.501942249074019	4.4015280763805915	3.983723291165917	4.333466670438663	3.8303668893522245	3.8147349781866047	5.185723854130138	3.464720537615971	3.7720334313383552	4.028639870808627	4.52678872719711	4.9482550825100615	3.6966615729185763	4.198454864023457	5.170469916646923	3.028569152196771	4.748182113214323	4.0825833815573604	5.033903085801009	3.5569933848624884	4.324090516037983	4.044306680645684	3.031465776498189	4.305452574896978	3.65138469279364	4.199499603660362
ENSG00000002549.11	4.459654563371058	4.209531347037087	4.7655665701672945	3.9004804278663867	3.2982477341665772	3.949861720122984	4.387686504205966	4.222340895593451	4.151680254310676	4.456306769446165	3.5466722523098353	3.0641240648189454	3.768808916213951	4.015711645573419	4.840825750424148	3.624241296072524	4.674104679594587	4.328750313466202	3.3761653369379285	3.6063830029816213	4.911053971092677	5.515725065517744	3.9709732605783774	3.2817575885202954	4.447136137836847	6.768262413496023	4.915989294270735	4.351621262593309	3.6911767968121243	3.6127417261801806	5.4010091876344095	4.182302971547474	3.3433083226570357	3.606844894686429	4.819979780147087	3.917002033708716	4.9939731941786105	3.199216891659719	3.054084392842379	3.6034305108774607	2.6330591539941004	4.075215990748764	3.732952933524441	3.921407766075768	4.032585775271933	6.769613076378431	4.619430618648021	3.1626450999094886	4.881997359992097
ENSG00000002586.16	7.503418705452408	7.286002292177149	6.553031742775845	7.27520637304959	8.85502448501244	7.312064288504154	6.867574044914805	8.163888134929923	6.573986427068982	7.401141487852512	7.352281831596286	7.912119294319763	6.867413426150056	4.703754106647769	5.925028594826877	6.4345932022452486	5.591781129573212	7.683642422400684	7.973349527978539	6.7092354857762615	6.4019648906192375	6.522051039798818	7.944740168070333	7.682816956277462	6.018204630710051	7.27010279853083	7.494661212481959	7.891081319438085	7.2558821282780315	8.368974333918516	7.174652093625894	5.2010103881229695	7.55278742823329	6.74163012306504	7.75588969345925	7.785747352677181	8.225000599670253	8.113724457770331	7.14332504580228	7.7531772960288805	7.596912041196975	6.902042216034165	6.034559089428889	7.151967363758242	7.12913152601226	6.486246161182567	5.894648024494772	6.571396191236029	7.131671790004107
ENSG00000002587.8	0.3371972813408009	1.2524156590326505	0.5318679956055548	1.012425648317959	0.16658691407044984	0.4422269452218185	0.7165958819941425	0.3869212822178165	0.2907782513201796	2.226631831807891	0.2968978577000777	0.5129853348136765	1.2547754266481013	0.06997707041155635	0.35128909759887456	0.741747408275516	0.7122876204505505	0.9649530529007992	0.4088205345288504	0.204891924837234	0.8330924834712122	1.5950261840658537	0.3825012571891147	0.43156947605127616	0.6757256187968363	1.1552958910233166	0.3870316095257043	0.3271124707470855	0.37662378742301456	0.7738275789806938	0.8098259960974511	0.20701822594562194	0.7526629689826514	0.2603870374289375	0.8311476041685628	0.5276709162640891	0.40718957187911003	0.21884315120187356	0.5841928581097375	0.14352403252161328	0.672017935264532	0.9343277783153695	0.7448499794516567	0.8870572937549824	0.6806844229944818	0.3903375116159243	2.0649862915935664	0.4978422588609606	1.1737670677367067
ENSG00000002726.18	0.0	0.24780601821921888	0.0	0.38294386956899057	0.026729250487489024	0.023894042655701022	0.017494379459272503	0.06419306192749237	0.1363226537492144	0.21623755205382328	0.0687395906723051	0.0897693086335084	0.11609855223657987	0.08392815506235927	0.018349309878891815	0.6745510431545921	0.08106688049188852	0.33491146126206306	0.11676397129772324	0.0	0.1335635257411058	0.4029404197990334	0.04907309665430561	0.047119548568550634	0.08882003329858511	0.28238049463860565	0.0941009164388665	0.025454096427749123	0.22749465085930123	0.08079408195824242	0.04879418026080491	0.03604610015685955	0.11835972595305722	0.05241589415113854	0.04725917547801282	0.05283319976294459	0.19987646683658047	0.0	0.4942619878398889	0.09666666858017911	0.035201595718566084	0.06970216663006741	0.31626161675957576	0.2597846846829784	0.09788043405191311	0.10675031506086766	0.7788813967628012	0.13606010688026618	0.11103131238874395
ENSG00000002745.11	0.14391580307144478	0.25374728450581674	0.2720231890610485	0.38294386956899057	0.6799642008062254	0.26447638000770035	0.8693186948289048	0.9658396830880143	0.24208417055001266	0.2072681731120283	0.937570384115954	2.301821736339363	0.35219353774503176	0.35128909759887456	0.3104564622952819	0.8697135102553828	0.26687647212818805	0.13185284596466235	3.8416511426850604	0.05283319976294459	0.2815498933666418	1.6630713126512824	1.1580784564986266	0.3481190844624429	2.1346152444251083	0.1585955515008968	0.04670058674162228	0.014926544238102822	1.2732771613615412	0.3059121701566207	0.43477499145880516	0.5061956922648138	0.679333711313673	3.03822545131405	1.3231971082393277	1.0951142585054559	0.014355292977070055	2.651981606727412	0.6438561897747247	0.02587927302325896	0.05464013053834541	0.08133962745193878	0.030406710426045754	0.09855430722072946	0.08651204657428184	0.18802105141694836	0.6776209924535868	0.12644429972469104	1.93971554402365
ENSG00000002746.13	0.3038099670212855	0.057415612427243023	0.24999136835819502	0.061015774681628034	0.047119548568550634	0.17427857103612218	0.02856915219677092	0.10406822646371666	0.1436546345260377	0.7463127664254589	0.17747136444495093	0.5621813564718672	0.22564512061895256	0.22860323194846943	0.025028794491522448	0.7365615829905527	0.0647449200353551	0.8713705561814552	0.13343200698073496	0.028003278472752472	0.04949137016510372	0.3002994736656383	0.05032755355842493	0.7585590270496744	0.05588975819628299	0.1740228420554138	0.29760229865200793	0.12789736448606356	0.8865891649181815	0.06308871201928423	0.04963076772460043	0.01135250722990522	0.13933851360142888	0.36165608306274905	0.17325538302097232	0.5208496504080753	1.0558897581962827	0.3402774047662543	0.8186869807556938	0.03308816933218776	0.17287150035227722	0.10969486482592983	0.09707137054390326	0.04474382122439775	0.03421571533791299	0.42674780890657743	0.6986629998858844	0.010206942869257081	0.01106620140620535
ENSG00000002822.14	4.010905129408023	2.783729032938693	2.552426258631427	2.7504564395974995	2.498531718869728	3.5132254270085284	2.6548708500980513	3.352956218333031	2.770850184266509	3.4133232808990623	2.8568662069844315	4.022065925252076	3.8592838070518396	2.6821687466955217	3.792261914184435	3.4692868990938712	3.308346311862562	2.8584982826686334	2.816476831604105	3.570608650438406	3.0421365034253562	2.4281423909783304	2.9458136807592545	2.332536088761395	2.508276514980609	2.2168583597749603	3.215616477077212	4.065563695376774	3.7382490217120186	3.190393619472398	2.2961930726147917	1.7958500499419665	2.4168937744231216	4.288055815503791	3.8872620523655055	2.894196907163819	3.7229140647159915	3.5371966531546883	3.601149757435379	2.5662550117662875	2.0555427479622854	3.2037962823202712	2.275096467974939	3.1629189615457785	2.860227858917474	2.7932300296898487	1.8300524562715617	2.701083238538534	3.7491909834010495
ENSG00000002834.16	4.986738576413901	6.019979842170948	5.548652396279472	6.273754578545923	5.026251199783836	5.686326833052808	6.150031566540015	5.568251046932378	4.75367405949928	6.095747236043399	4.266494224814658	5.710938645993225	5.122407675872788	4.6951865240865915	5.701740331652889	4.515069014032239	5.21478537112102	6.726299915412287	5.413563619776737	6.159187155524194	5.648082859527782	6.301119353150763	5.409397725274861	5.773358149992793	4.548898952865642	5.988246131708229	6.3274825846599	4.727958562985491	4.864275304167786	3.9777470062752642	6.528957256927381	5.02798559134196	5.320585764218781	5.372015295354929	5.560525435475003	6.0818572786866865	5.7292155765378245	5.001212256063727	4.867980454067266	5.099147897148887	5.866198322007561	4.795055189501672	5.594226056835803	4.73325128728753	4.601530133488571	4.2558103883786025	4.930865045897532	5.144527731653031	4.983080247840208
ENSG00000002919.13	3.2544882253921887	3.0553865661220283	3.0421365034253562	2.4410850367609944	2.3832757397635045	3.5304328691776865	2.1842802944193824	3.0702519218204443	2.168064328475949	2.749233898401897	2.6405283852959442	3.224781194395589	2.7431702483468925	2.9824551722198542	2.6568624322867893	3.1819453347181477	2.7619022233770787	2.902266569083071	2.356171987587624	3.8993786764853766	3.4468384846882354	3.3978166496062947	2.682078831142929	2.3151024530776683	3.368586778753805	3.1143170461980603	2.906313402145773	2.9569673450333016	3.1455307329851365	3.1161484693136177	3.1864054735550758	3.6209499707065143	2.5245401479528082	3.0359933331097304	3.6278169240520497	2.56674210431135	3.225429187559199	2.2352062478876755	3.9792205310579085	2.522809049173322	2.146915848087275	2.632524154819273	2.539109169134284	2.5590757088326495	2.8100728708733245	3.183772325560338	3.481040556118221	2.7976148401352705	3.1366179618769268
ENSG00000002933.6	2.601744050954558	2.3170724775369713	1.796057784400833	3.3192421834385923	0.7895206036003115	1.484808396765306	0.5795663601602126	0.9849174054269204	3.701205253134937	3.209500154979642	1.3533797556172547	3.5256930609060184	3.3329656625859605	2.9570045039525796	0.8152475063606746	1.7740385085599821	1.490364749985909	2.1349109022169053	1.4574366977723685	0.21611335844630125	2.2841587458694	3.5272955825942445	0.8234232906852577	0.9795863908830854	1.2757222561607484	4.404964413589421	1.1758119937217308	0.7615405950224731	1.0833155023356682	1.919835834281514	2.5586105089376265	0.9876119225784254	1.5895717539737457	0.9477035560530767	3.2118688314124793	0.7589853427765698	1.7926055134076888	1.6088092426755238	1.335254565241061	0.30696212414045587	1.6058735663028463	1.8625902483801617	2.9058129809517657	3.345112464135626	1.3024652873324054	1.1458730616010449	1.0867837661420667	1.8519988371124463	1.4880522028955658
ENSG00000003056.6	3.7088824761834465	4.289694319281883	3.37855323885661	4.837191432185502	3.6860410326836943	4.941824661831762	3.405965138757886	2.5342857606856546	4.459175845481304	4.654257942770851	4.376220914453403	3.792855352362489	4.445249963231897	3.9360725273068176	4.497414372633725	3.638502526226167	3.8117176239909765	4.7462482629697424	3.131704710959792	4.138789899635839	4.510993556979618	4.3403130158749486	4.797417705999918	3.7819576522683223	3.8712719757499157	4.660044397554138	4.206776048326471	3.284040263954096	4.177008847168394	3.386838531199723	4.549244061312244	3.7700361385979178	3.2854614051370366	4.211977821578422	3.734742131297059	5.225645120618952	4.155619721026447	3.178634976080258	3.95737604051504	3.2459519471653686	3.01292617444427	4.513503378589207	4.088065252801995	3.3683213656110182	4.370268920969705	4.030547964162967	3.281282812797583	4.0508499221746765	4.288173968112302
ENSG00000003096.12	1.5428523424700682	0.9850631837366376	1.1372411917115928	0.18320064672542766	1.5470549218559626	1.5942141112766652	2.22894179522031	0.7638364588909514	0.0404015152842066	0.2027624852758868	2.7165300360759854	1.285875641087552	2.0412780327060243	2.384409053931598	1.3378823217339613	2.536774067483864	0.6675742659750189	0.3730634986331608	1.064537997981948	0.696260954123697	3.087225201319779	1.6293799361746863	1.4389847533698996	0.1159654315868068	4.971189446693925	1.6258315582335494	0.6638455472431453	1.8733801280328732	1.4296962976518262	1.180211526789863	1.0338634518662841	2.365048583143148	1.6047355697611834	1.2133783907250624	0.13776580809587857	1.4187836385117385	0.12829340100981756	0.7628165259811057	0.5140970048942335	0.08283881472489178	0.4535439175426865	2.051789709319722	1.6788831929198271	2.7171883600595836	1.785885293477093	2.003458319772411	0.879705766282288	1.2178510968111314	2.8997170230022777
ENSG00000003137.7	0.5912964344432069	1.219091058246197	1.8692002291286736	3.1424624527276577	3.3907502172401847	0.12776532814854508	4.930041838237252	2.9136458044812183	3.0137838154331	1.6601528148763753	0.667029201410552	1.242511048510909	1.8894346028681992	1.7659590060457548	2.1394040058065786	1.4658700122131973	0.5484366246960422	1.1344181055638545	1.7724346697793407	1.002306467383169	0.9103489153809297	1.9116532373085322	1.3102237695462469	2.768671317596568	2.0987564078081427	2.218316207246912	0.7961824107200046	0.11303366529989149	2.3337958094621603	0.24232811627952336	1.3560310952722208	0.25156762060824717	2.1957255475120565	3.032100843167024	1.6231645356525939	1.8907968661027337	0.9720308841413321	3.4249086552334314	1.2438518432550816	1.1894766890978699	1.9824734264416832	2.129348967210841	3.3471837326806573	0.38868550749531394	1.9832763836294707	1.5860200893493561	2.381394131786851	1.4662355621504046	0.8220366720233137
ENSG00000003147.16	0.6502131053135813	1.2248429205712703	0.6414535456719408	1.7141355938563327	1.2812531341264948	2.768734826281494	0.22786427254650743	0.8667893143153156	0.5400272692575072	1.0644000334565595	2.0691522018694233	0.5076170668043076	1.0144267117558718	1.2292802790587336	0.9932033486361247	1.4644068855296088	1.0372416358559322	0.954791880875085	1.580097232946231	1.724999444613207	1.417866013723713	1.6369609685181588	2.0220836851053505	0.6137202281800593	1.027154051503727	1.4161911938952143	0.9359876964368561	0.21437352443645458	1.7271362864458135	0.7180875839605168	1.1194225826478845	0.5248660645859304	0.8992529847091522	2.6717236255204484	0.7675700559517401	1.8026481887908898	0.9777561632495925	0.3742883391690313	1.7902298829556655	0.33227828305692936	0.82268936446939	1.1534810985136996	1.3687124837283309	1.5136423343006777	0.8739706462519521	1.3384529403550491	1.8392743461289798	1.0726546406756883	2.6293566200796095
ENSG00000003249.12	1.686253987354753	0.008917094736053047	0.2970152884144715	0.057138304393541776	0.031959741397545004	0.36064520246021614	1.1955995754499036	0.07299755979995012	0.10982856530708653	0.18738770708047237	0.2184712107432615	0.4692608466159983	0.47394272984657354	2.1181271216365394	0.11330043583336066	0.9645834627768646	0.03294716409912902	0.06433104624598393	0.12538660536581386	0.13946949503879594	0.12379860846262165	0.20213558088984857	0.8316340698495424	1.0097771216115303	0.3520805137298626	0.869239718776284	0.00647756407120479	2.0181712411489987	0.3596336130480406	0.21511942451729515	0.04460395064976797	0.028852005847493426	0.160274831408593	2.4069991727444697	0.3398215049233425	0.046421211248710355	0.004896843214847462	1.7603912915434128	0.22675512326982	0.026304324351908496	0.5934971966634023	0.2990101494989229	2.244278198578144	0.10929368902294002	0.2918392732571145	3.0021444143602527	4.139911469616099	0.1151664496349353	0.158854029516618
ENSG00000003393.13	1.4938010219934892	1.1687703835008203	1.5645245038355107	1.6522340729092373	1.6034067716032676	1.8853010268342731	1.4782988217051116	1.7814856159616563	1.481453950595318	1.302757715638036	1.83556032376939	2.3304436682290093	1.3815048825673062	2.7600505812738705	2.471967787661516	2.3038099670212855	0.8359240742543751	1.740754901366097	1.0705267208766824	1.2161133584463013	2.019417260953559	1.6466235084765828	1.5753607424604281	1.5744890818963178	1.587124921871777	1.5897155561209755	1.9244419861934783	1.458801941589014	1.9152149290022602	1.388465097283154	1.2823804946386057	1.9209030292246319	1.5163682109761374	1.6269997513376608	1.2722023947057592	1.8615187191072184	2.2113237570416064	1.3799535974276362	1.7962654889522058	1.9675744237363435	1.3631710771192438	1.8339020766691634	1.9148706332003478	1.4053389158475498	2.1440137290881727	2.2916330245401175	3.9971568945370874	2.8933427934724913	1.6713839627325169
ENSG00000003400.13	0.9528553771737427	1.6226024284182785	0.9412565838532794	1.8667497575369825	0.3098746600367664	1.0657790853618698	0.30158764660318677	1.6703418312526945	0.6939440869757858	1.555128993800309	0.9287303596110427	0.9174699466791932	1.5445842992004357	0.6148511624221036	0.7452803648970754	1.0633648787584298	0.9510655252521906	1.47040671081933	0.657091173712153	0.5559142942433986	1.3628906426658602	1.9904466518877886	1.0376633532050004	0.6217119771490244	0.858697190038334	2.068877140850308	0.6975959177064015	0.21586493915323998	0.6156046263592656	0.4811955929289537	1.222742747594197	0.8523185125050438	0.7535189646413754	0.6074841930138907	1.4941595637128438	1.3691593460645313	1.6843699290130068	0.7054913937470797	1.363899951686622	0.7067294550325995	1.0827025893302498	1.437866900870151	1.32883646422954	0.9908822701410775	1.0220481651801732	0.23351997877391634	2.2382671512506507	1.2954879430597532	0.8001647792250288
ENSG00000003402.18	1.9994228065372546	2.193014721188105	2.07155675141204	2.8851643386429724	1.722116237818659	1.8748756383297507	1.598508133683409	2.2090165918312565	2.0160683686276535	1.690998079556908	1.6475908173316034	2.0014419741739062	2.717100600883141	1.1433934186931878	2.1515666121740598	1.8966206113594168	1.2906013384411879	1.9631041547355488	1.4005925760881912	1.2234843342667976	2.1250228437637175	2.0178862854577013	1.3314185978348148	1.2524156590326505	2.1176950426697547	2.5512206809530262	1.7554430999228143	0.863700623947478	1.50726185443248	1.2681349239248902	1.666393032369016	1.6683460884312389	1.2852246454678595	1.093560176162338	1.7752191446377055	1.8771552746230473	1.9025752990309406	1.554490622288283	1.3875831195446109	1.9608082253889798	1.2448870591235344	2.130107178658833	1.9728764251071038	1.8257856274647914	1.8167635234983137	1.4105039278229832	2.0651931493639664	2.259242352100604	1.3456802307863573
ENSG00000003436.13	1.860764202628828	2.37684601401632	2.6822137023704204	3.219493816358861	2.2325379690085176	2.7130138923296516	1.3581148977352084	2.602528143735527	1.3654125924909422	2.7996054224526694	1.0519984677970025	2.307865639281605	2.9471050515678745	1.903308267982515	2.5710457203859716	1.2448870591235344	1.4142437987186876	3.606489606501126	0.4657133195959639	1.787557838128252	2.1828194016122056	2.8070663541916776	1.0852206792924834	0.6908193401599265	1.2088293625738544	2.1666833133159376	1.523762664883281	0.32538641465977364	1.4625235396671958	1.8464732574999096	2.421317567933183	0.6052098440811416	1.1525728454675832	0.8914969580674061	2.477029653013065	2.504493277108445	2.45019509684429	1.5530163783005155	1.2047667506546131	1.9819622209042551	2.3546496219441924	1.911039585644287	1.6625701158281458	2.0476430798153196	0.8313908575131135	1.7753877280904273	2.9022472712675302	2.013569452978944	0.8931291860172123
ENSG00000003509.14	2.4030768048816062	1.808632172109402	1.8493187712469665	1.8099494387660564	1.296839138758256	3.1264938601266525	2.0992615354492012	1.8784114647736618	1.3265373481399518	1.6331521770801398	2.141857819781962	1.7255230455290278	1.668482249541329	2.0692553362327573	2.3319344704388136	2.038717107572854	1.63203550398342	1.8270873317573653	1.7125517616201675	2.043449500695482	1.92436597085857	1.6707043971556208	1.72826883695878	1.5673994184882105	1.8405639420501627	1.9930583905811532	2.0662269935517843	3.470875211260691	1.8004133126387574	3.1403369468317854	2.369215194125736	2.1141670995470254	1.32883646422954	1.6662112182489406	1.7600931744581398	2.134976595720896	2.1117992095162177	1.3134780576533276	1.6335707067579344	1.0961268893050062	1.5678861248692142	2.4058562499497214	2.0485849575730497	1.8955740706678053	2.34885560141502	2.2149019101606964	2.206236861829809	2.009705472283667	2.4450910148440443
ENSG00000003756.15	2.919301940628083	3.5249412656618624	2.546338876758116	3.133579964743173	1.4875892483208624	2.8125392979173274	2.9810489030879	2.924708008328871	3.4260634343713914	2.416650612188958	2.978323782178595	3.4225694108608318	2.915635623430313	3.721777301106787	2.6501441587648475	3.487473486460944	2.315508266316414	2.4911091150880575	2.655306028042989	2.473734968463598	2.910847765957936	2.662501757314322	2.5748039089659556	2.8339830110071214	3.0076619691568047	3.0057951925227324	3.1231861010206434	2.5963150079510613	2.820771239494915	2.4633347261045855	2.6852225458989523	3.2953263023189963	2.547967980967267	2.665597426376708	3.0459671106546304	2.8792548536232374	2.365076587123173	2.5019740851912866	2.6941224396822667	3.2958111702203245	2.7825763104122303	2.6847738629815807	2.8665519573747673	2.171463056002581	3.3858865531813773	2.383745758561945	3.1199869069425388	3.563255771432989	3.2852542425514475
ENSG00000003987.12	0.30076803328030877	0.12326888749434657	0.31429048398799614	0.33833883468481213	0.40718957187911003	0.25918208033818735	0.23842002607895996	0.1552311162992788	0.19648114898230806	0.2002532315936873	0.33594052850347567	0.41381068702498464	0.42760617278189944	0.5071095937817728	0.16401388852505705	0.6526929891713025	0.36860074651409497	0.25338423580007446	0.6550770033824842	0.14990966753492424	0.19836842310251937	0.24342536189526542	0.3678183436061933	0.24804899843720607	0.3465314620280193	0.4013027923491141	0.307661669187727	0.17849156782231052	0.4640408718898868	0.31602985851957693	0.20000206602186754	0.15302704346482315	0.3784006424435756	0.2485348361386787	0.07847320937869356	0.21760297658678796	0.3230817895037326	0.22613856056934262	0.5862122949239661	0.04418425754400383	0.41921526006795384	0.419862450377524	0.6197416587691752	0.6881355884573352	0.6290068334271774	0.33651191551276205	1.4513298201403328	0.11169907219742027	0.2696316509404391
ENSG00000003989.15	1.4078421782115087	3.3525608046545097	1.1602102798507896	1.5481899890785702	4.093551725487161	1.3209467285571774	3.875583497220253	1.750820856673278	1.7381625343886375	1.3974744170458984	2.2182542011850597	2.2297109618470237	2.9226926193648124	3.5883728450004586	1.4109922872208953	0.8482373356932265	2.9781773212527796	2.0371010360077664	3.3727431983713108	0.19433924948446313	2.0694272104560145	1.3385670370011513	1.1071521986349104	0.7719700676981892	1.8399998856708695	2.4342145401571416	1.6585085616363107	3.1076878693143737	2.435548590260418	1.5420103555366091	1.555128993800309	0.3972553455944273	2.481608942990055	1.7376867614098603	0.7588148316026462	1.7623488156441294	0.5132886025247512	2.631569968309523	1.3681537110961903	2.967961687291012	1.3960498576250309	1.4968713492067873	3.0162466970837576	1.8116765280076976	2.2963399312365063	3.541576788278383	1.2161133584463013	0.2828549093225548	2.025312343046069
ENSG00000004059.9	5.849751618918931	6.113833828959277	5.7632336169415845	5.336065538750424	4.6841454723745315	5.8306635093550865	4.970881256660122	5.622663919565224	5.450943982421158	5.336247677149177	5.115282995399195	6.500214086010584	5.988652878971807	5.902471592433107	5.154040362755392	6.2958938019048	6.039895083796726	5.546999379348131	5.293274831117832	5.5361337386457565	5.099972623747309	5.891557713917123	5.389842108975829	5.083106970886133	5.341871920644401	5.511569241972473	6.055297621684851	6.018872259701965	5.2873984149479645	6.864504369319638	6.028131503686524	6.128716132533601	5.543690745453131	5.662527392136577	6.4850564449657995	5.589991136845111	5.718504107501454	6.10345987232311	5.002112901936295	5.50533203115283	5.119576133910959	5.537196653154688	5.4016680078389365	5.273049586636908	5.568418272034487	5.225888006685615	6.574523897883582	5.416853250230121	5.6419505743376845
ENSG00000004139.12	0.6060631451521189	1.6233518560723579	0.8697924603766647	0.7141355938563327	0.1740228420554138	0.14769744361387158	1.2620121347493973	1.0225453645690012	0.5966489596162559	0.22490464410609018	0.7513780224491544	0.5467586704347724	0.6141915585252914	0.8826039248980255	0.37717928973663867	0.6906405786156932	0.7212413999767472	0.7542889267296841	0.9281997480045767	0.21710660808339172	0.827493873603798	0.4134857679047593	0.16375633339790888	0.8581401802806509	0.4295356262781967	0.4257815387035349	0.5430008774024255	0.29442960210932806	1.1118993398849761	0.2993618976515587	0.1763227726404629	0.6874190773718905	0.456070160781307	0.7009723072227164	0.703455126590561	0.838588779142533	0.5610083541380781	2.137044411374264	0.567448096515744	0.4490066392182045	1.009132149523794	0.5667664546221804	0.8856524512995874	0.2046415656104211	0.8200768210975132	0.7117591929832341	0.3371972813408009	0.40064722052282803	0.6451482657677191
ENSG00000004142.10	5.914576482123429	5.849171122974704	5.433930895519679	5.001955329490913	4.953833264023677	5.229722496225278	5.816632983361088	5.053862906450267	4.999107056160452	4.919750043268304	4.926606741251317	5.016826112380034	4.86317032794419	6.556174944031664	4.8412536041418575	4.7495932614275755	5.536662185848459	5.476073802001267	5.023982727290981	5.267322299361066	5.321798246490417	5.505176390168918	5.78309252959913	3.9011661814109737	5.19835270601498	4.9859147813044205	5.649463134613537	6.753559076978948	4.798631209691473	5.819821436161035	5.996155962021036	5.021573002091748	5.536149283973693	5.4370645740896615	5.2266510967933675	5.083183577778323	5.908971384176085	5.740150432255308	4.9563401438791805	4.638438810238588	5.3593138313686	5.0865035545131185	4.981076311036699	5.372621326335732	4.997473071970961	5.044053078405997	3.99812327631197	4.556576559160949	5.990634982168984
ENSG00000004399.11	3.771029846752009	6.221735974581247	5.10113737784352	5.547952562468629	4.0757037592193806	4.414798533122766	4.344054402748592	4.137552705697096	4.394370084764611	5.434651577425308	4.2447576977560075	4.579361197890943	6.094590787310378	3.5812668765707305	4.4950555283680185	4.409967898769223	4.338074930751388	5.534151892577783	3.900422461923076	4.209195997071886	4.519894106623404	5.946101531967819	3.93577088377124	4.694830059668039	4.401712373516297	4.750992315215939	4.638693657306714	2.877763878319434	4.797464398098016	4.045233261473657	4.341893263813033	4.013971356456281	4.978085775623128	3.2611998149092822	5.293219643759629	4.641141370367253	4.948096189729353	5.11751635681554	5.022687390070286	4.410619249811996	6.161033095941772	4.6471245172435	5.5987879940440735	4.333996118196453	4.381144911441161	3.9422517467058906	5.063714326511352	4.89218213575177	4.06268299625346
ENSG00000004455.15	4.662444789411797	4.768533705854315	4.978438194432227	3.644190856204406	4.07370885704769	5.1543239646604775	5.517685133696356	4.085263176870846	4.0198264326851945	4.384008349445457	4.733565848066084	4.677293992626591	4.9111115114518755	4.799108034302119	4.112383205388703	4.4186689673267585	4.429950657403768	4.525367331065692	4.113133710030758	4.907775177322926	4.597978036560413	4.4449784158062915	4.932434461974603	3.2997575118393185	3.78415844854717	4.61725733629057	4.30445263192145	5.607238570224878	4.144878453677583	5.05566421103868	4.62638656790408	4.537681231401663	3.931021118511424	4.476841772992835	4.445210227776661	4.6486034933638525	4.210957662944776	4.832252050059995	5.24435812617583	4.102187793223615	3.8150322667044225	4.982943393124508	4.196772264759493	4.393656446580419	4.849003436272812	5.152795906995447	5.082174594397669	4.630871383012576	4.767442933189475
ENSG00000004468.11	1.7618809536299824	0.5520819106531075	0.309991039260069	0.1779815563133707	0.037030730944967026	0.15626716305180363	0.009777121611529915	1.2804812743006235	0.12021921162499426	0.17670573818911434	0.1276332797258737	0.1426094872986651	0.309991039260069	0.44095219802963675	0.030547964162966627	0.6192721384601237	0.28581647180462016	0.4189994654312657	0.36378784110328904	0.00963381939726868	0.9344032705861745	0.5570914439986953	0.20401547739988798	0.07299755979995012	0.09437121059251717	2.023148876412518	0.30439421966803015	0.23744134713639117	0.036468167069291735	0.10420244938244293	0.37740143078579397	0.33170521649889234	0.018918982163051733	0.029417546835091738	0.7140476487777669	0.2550776820054508	0.8022345839484915	0.007769594145917668	0.5807243763087195	0.0	0.1536756497972376	0.10245657665073399	0.47487728599311996	0.8090027749390863	0.1686420355588392	0.0765590951316044	0.9139521091619633	0.028993411879548688	0.2401311183307479
ENSG00000004478.7	6.137050561166098	4.652584009776328	4.762449811393314	3.9349787692907863	3.301938766965336	6.178784344525295	4.901885389423193	5.731799623010397	3.9067944127329945	6.272918994765638	5.507106421513999	4.286984616058158	5.393978999862857	6.296807943348318	5.209675601531031	4.921341112838347	4.8295197922796	4.521578455631796	3.7886335137561	5.415501792027023	5.189342262395871	4.668658105290978	4.450327087278394	3.9328832278980186	4.529995808057409	4.658074348785003	4.192746513871393	6.805710343206867	4.839969662140395	5.430184896454376	4.2904022855174855	2.6754320645258485	3.9774631112394667	3.9417260858265877	4.431074658160278	5.231578329548635	3.4822287461103807	5.083204856748706	5.722313003245788	4.729688713449679	3.5467833603768586	4.24003950410364	4.9148323730388155	4.341793659657887	5.410028975423384	6.581410002349308	4.7541713202240645	4.088404528847767	5.248971191464163
ENSG00000004487.14	4.85931859887273	4.457390729588261	4.131037915144631	3.6108535824169143	4.278274744474194	4.672674256112066	5.90992427683911	4.701914951634401	4.317260647913945	4.604338245014646	4.63551643723565	4.543477323764699	4.687027084803183	5.950018084910272	4.2465677022091475	4.385955558210346	4.305503648267755	4.109995673486172	4.463890517954114	4.221242959993315	4.561448341785479	4.123268887494347	5.242652042943092	3.9150332275680477	5.169436005260533	4.287509233785895	3.882995121798627	5.213635014313695	5.00421372342396	4.6652506321989415	4.88321512344883	5.099341497776623	4.986825024868905	4.496571001417131	4.124832659144431	4.844280188984038	4.646583189862714	4.814165858607901	4.789259751439677	4.008262772642119	4.398268272313512	4.272105327744751	4.516664465848942	4.091192051516132	4.24327301656509	5.057476266454959	5.060721867545046	4.850809422363363	5.072174416924317
ENSG00000004534.13	3.1174457074660538	3.7345362154715094	3.1577713436261057	3.291898196046679	1.7698563523130706	2.198619873219215	3.2253212089083254	3.0509543732051583	3.071539590261287	2.5888765081261207	2.8959617668544038	3.5617538098339834	2.223885867941667	3.5861161953375267	2.352899737299438	3.5016174805429827	3.0382781367853324	2.6742120454696803	2.5642562111668856	2.428598019797617	3.0129619196664787	2.519441259628039	2.4741764256447825	2.7365615829905527	3.253928774604501	3.1960246870830114	2.782765000772071	2.971736666736236	3.051024003024467	2.4224483122334646	2.156526058528656	3.1876410781806825	2.04302947156641	2.800247628453575	3.149925921330711	2.772329091534554	2.4787647666741917	2.0685332408127115	2.5751186673485478	3.5234114061108732	2.3282907558232186	2.179861331043773	2.280807880779751	3.192967394108176	3.3417580850787214	2.187356032563958	3.0027205202056626	3.2093441845757096	3.423120953791741
ENSG00000004660.13	0.7352622088228382	1.1936456006108265	0.6373783948722946	1.1082233411738711	1.5380911320596162	0.7215039070357074	1.5867407282565402	0.6159812108147811	1.220391871792974	0.40152125010860007	0.37462220619120756	1.6808644223759865	1.4388783285365017	0.965174761536467	0.6234923304277264	1.219276960577604	0.6492015588878607	1.2222481446184028	2.7668283485471514	0.5546379638643585	0.5250665920782109	0.7929386224003692	0.8686867653221351	1.3685448746615274	1.169091203409387	0.8085909881399759	1.0757379823940783	1.517628448866935	2.7478170289116663	0.5792767108286279	0.919607046908355	0.47487728599311996	1.2327835341224533	1.591200672932376	1.2298339904609974	0.8712916923751168	0.6814042858128297	1.4626805790941633	1.7131239016356452	0.23216954294797806	0.9940003576938746	0.6262054829530375	0.6424705373158217	0.3963787269796457	1.4134857679047594	1.0978130294199064	1.712815854437372	0.8430994702320195	0.9346297236996632
ENSG00000004700.14	2.499782120147312	3.021923838554758	3.267580741139435	3.6929181308085495	4.552131108253784	3.9045997015533636	3.7311289222122324	4.002981492446822	4.5516759664201984	4.18840092460321	3.7477955504870706	3.434054371216015	2.210264166313091	3.2007397404913664	4.994674754322565	2.8490985445557753	3.739286465381633	3.8123133842350483	3.5885407522470127	2.6326870016582697	3.7572366471499445	2.8956322317380563	3.5832061530931454	3.624381683854553	3.4689090921105916	4.024071406475018	2.9354974648296674	1.6903723947612377	3.314333993919013	2.2649567179648225	3.028940386241726	2.834084172545093	2.185010186452162	3.82815425986508	2.763985138880869	5.272784659364369	3.1369296104478916	2.8799409691262006	2.8773516264492622	3.2876939129347393	2.3626101536903703	4.211090090682738	3.469573445304352	1.5861161953375267	3.56404885992652	3.4182844150613407	2.8603271968715926	3.7719278237252745	3.4973185598209113
ENSG00000004766.14	1.4860449925903494	1.6014112767447881	1.3889058840390693	1.5286713289252771	0.7834147453988605	1.3998820100266747	1.4699380581878243	1.7356954635907689	1.3859831592978056	1.3315905758662372	1.7603061215191311	1.7366048753142485	1.4807304325054853	2.426211072027404	1.517829984809274	1.5599322635338715	1.659467937084786	1.7203222489404333	1.2564672416070202	0.9225784565085571	1.6473145095471358	1.6137202281800593	1.2954879430597532	1.154648012872996	1.0637100128575585	1.6144271659663927	1.298951516468052	1.3276873641760472	1.9608452855130782	1.085016673488714	1.38244592109257	2.297895714228054	1.41435205632883	1.8008688460605478	0.9475539532074104	2.0129976640030613	1.5928277547842846	1.2856981259581248	1.8485979042894856	2.772054551933325	1.0285691521967708	1.2672361418124098	1.8476361877029923	0.9276689411716343	1.76659516172927	1.9617344430097359	2.658759888304771	1.8332544384602565	1.562132500411283
ENSG00000004776.10	0.773490027495558	3.4351351666450642	4.043685713351767	1.0510240030244669	4.617639366263034	0.23462394136385586	4.961308456756772	4.875829200346158	2.886491618954961	3.6825058801162807	5.31884826267318	1.0788147484160335	6.7043089933542515	3.4837255052531586	3.058749412335523	2.24938465863022	4.121612254741191	5.860247727055505	6.786598975466412	1.2913088598289701	3.398213537696278	5.104139533944139	6.193564784592185	7.495993295187479	3.751902847205426	6.8449869017281335	1.8202810965018743	8.991645419376134	4.712397685148521	4.072851829131477	4.617868535697852	4.2589861797186765	6.2352656146257885	7.923566973718233	4.5224450032791745	4.22716345099688	6.853671353547086	7.730890571845599	5.234689079425925	3.840805613005146	6.690000765983404	3.491942861228451	7.140944261779675	6.273383474954574	4.413526386796892	7.273731270828373	5.059973863164469	4.484241269251534	1.5054844795114952
ENSG00000004777.17	1.105611036604491	1.9191875091355868	1.0930192331335447	1.0022344460646861	2.2112926037136513	0.7808140092968006	2.3705270015836057	1.5961718621414596	1.5519835104183806	0.5940707568515381	1.658280044847325	1.9509908998782757	2.372617844126292	1.9544569027285652	0.8994076807248365	1.9036167751160076	0.8225262190388317	1.32969768903328	2.1496495818949755	1.102456576650734	1.2667565623046648	3.532927824430992	1.1086248146816486	2.058628208741107	2.363451457071713	1.4307134676951452	0.9734275980043099	1.538190484379805	1.1396004645855147	1.3961594890731543	0.5257682188879005	1.4471559791967548	1.9220075066795015	1.2592423521006044	1.5294711598762631	1.7795539034948897	0.9799521579516696	1.9165912911438063	2.9742723210135744	1.7307051609987616	2.8047350837679756	0.8789214797498506	3.573713830134448	1.149974681619381	2.4807304325054855	0.7916890668980926	2.3045110418099526	2.021088796482693	2.1861835863061025
ENSG00000004779.8	5.634546804089132	4.895496518926621	6.009674124583755	4.347020692662695	4.0585243118408	5.123976517964338	3.980765657123542	4.656135937795047	3.5863684431004357	3.9491520310978343	3.943752580423006	4.0132925209933905	4.755437758655334	4.906414427672994	4.4822029262959555	4.853496703702325	4.19697679746572	4.195898741139315	3.450247894467018	5.198046188579195	4.336247677149177	4.014980087448816	4.382307571564669	2.3548752589864916	4.886096490343417	4.831162808704269	4.947769002420155	6.661188075164646	3.178284397390973	5.193160636578484	4.697017585145533	3.6626954313583777	4.15819966726974	3.850979398804639	5.021986003206722	4.4432751117658045	3.8536963017990584	4.721077308806054	3.6299277559591876	4.911423148521321	3.190757068483772	4.260326813470302	4.191128324016036	4.019657441036947	4.527914830796533	4.523411406110873	4.407577092491656	4.22286637184799	4.629508167962338
ENSG00000004799.7	0.5824596595607621	3.43131540157627	1.6171103747447602	1.637192886958848	1.6869710771692752	2.4411647341291505	1.9523335663696857	1.806612773753507	0.8406847825880489	3.371196400937932	3.843893421609098	0.21113682698227515	2.5863804537986343	3.6372044819022946	1.6822586566445032	1.3470986706222683	2.399772661101706	1.7702370497004702	1.056860943046751	0.7128158544373718	2.6241710970582828	3.6115973339938936	3.0086482311632947	0.53615239301918	1.6255978060593332	3.549385778369025	1.0155689316509675	0.9180808698477078	0.5250665920782109	0.10178452416693216	1.197928279915065	1.9073521841713712	1.732356040833017	0.3118518311870578	0.937419726738949	1.635429371071818	4.161218568082014	2.4497726462884954	0.8929738152733337	2.9513826400341463	1.9850996260125753	1.9947245294995068	2.5493734556993095	1.7762303499879837	2.7995018140615953	2.505941727956786	2.114833409849323	1.8479167546039925	1.4853237738439444
ENSG00000004809.12	0.0	0.11649784050174836	0.0	0.04963076772460043	0.013069150019521305	0.22909566135537973	0.0506061736907874	0.045163351603224475	0.0	0.04166353172936154	0.013640910669386311	0.03576465360097467	0.05088474002509346	0.10057404021319742	0.017921907997262315	0.6301258523243805	0.20501708816016756	0.15302704346482315	0.04684025420297235	0.033229160785111	0.07038932789139801	0.0994972011701899	0.07724299893246035	0.1257833316273236	0.02417781430116526	0.08637616759693734	0.0922074380970889	0.09734110879670181	0.04558276001963498	0.05325038470225018	0.06115406320710068	0.1411711724607413	0.3911077999745782	0.3782896530954508	0.2963105607080923	0.26375557307744807	0.24731993497981972	0.027154051503726646	0.39286691623079983	0.032241931137493844	0.1696684995230859	0.10111215847415045	0.24671210053186107	0.09004041547277068	0.06460697529739193	0.10460504322931082	0.45974635413086756	0.0	0.04572253573460056
ENSG00000004838.12	0.3904475779933105	0.4251369988383591	0.1949695500934179	0.5323668355679567	0.15807845649862637	0.3328511220721542	0.5150059164337295	0.2760797275747325	0.43424123325193636	0.08011185986159819	0.1885275267744017	0.7165080867687457	0.5308697979314088	0.5258684234401818	0.15042969819420526	0.7424374453762657	0.41802798992652407	0.14925936549962288	0.24476530756931322	0.2504765525029693	0.23302905744518482	0.3008851494098441	0.28995247221539644	0.018206856653311863	0.2871176357881811	0.16388511670894185	0.31150311546826975	0.267835392097615	0.22539833734074413	0.28640805546029896	0.1293489672108409	0.48243528799203483	0.3672592244886697	0.2947824686980726	0.4489009511451278	0.31231665440199746	0.1861201836806385	0.17593970540604287	0.7319652136692754	0.10232219119668604	0.2441563956281046	0.21076289418631022	0.751806465133647	0.3527585250406369	0.9164766444377165	0.22218630732211234	0.3972553455944273	0.24342536189526542	0.5304703253991905
ENSG00000004846.15	0.018918982163051733	0.25918208033818735	0.04935195913529152	0.23695175858808054	0.027578727474282683	0.3543393133785274	0.014355292977070055	0.05325038470225018	1.0968015818491688	0.36681177312712687	0.2841587458694001	0.0599089890186851	0.13119435170845012	0.16104922490055676	0.33833883468481213	0.4926223285744457	0.1870075669770331	0.3175356220163544	1.652050465522303	0.24549566281992086	0.4010843015050059	0.1738949605643145	0.07778988864366765	0.02361021518264534	0.17772648293206822	0.09855430722072946	0.32527127079595963	0.026304324351908496	0.09828479572342244	0.039419183133397186	0.5650121808982247	0.05921681655379864	0.08515268056313831	0.006333933722050485	0.04879418026080491	0.2961930726147916	0.027578727474282683	0.011495638837829439	0.5555216974545579	0.11049688191740234	0.038717107572853585	0.024319679195412894	0.28392177230761756	0.2566483898806774	0.09774562163851885	0.1273691466162218	0.9480774953104745	0.24220614857087494	0.033229160785111
ENSG00000004848.6	0.5446832053836497	0.4473147002531762	0.031959741397545004	0.0	0.03534238079219708	0.8038056519230298	0.4215868731627057	0.1536756497972376	0.04460395064976797	0.022758397578157615	1.8195864420850119	0.3484590620864717	0.5932103310370939	0.6452405126452653	0.47653722581771035	0.40435819483331165	0.1473066987802935	0.07628544280891579	1.6117861622446639	0.04502352169849773	0.428785589848052	0.21611335844630125	4.279411863110694	0.0	2.062605292982846	1.3338816594680902	0.21946283895715482	0.17670573818911434	0.061707084791597165	1.023752135898995	0.0093471722592526	0.5095438379603361	0.04488367823976479	0.11676397129772324	0.41337744526770787	0.12987646083313048	0.06377902977057126	0.7300529775235762	0.191183609220039	0.08610437124329079	0.0	1.2515676206082471	0.7133438950853292	1.119754564848049	0.24695526504295234	2.5058147290358606	0.3078947755125013	0.6676650900514056	0.8028962947918264
ENSG00000004864.12	2.549225575452399	3.7386165350046596	2.497254681077099	3.356904405908176	1.4346148847307145	2.210451209469975	2.868370696739232	2.7806040680806254	2.559467339799141	2.754545489469189	4.534534784582584	3.7678984045849697	3.5864284955915426	4.181134362862616	3.411819407903092	3.197692433673528	3.5542695817055026	3.5353687015833204	2.4975868196632662	2.6945236526742073	3.7206505843959707	3.4311549104293584	3.993991303245614	2.575651178988229	3.275081564947312	2.859313628663972	3.68025683443517	4.523762664883281	3.7559344119533327	2.343095086030594	3.923263298176946	3.6078037359749144	3.5841928581097378	3.2308639434372513	2.2956348734737646	4.248056590909654	4.534889569383747	2.2371047728578204	3.6896569939948822	2.1161651079554984	2.289303314024345	3.553262190272433	3.7130908997246306	2.163337708225467	3.826304416031574	4.1889547270989045	3.0298062277042126	3.9914266080533176	3.685233761184201
ENSG00000004866.17	2.043904394295621	1.8779797727706646	2.221969855910087	1.725610293875998	2.2051109535268316	1.7736166185578852	1.412347974366913	2.136486721282728	2.291544623205871	2.174150712212013	3.1631927712057606	2.689030727184873	2.5211010041451236	2.059805184317237	2.2879154967120936	2.677034595224085	2.3731748907531163	2.2467728955020934	1.7074364418968007	1.6116445433736617	2.293429344490797	2.5246655092174435	2.0282862430791098	1.7584311077623938	2.1229377130923948	1.8294842743532116	1.9617344430097359	2.3599989910519916	2.2606580141364634	2.005220313411342	2.3015291182338045	2.557115957741373	2.4433149005540353	2.6392321632492775	2.2610493351034773	2.869496375141788	2.3115903023003352	2.562889583490733	2.7318783488084315	2.4284372260565927	2.1212143796584457	1.9971839981752957	2.384381422712236	1.8298495598446907	2.2611396248704363	2.345878896337661	1.550112629647245	2.0760117385696413	2.5231102590792576
ENSG00000004897.10	3.275811632318435	3.756681739809004	3.879735168734864	3.4218561281308992	3.6664157575230445	3.7530161287358355	4.09449789354672	3.9456264296309786	3.4447200671556804	3.761072470788641	3.394953084696361	3.967048685441605	3.5301706483946393	4.594620204809305	3.5216915131074233	3.312752290193842	3.1120495224089013	4.059917639073342	3.599555842546368	2.9385492737660543	3.898585668063795	3.9715711430742084	3.925154435239991	3.426264754702098	3.593987126858212	3.8600291624868923	3.5752518136866147	3.213798296469968	4.283551423174307	2.636914580355878	3.6446754079220143	2.981870915136702	3.9437994563280196	4.454774697953086	3.714685129169757	3.860515920142303	4.170806379129317	3.5418864924722797	3.8045389202328996	3.3109653468759053	3.9310400352567534	3.265241842977082	4.018999074290449	2.928237655306256	3.650661177583539	3.467409917152887	3.598901113676093	3.586848793052313	4.194047642294791
ENSG00000004939.12	0.019915367707685927	0.15445359267987244	0.0852886748169873	0.17823658460480535	0.01934608880481197	0.04725917547801282	0.03759307554023308	0.026870864724745192	0.057970068637329945	0.06115406320710068	0.030265442857669595	0.22884946766179784	0.12061736121794181	0.11556599592160316	0.02644598030380087	0.6198355444973109	0.14339341869318775	0.17619509486340812	0.008773707066016136	0.040822310107341116	0.07778988864366765	0.17312743348065618	0.039980597690881255	0.2125070852944786	0.09895848008816878	0.5612039207699202	0.1126334169852453	0.05477903151961949	0.040541793862846835	0.00992040959306388	0.005184375859723258	0.007482576331206196	0.0439043942956211	0.016496319896195974	0.03435659664664159	0.03843618165610792	0.05227676545235779	0.0692897127155347	1.6297529424571309	0.04739878887541106	0.06295060882280785	0.05893985455623296	0.1611782500798127	0.022758397578157615	0.04208395867125249	0.03604610015685955	0.7360419737499677	0.042784398089239506	0.014640946881753174
ENSG00000004948.12	0.1567849075543597	1.1110313123887439	0.23315180343929373	3.0949791873471426	0.0	0.9782688610738091	0.20100646605609293	0.2813124908581435	0.19269917799205966	0.561790461653818	0.7109661886961289	0.06846445096690573	0.3701642805402099	0.24804899843720607	0.36804193059476764	0.4883093357033632	0.19861987321921495	0.687239893984603	0.26699637198621584	1.620914791459887	1.3828885504470338	0.6918021329181545	0.8160671729021761	0.29442960210932806	0.6029319040696399	0.33811059626622364	0.875072300640186	0.0	0.17696099208944205	0.11330043583336066	1.0332996513448633	0.12313642685605963	0.6388616000825603	0.0	0.21088754922081027	1.9124199350153097	0.32088898033177626	0.07737974079701358	0.7272670107349122	0.3444876626356822	0.12882128065013393	0.1696684995230859	0.7690099982814709	0.4077334309879327	0.4077334309879327	0.8789214797498506	2.116863757690899	1.3375398421974234	0.038014690186715924
ENSG00000004961.13	3.513617070621331	3.1994053724822953	2.3577208956148104	3.0524158941511383	2.6030506356073615	3.605612854702104	3.3863005338555525	3.327888522766635	2.574246860468827	4.2724562312700325	3.0311481383006367	3.3975976301201944	3.166779706120567	3.7159812031883974	2.8361463210768347	2.980537192445043	3.089430353426515	3.4665618677725156	2.901706827604178	3.1297116397934466	3.7081210051948528	3.5424561745368095	4.1246176376415615	2.7264606888554623	3.263380010121813	3.4241965283972333	3.5215658931431406	3.8835523941666636	3.2474566624451118	4.139322140085589	3.8728090639050055	2.655535016352104	3.9910365200693385	3.522445003279175	3.5759899477218164	3.3433509662005085	4.263462642360843	2.6215713293262577	3.1932986510688175	2.94251450533924	3.288580043918767	3.4002100070818306	2.7774302364987324	3.1270223985060452	2.7912931485922057	3.717758664620059	2.3512890975988747	2.8733801280328732	5.043248251997217
ENSG00000004975.10	2.7141355938563327	3.085067677644188	2.50416272491525	2.6355686744119433	3.1451720158619096	2.142903511492525	3.5554112603556494	2.7347638049375265	4.044481552772067	2.6288202458634293	3.2246577341207385	3.6286919529135537	3.751035176667862	4.841671268305535	3.277895505671178	3.3380107306027074	2.2896869428049804	3.5849504782123884	2.5740045983667166	2.6788606633067076	2.4769519125238966	2.6283770036595646	3.2449631486275674	2.9783970070661683	3.0535805705774757	3.4420809375627925	2.2105447219555083	2.696683826256757	3.9568651530700296	2.7378597879201285	3.16928366111573	3.5037939427133575	4.5529733568990665	2.527020275829424	2.84468693629507	3.1856287188348404	2.725064905120991	3.249763882108983	3.514235903444055	2.5158890317851843	3.142429776343409	2.3423271731066473	3.641071988902969	3.580133421705385	4.009678602868303	3.5030051954490364	3.247411088063107	3.05873209815973	3.2105758914371156
ENSG00000005001.8	0.0	0.053111336459562536	0.2332745389909343	0.0	0.0	0.10272531001108826	0.0	0.014926544238102822	0.021621857851518895	0.0	0.0	0.0	0.012068023309090343	0.0	0.36401205355861466	0.4544917772233132	0.02644598030380087	0.07354606091515468	0.0	0.0272956240509075	0.046421211248710355	0.05519565424212463	0.029700234215419886	0.0	0.0	0.02062665058995782	0.08814159686901757	0.040541793862846835	0.04488367823976479	0.022048165180173156	0.0	0.01663894211378915	0.032524065692199365	0.0	0.07491640205246167	0.0	0.05769286716834593	0.02233230009805639	0.22749465085930123	0.0	0.20363969401398505	0.0	0.13986236801564098	0.16722945407166856	0.07888304652198912	0.18167506141489687	0.4527008524838442	0.1376346718833728	0.021621857851518895
ENSG00000005007.11	3.345055675179296	3.9233488805320085	4.162475924101034	3.413377445267708	3.795392928815627	3.2540799989147504	4.70219762489619	3.913865967543444	4.489607156748714	3.5526721711622167	3.6898470569265247	4.09917735978996	4.284129126302784	4.32556630855141	3.5199066836777715	3.8905050608197715	3.904320310202479	3.6489370604838163	3.5122648184002414	2.895341402936806	3.883982422160222	3.6799642008062254	3.748106956351109	3.8924007409988133	3.2689283826381828	3.6926280543944046	3.271948513472073	3.7919703112617085	4.235497313035935	3.81806316126539	3.876074861633875	3.79080330981442	3.8591645144385716	3.8894346028681994	3.8124263454982064	4.16820075240073	3.642597610878886	4.455734898732363	3.4893502551692803	3.238481171474756	3.434508137039886	3.6393710999016378	4.467181645200552	3.9754742802236125	3.3876520434753554	4.022030404889635	4.093636230011499	3.7894893038312016	4.327112470747085
ENSG00000005020.11	3.3895943438481244	3.4831450502709216	2.5798318209715765	3.9364400701142146	2.8248493015168767	4.207994336359345	3.5310944526318533	3.353506792560135	4.543675281174367	4.202966170561407	4.034233326253873	3.6702625078140003	3.0983858684351313	3.973087732940244	3.8896682250819596	3.8419630582572273	3.515611539492041	3.784713357436993	2.7475377844471867	3.118060656371583	3.6354177618529633	3.598948740341473	3.1276662929646455	1.943508801161736	2.9564098463630635	3.987466401593746	3.599103516146397	1.9638070151906588	4.1294231576564995	2.524013511656102	3.5771024852345095	3.3344109549808705	2.6635723354175225	3.585551480954237	3.5535448222727273	4.323081789503733	4.293635336582736	2.8393952947275407	3.5233988595728505	3.4715906821779763	2.488977666602854	2.7352838746516364	3.2726353831354325	2.271067049491041	2.6568395561494254	4.332886916959597	2.5663768003211245	3.838366908290736	4.184232679935942
ENSG00000005022.5	6.981612945118347	7.100613985574221	7.367764188419722	7.372584762717409	6.773501895879531	7.876644020914558	6.351683093377648	6.101952566639825	7.446014657514283	6.738162534388637	7.773623870834418	6.784961950204855	7.134937590563678	7.07277895827662	8.018866697403425	7.399977683537671	7.322633941075342	7.0720875736889335	6.004950759951045	7.676293504965732	7.752852936866857	7.728111667035714	7.463425465574902	6.645574858140496	7.641803939791604	7.0071338176949665	7.965688486530839	8.042023748787686	6.752024654223801	7.287949654516816	8.423072197821593	7.479778647563163	6.576546323720135	6.623265516088032	7.582292548626419	7.122493613101523	7.785634244455423	6.651390433526807	6.559942967250107	6.502472228918107	6.543935059060245	8.38936030437288	6.4662061910240505	6.585829360069818	6.852638117078989	8.010139791738379	6.370237529637767	6.737928722389449	8.970061587831
ENSG00000005059.14	1.8132373529963408	1.9657288841088194	2.8602079905058244	2.2416266610988504	3.8722870317144333	3.4966285196641955	3.857174850643405	2.1922888686327804	3.281282812797583	2.7574713514039217	2.259302621345141	2.3062039006979034	2.39635132406325	1.4621046842722336	2.1520860460250373	2.3603923715968964	1.1627900919574046	2.403240449963552	2.1618554430213495	2.5401016842076656	2.7553362708157962	3.0071596130214884	1.9962441081156648	1.934818407478707	1.2208252157978725	3.4320373908800397	2.257523619365933	2.0998337997207215	2.590098958452804	2.4255130154200737	3.822291665155716	2.8727302786965327	2.8279612551453135	4.003746139232895	2.9923696408469294	2.9430773984563645	2.6606092195119087	3.069633432499137	4.268359531991078	0.9635481064389871	2.2756924628777155	3.2020885520774107	2.3106891175192805	3.279367287103577	1.9538239539411668	2.112666775252953	2.6342447492893597	1.9565771185858125	3.9938011467040737
ENSG00000005073.5	1.7850482934589016	0.8080142890895976	1.4124563743249543	0.4337072774958545	1.8601682528616388	2.0840302385607843	1.703455126590561	2.0064775640712047	1.7796799636147558	2.775766968848157	2.263244783520923	3.4376538783461923	2.020484422065084	2.177248098755317	2.0860024344079227	3.686634985697798	1.9244799923590223	1.2674758717964925	3.3562565163728184	3.191641605142745	2.615086662176285	1.8109777171241441	1.269870983230452	2.729313479664895	0.7963485624005855	1.9056589702720477	0.7874324645168679	3.3733698062699724	3.327040592958122	2.796431631065695	1.8116354308537437	3.5290837971332714	1.2684343935763835	3.0099920482474416	2.4435536102417297	1.6238200507415181	2.0566875651228433	1.2731577823758804	2.2359108309408975	0.8516790908698056	1.6637544823833461	1.046630747940162	1.7811918265153772	0.8763303050064641	0.5419112659359048	1.8998716692711457	0.7467427157777362	3.18393108504251	4.031924463798764
ENSG00000005075.14	5.751742206841723	4.837696045690036	4.703853752899582	4.169644450129878	3.98720260739065	4.865339839270651	4.716101964338956	4.4554390145630505	5.208306552261596	4.994122587183849	4.829134122280406	5.314718274663821	4.970780045572852	5.753676733402346	4.065865232352735	4.841454903170831	4.939565110506047	5.0793610427533755	4.5472647298120465	4.993090101400268	4.335233123632761	5.094223399751715	4.182906779182893	4.372945135081123	4.553372791997138	4.55109760615911	5.2825917766952655	5.85048941237135	4.374295295520109	6.502962247231749	4.8882513095109825	4.969749128288659	4.228364651017056	5.558524797856406	5.288266268105353	4.286311939621646	5.321296777696266	4.828489417233205	4.965068530400072	4.565517971671947	4.21361946266829	4.168465538492519	4.678900089898781	5.034167284210525	4.674720512130698	4.9539822171734995	6.369257078752919	4.453669018030762	4.867575280374461
ENSG00000005100.11	2.1372411917115928	2.4795927418988337	2.626228850030417	2.1825969620948826	2.3342250084144305	2.0295588974491166	2.6849533528939005	2.1279303716823974	3.1697967561832483	2.6431635299034264	2.319155457824703	3.0700114297013847	2.6442023950415674	3.8479568311360977	2.6593309225027095	3.028798975012003	3.855521343207385	3.5289588192198136	2.9796412618554564	2.4786353526103895	2.400783822554961	2.32593322254944	2.5587819158251914	3.0628297576803716	2.3802584458262115	2.6163576969966904	1.7882263134422367	4.444759816113282	4.249354316445228	2.3069621241404556	2.78295366645629	3.060410606477843	3.315131443523487	1.9996392811480423	2.0274725702006506	2.8876032521497246	2.7810239199667413	2.606963304640688	2.545054043192125	2.0708014676002113	3.1642231182150278	2.443447521923358	2.7423943277253446	4.149056085984993	3.658862691142193	3.838155090642784	2.866492612037449	2.8071488080432685	2.769644810348603
ENSG00000005102.11	0.10057404021319742	0.062259894470126094	0.2657969247597524	0.06529656712778095	0.24439999124554931	0.0	0.02460336714065703	0.16272565284620308	0.4437127280934994	0.047957107396655034	0.019773069040027156	0.437014621984996	0.522758841407708	4.084838144743256	0.0	0.5328655031063249	0.17708860210596758	0.1273691466162218	0.5443864664896848	0.5183337015285036	0.02062665058995782	0.048654701840346405	0.7777037551270981	0.026870864724745192	0.023326331860027503	3.001820253695601	0.07792657868506907	0.24950602098914693	0.2679552122912712	0.0	1.4039766232108797	0.04362447674703463	0.4531224465958125	0.5703657765736061	0.3045110418099528	0.030124161455128837	0.05935527761642124	0.5923493917569607	1.1405823573892842	0.2046415656104211	0.2531421525641866	0.1886541178367291	0.2065182016651154	0.0972062459743658	0.09234276899544701	0.0	0.4059923596758368	0.021053252054075176	0.2135028199839165
ENSG00000005108.14	0.9881211304640206	1.7687136570304849	0.8136067748738272	0.9179281633071166	0.34607753453559714	0.890485605035531	0.22663183180789062	1.4899539013313055	0.28261772148134834	1.008917094736053	0.9728396727591956	1.882564799373164	0.9330438049460552	2.9987190396409344	1.4121311500131872	2.8102579992356724	1.3334237337251917	1.0304773390232687	1.2229899855093538	0.2750070474998698	1.4724877714627436	1.6505807646022403	0.5884208204935674	2.0070160505623917	0.6833820584867007	1.2357270598380585	0.3236582910262449	0.5287713320474108	2.259121806057679	0.42481462089037386	0.7436442167062596	1.5209501971580122	0.27429148410210263	0.2602665869975681	0.6077682346963613	0.6542522134366908	1.3188663347870229	0.6947465005779068	1.3841050814083307	0.9646573883765778	0.766383141001298	0.7341351371311566	0.9031154175175926	0.7358687290735795	0.3863695190868745	0.12485746725576016	1.3939103775441801	1.3110961739030538	1.4289999257630042
ENSG00000005156.10	1.6666202678025355	2.2520219888995117	1.476692747301275	1.2138760433829427	1.4132691144968001	1.604308589525968	2.1364210965082946	1.9530044313159238	1.0556815620719748	1.2909551425075954	2.167261573560964	1.3649645679414344	1.2265085298086797	2.3285492750097423	1.3523065529063358	1.5667664546221802	2.6590340129274095	2.165783336431569	1.8626695892683984	1.6944345038735311	2.103094736666189	2.0651242000693206	1.7919390645953344	1.2918392732571145	1.2419011841795033	1.030194803885839	1.6319889571754054	2.168096429383574	1.5813994567238732	1.352363057167222	1.9388127075366919	1.8069838956273612	2.418540794627161	1.6522340729092373	1.424492170889205	2.264866666778886	1.130271954518859	2.0191681430702797	1.5378924068909576	1.0667436379561774	1.4471030682972608	1.0194884295913598	2.1156658652062736	1.0432745034195323	1.4799031101411686	1.410232545598205	1.3339388899673694	1.5317183099763187	1.7637090067029726
ENSG00000005175.8	2.500343172476236	2.327198719367074	1.908505509871045	2.2221244673752163	2.352334805313408	2.526594698375638	2.3367404069672926	2.272291989181235	2.9174699466791933	2.518434423771075	2.77801928912142	2.4912887318974426	1.5262691720652277	3.833497336859835	2.1704058196573577	3.003494300345303	2.46892212158475	2.8634627582591223	2.2576744673507725	2.196732928222195	2.8807442896464157	2.585491391945349	2.3790663992809042	2.1272040388623608	2.283388439432307	2.7197310567498523	1.7078339698095495	2.9206934639406468	2.7668071513029213	2.2415961553095407	2.4751627241063723	1.745968714664241	2.556625603729926	3.3487281542310776	2.3036346450790095	2.50726185443248	3.0404015152842065	1.854474470626155	2.7099081711402664	2.3226492621310166	1.689164950103599	2.596815906464945	2.7514422969637025	2.060081980258492	2.420617138978691	2.3502709242284037	2.4319972898407225	2.7902090267746007	3.1654778595321256
ENSG00000005187.10	0.053111336459562536	0.17606740578593494	0.1733833212147234	0.3022898018932747	0.03899797879750991	0.6115501230692404	0.27262045466299184	0.16040392586001362	0.07778988864366765	0.1522483307574201	0.09328973000147671	0.04460395064976797	0.09301923313354474	0.3580586183054919	0.21747890047053098	0.4776773275653072	0.10982856530708653	0.3281471140336312	0.22268093149457158	0.15406467367471652	0.3806186381773764	0.10339692449223131	0.036186802847846276	0.16388511670894185	0.17963843493813236	0.2554403048654443	0.20288783347014344	0.04334450487716922	0.05450121618256057	0.03337013846059218	0.14509047680241982	0.0600473836699389	0.1644001350244117	0.06557231159362208	0.6576400052078244	0.2077679375721706	0.1397314222437436	0.06695024392462703	0.19874558184482397	0.05338941954463493	0.146133828893375	0.22057760659089906	0.599032083222812	0.5807243763087195	0.12260646265104097	0.08610437124329079	0.906736699929575	0.1365851528476258	0.10554399219892611
ENSG00000005189.18	1.3470986706222683	2.1485111556011103	0.7017708223790449	0.718438348620861	0.7002621447467036	1.7050489713936818	0.785090154994758	0.6711121749127757	0.9356106099868438	0.5091384157177105	2.0137123648206545	1.902922541270178	1.2351143203763573	1.5202462227070277	0.8739706462519521	2.477159211186641	1.3269974645657587	1.5232608404527148	0.6596506029549829	0.9603634296275132	1.398733432736981	0.9247840056444987	0.8182779492423959	0.7798060127206756	1.7784188664707417	1.0152834614465458	1.0387171075728538	1.1161651079554986	0.8911080600299301	1.0985543072207296	0.8804896266878194	1.2910730579176228	0.9562053761938747	0.5180314926021693	1.6046881337527983	0.8454298328511517	1.230141516103432	1.7076573042601613	1.5999366390224679	0.6135316529179271	0.41435205632883015	1.4252444421481008	1.1194225826478845	1.4145144275140353	2.2734263712036302	1.4776773275653072	2.205329948968734	2.0965654753482914	1.3470986706222683
ENSG00000005194.13	4.554300283811711	3.799947277360864	3.716705618513138	2.950244433756749	3.3514587233215782	4.5234929559485195	3.00619028907207	3.340191934518835	3.480303903657962	3.770987575238835	3.1029939933233255	3.2117442611397973	4.3430168913700555	4.262478259939283	3.4053797647588455	3.7492982685097	3.2742467496033347	3.3654545876600688	2.7896666602114877	4.2503552717630475	4.512877912210319	4.175572503837732	4.06619254401226	2.3280321903038628	3.854135320432793	3.648718525220909	3.293694186064323	4.759118540610416	3.21312950000748	4.270192523486628	3.953758781681288	3.202057198684075	3.782062528254534	2.816190082727251	3.617886162608184	3.6692422463174936	2.8564678595094737	3.2447500879025615	2.885437702076273	3.583856010314267	2.6427246732502097	3.3742326871528654	3.3766098971242964	3.7491051495694623	3.1694279875486986	4.735045532637686	4.33788945585985	4.117736594347898	4.708634214584652
ENSG00000005206.15	2.9901380093564547	3.306349743849723	3.5961599326828564	2.6999957436673965	2.075293017787612	2.4625758880422044	3.306378910710963	3.152004896812724	3.926815449395028	1.9990980337056075	3.913760676357669	3.344998883987489	3.3804801132998477	2.3085065004741394	2.232568666933702	2.568567238073086	2.7934797605267	2.3999640162816855	2.706132665262957	2.601007090555786	2.95624255474381	2.948413957792869	2.8739903260304347	2.5054590725703783	2.281104731612257	2.19206788447965	2.2551381254786937	2.9957558466608143	2.5700499794106992	2.857224625695452	2.4674881735083556	3.9328171027418506	3.2101706356401674	2.953600493934903	2.8991949694265107	2.2909846222636348	2.0225808722551224	4.134771293587846	2.6505118356221637	2.670795024396111	3.4919043912414467	3.0885995764516463	3.374385725031934	3.3073993795434844	2.937890478813792	2.106716819709163	1.9810489030878997	2.4716296976614727	2.608927491521202
ENSG00000005238.18	1.4672273024805957	2.467122940860116	2.4814797838174703	3.4351751805601927	2.7909596594095336	1.8795489430807764	3.038576651452323	2.4245996622308255	2.968570034355008	2.441483479582645	1.39829563884343	2.0871572970064425	2.577948406812587	0.8013242356922836	2.6708856459439354	2.217478900470531	2.0532156238979575	2.2046415656104212	1.3766237874230145	3.1732233966997123	2.225120655684437	2.893439877316117	2.3477223426152305	1.5321673202805568	2.179574744010771	2.3895117460156285	2.7740174169897545	1.059701372146302	1.5382401579742764	2.48153144887409	3.238939679357493	2.031006943317197	2.5920144432376464	1.8938281473727947	2.5856836679648105	2.7325297078157886	2.325012163497178	1.4867143730307022	1.1636919374311567	1.1403860322830561	1.784378343638294	1.786303611457549	2.0019823431324264	2.0088454026824247	2.321293169375513	2.3680698765320827	1.9627711012816835	3.015069321717648	2.0226163790673484
ENSG00000005243.8	5.1546237117816425	5.403298403145787	5.356298778908257	4.835722001974348	4.73918923672301	6.356409712173754	5.7350130284029595	6.2245767075732275	4.82557704222933	4.170253577892951	5.605624706251559	5.858458497903629	3.957710341633117	3.1897296936214503	5.81400943957589	5.123124008047666	6.578609692817772	5.0360680858569	5.952356865520063	5.899927241225141	5.611467500233412	4.330049208056242	4.714871923502741	4.843863279536573	5.94630743905749	4.4561818974864815	6.643765297124	4.351812046201095	5.542316870897777	6.568076199961845	5.728532789471493	4.738367933316527	4.879759670320941	4.94314774465629	6.454198928734757	5.933211447204864	6.444327487383281	5.602887377223679	4.508796252059264	6.528274373172558	4.449356675669638	5.547650326624381	4.061249128879692	5.590275648664295	5.441931596262068	4.8040070796413	4.798506794739972	5.200465118538267	4.493346314172595
ENSG00000005249.11	1.8376607284891977	1.0701832138770622	0.49610437977073235	1.6809094187125482	1.1202855775214977	2.131095551641694	0.09031147137603658	0.3125490098608487	0.657091173712153	0.49957804701013164	3.541713066314644	1.7139157211071625	0.7972620547580463	2.8702858007731122	1.2798278394408835	2.6798516336033957	0.4949787531966404	0.8029789873113163	0.2468336879105421	0.6248963222090378	1.931985556414248	1.0429944636184125	0.34244096377917466	0.3119680510317164	3.681314322601321	1.7590705908069009	0.4202937493466223	2.395254780380089	0.2031384971908485	0.5780208913023093	1.1529621667906857	0.23425604768829608	2.4494557271723023	0.4925197879694849	0.9799521579516696	0.6846392308911907	0.34573699516404316	0.6408059957084407	1.407135174690374	0.7965146949480847	0.3851548968843438	0.4333868091577358	1.9187678493251474	1.4322111491712193	1.9194926396146388	1.0666747627244602	2.0754641742625126	1.3185771537960793	1.3740100576179324
ENSG00000005302.16	1.9181190439574114	2.7669343300968468	1.6009833113708294	2.208111425240855	2.0295942329388104	3.411249965826331	1.7305312742307337	2.50726185443248	2.2792929906975843	2.711605031839324	2.987811989968417	2.3889058840390693	2.6019104092795438	2.381864763898391	2.129348967210841	2.5496691707264905	2.6001507928788907	2.1894134310336724	2.187356032563958	2.166265536723798	3.1882268284755475	2.791939064595334	2.3182011318295066	2.054674857037424	2.629613076402548	3.0411553523207853	2.63377992607442	1.6769894778709975	2.551786689812224	2.6006741462945753	2.621172752683435	1.9156356234303134	3.0417160917978916	2.194812000755492	2.694791066028243	1.9949779037781792	2.9263031118613947	1.6448253552390655	2.42258286563643	3.056635547682403	2.68573835880429	2.734005033720049	2.69278425663401	2.4620523187964327	2.4141626001797105	2.6217588567097327	2.157431827004188	2.797012977836145	3.409526712810983
ENSG00000005339.11	2.630708331091706	3.455964988917518	2.5065765549218066	2.9717734471933728	3.5113162219187033	2.5099491463043107	4.4022583009217815	3.5286088234536526	3.251749385097187	2.900277536874563	3.4036631138635975	3.0399104328176385	4.066752247128949	4.209999146989594	2.718789028019984	3.226015216402988	2.59528881566168	3.1863896255975557	2.8640573489618095	2.0960256582036147	2.994525418486992	3.387583119544611	2.5896436568390646	2.7866799939618363	3.38198931729228	2.821383684157732	2.7341134540440692	2.617580599005267	3.185644575153055	2.1903936194723976	2.136060106880266	3.4824481958778963	3.6935873154028047	2.867224367308806	3.140680509924675	2.8329710052971318	2.401220862160216	4.151006387967946	3.9164097629849146	3.2347618773092295	3.290439149242121	2.538364334478333	4.638033278918707	2.045897236336755	3.1495682955159268	2.9994228065372543	2.6132487438002663	2.653082953250397	3.321177698346086
ENSG00000005379.14	0.973794929652606	0.36960607003183793	0.06405506441044337	0.3171882775965018	0.44530294213651317	0.2750070474998698	0.8235048150003071	0.3930866550235312	0.7045178854164384	0.04586229790868796	0.7230779471200823	1.6403432820058663	0.35884633060509863	0.7631565837412868	0.11356715704707816	0.49538817357282233	0.038717107572853585	0.07340895518534003	1.1591770619267556	0.0172092900322231	0.23302905744518482	0.1750454861109138	0.8566272116983901	0.7432995278882566	0.08705543454337573	0.6285403192627603	0.2197106395487792	0.12035194036522208	0.5061956922648138	0.3427822819561278	0.12353377229099427	0.08365589708063247	0.7834985621042371	0.76926395662877	0.5944530036686086	0.8883828344884221	0.07436842178155338	1.0031704428801282	0.8252971853968523	0.36513259345252996	0.9699701011593167	0.33136126726829934	2.10168368928722	0.3060288694522062	0.07203718077288009	0.5608127609923219	1.174406418529749	0.07642227545860236	0.7319652136692754
ENSG00000005381.7	0.00992040959306388	0.1172960856572415	0.013069150019521305	0.036890110540265926	0.028852005847493426	0.0	0.0	0.0	0.007339046008161996	0.02786177535450958	0.015212085068503288	0.0	0.008200013832136128	2.2016338611696504	0.05880135361618623	0.43956994966273916	0.009060468156383597	0.03787416566112011	0.051859298835249854	0.0184917490398792	0.03153635326805325	0.06502076994841134	0.039980597690881255	0.030830430153274507	0.04446406651324603	0.35985847200125276	0.008773707066016136	0.06805164299778978	0.020342179517185827	0.0	0.08949815083910265	0.01135250722990522	0.014783752627070351	0.2073931304583356	0.5725986753700323	0.03463831799900894	0.09639680418715713	0.11676397129772324	0.2542312073752227	0.0	0.00647756407120479	0.0	0.014069582501655862	0.07519031415521925	0.018206856653311863	0.0	0.5840003832857726	0.008056554871058457	0.014640946881753174
ENSG00000005421.7	0.29195711642980726	0.1853591347580021	0.048375704538976265	0.06253621989538932	0.0	0.0	0.02346828050390537	0.0	0.0	0.011638756246893662	0.07409435357387338	0.04921253463256028	0.0600473836699389	0.07011450266132818	0.0	0.8253786038929313	0.08732705179747538	0.24780601821921888	0.07983888066667044	0.01535483429346404	0.0	0.1247251523988885	0.0	0.08787013294105718	0.02233230009805639	0.22687840419626906	0.0	0.06777637204849275	0.025312343046069	0.0	0.11063050809643417	1.0500488796072223	0.3071953435138847	0.0	0.03210084316702408	0.007195501404203767	0.0	0.0	1.1988084320502792	0.14274017211608214	0.20851725980554386	0.031818625826357146	0.0	0.24488705912353448	0.0	0.013497991748977313	0.8150835171543724	0.1628545281905104	0.0
ENSG00000005436.12	1.9885574513628215	1.7995018140615955	1.9013013619547499	1.8022345839484915	1.2695718116637598	2.0717626693000915	2.2738739081606223	1.6076735603490564	1.9611046797290528	1.927593095678838	2.4574366977723683	2.2140004297296065	1.838951766951943	2.8435216253611513	2.155975850095943	1.9769501269409562	1.9325525718048993	1.9599926617087167	1.6278402650439832	1.2790552164834672	2.0102069428692566	1.939978764940706	1.3818370839060474	2.005256250067778	1.7074806170745034	1.9513639881528442	1.7046064133237402	2.028463067778848	2.56936956603177	1.61706334388818	1.1267086021969683	2.138257462758958	1.659878902773618	2.0755326311673574	1.2185332074790904	2.0846425879082155	2.4652431396070833	2.161307263720935	1.9483391951333255	2.1695722995447735	1.6554434253898864	2.09629559202406	2.421317567933183	2.055160940276823	2.4312217839103023	2.239825714946621	2.877763878319434	2.1253866053658137	2.8173367364293544
ENSG00000005448.15	4.4177377696646465	2.231616727385365	2.860664894761579	1.654252213436691	2.1521834190550453	3.544312272228594	2.1576905135820534	1.9357237462711658	2.8336592464095127	2.5591981049302266	2.9507856601941405	3.927754262585165	2.8508394196611837	3.094050230646851	3.201100592718429	3.070458026019593	2.5001646794921677	1.3505538222509368	1.782240799936093	4.02399159545468	1.932930458296894	1.668164520291945	4.009597991619509	2.4843701814459926	2.5361772651418764	2.4024220388678077	2.260537586327726	4.934469323082801	1.286940273422517	4.625936734356947	2.5522049015092607	3.0913105501144287	1.7273541536808412	2.0553345017510996	2.757300661187843	1.9981955031532521	1.4911347760014255	3.030194803885839	2.75968848842729	3.364908555088715	1.7244756535966017	3.682224941070264	2.391575274474663	2.1541943249927895	3.725653916070903	4.090955025116195	3.125122060569824	2.72200691209542	3.9485634714900146
ENSG00000005469.10	1.5716768099709313	1.9778660424083723	1.8588562961913366	2.0512676809307786	1.3858175448516954	1.7104813602962472	2.304481837161304	1.9824369177670542	1.3759013144969756	1.6693896620128368	3.664790006133715	2.0587667263035274	1.7285736025593648	2.030018191322923	2.166522644328112	3.9010213310568433	2.5515406262887663	2.3700805627316877	1.848798181244189	1.1333004762297765	2.306612224375398	2.095114258505456	1.89867272687207	1.550999138763864	2.0857985391269187	2.0760117385696413	1.7010166807726128	1.2102641663130906	2.3306157625103188	1.1620811033823752	2.322851124375591	2.4094724036750668	1.53615239301918	2.8467139406714765	1.4796444745762358	2.2780144932826096	3.010887231409215	2.013033407454061	1.6827979987016484	1.83758000021203	1.0415233621843505	2.3038684029344063	1.9838600719236292	1.80912628806282	3.9744283570086187	1.4529643632411	2.235972082773581	2.3938005750446303	1.6152279435788257
ENSG00000005471.14	0.8779797727706645	0.7115830074739611	1.815329493974193	0.9905192640649129	2.300153017571947	1.1926360610702127	1.1797658083581497	0.9329682415027545	0.2830920581750474	0.23548199528151734	3.3435641650128916	2.4261305442698053	1.5137939070869864	1.0350607969051142	2.951028213047745	3.7356629739959963	2.7174516055630993	1.9998196518478946	1.3149864854685154	0.5643293868429373	0.8265993302731015	1.5657433875369566	0.9225784565085571	0.28747229511906675	1.863581696005591	0.6548937574733228	0.7793858061989364	2.664915128996228	1.0014419741739062	1.040822310107341	2.328319482465014	2.1451230929792344	1.8489984304000229	1.0248869993131793	0.6652108308132765	1.6382592318596627	2.560470409166513	0.8182779492423959	1.1589832511603866	1.4958486326567533	0.17645043911909952	2.0252060188687353	1.4670185716897823	0.9578403267062328	4.443918229348341	0.2625534273192908	0.9554616039235015	2.6016727486568247	1.610227589544693
ENSG00000005483.18	2.1103966541602226	2.731443946034715	3.5327159209422456	3.3565664128863713	3.1698288185667884	1.9304345763454611	3.7349588530509688	2.93181540833194	2.8915552837322593	3.022900402110079	3.7100514897804193	3.431622959713292	3.245343535963568	3.5644269486377937	3.019346088804812	3.875131294106097	2.7132119030411186	2.774607864431233	2.8645130359356323	1.944071306545916	3.060254950757685	3.0515113176857085	2.3196179342001613	3.3960772662681005	3.130156613392939	3.0659858294985853	2.560812760992322	1.4876921399545322	3.5963507921843396	1.5804349594016225	1.9962802690581276	3.981030630832757	3.4518309253395043	3.6600044522762727	2.583880073479516	3.2291725882695603	3.253732159300295	3.388781926375392	3.5510483733015663	2.358733826605284	2.9202361249020745	2.3044234260903664	3.9772982433206274	2.0172805676706798	3.606169772308282	2.9772616034465713	2.988212041533908	3.7994085601473815	3.045075959500989
ENSG00000005486.15	5.575003667439623	4.5364446133831855	4.651964391515149	4.614739286570712	4.320650744465206	6.673391058596488	3.948124230903475	4.635632517281165	5.763610754622774	4.5438299165032285	4.7816010168776	5.187886489007509	5.696767273217961	5.604255208110141	4.139199332793191	4.486675763369352	5.40513805854226	4.768576049326921	4.332743732080846	5.153104080726294	4.436954677176303	5.522171908561193	4.485665109797052	4.501662060944768	3.963825506895074	4.13685580502815	5.384567923173826	4.466209454512064	5.394781638582868	5.193298651068817	4.981733945649602	5.3233304340376835	4.3946650435868575	5.333828003813057	5.62029021704251	4.1923993480172115	4.797417705999918	5.0896464465724796	5.190405472514877	4.68274182664406	4.965488790458074	4.504245370064122	5.229287970950368	3.999837687677661	5.0715095577562606	4.851189342057546	5.757642021427442	4.180402506828649	4.314246972744733
ENSG00000005513.9	0.28095631383105635	0.5036540351455536	0.6345932684457567	0.07587486697512764	0.3122004626376783	0.07614859718008293	3.6565878946949257	0.38802417581245735	0.09653174269362867	0.1215459498469588	0.09396575036944746	0.12987646083313048	0.3410748829944983	4.2842994305069055	0.09261339271428384	0.3241193264351021	0.1172960856572415	0.22539833734074413	0.09139518601170002	0.08174865123416789	0.1733833212147234	0.6083361503476612	0.15781983947886263	0.1267086021969683	0.23793076959580084	0.3904475779933105	0.04809665327294402	0.3350258383216934	0.19824268160761352	0.046979908144409395	0.17823658460480535	0.10849100259224342	0.5037557874494987	0.235972082773581	1.8757407520413358	0.04572253573460056	0.20188474283985725	5.3853965225452365	1.154712813782158	0.12842538902883727	0.11796095273241665	0.17376706773670667	2.180052357443075	0.16722945407166856	0.4997821201473117	0.16414264884830632	0.9459072972102527	0.12419577158719183	0.07423139418579203
ENSG00000005700.13	1.506043319044842	2.5962672942592975	1.6193190973677978	3.5109492640022166	2.1983055537249783	2.10168368928722	2.845530194943512	2.8181756732414676	2.7521491276946994	2.8659583941201463	2.80683958179819	2.132280706112925	2.301090079762287	2.921683868116027	3.1086080888491985	2.984990296423065	2.7476666732240047	3.044726338144145	3.2889195832053844	2.3919051652989185	2.6223915817290764	2.1403205846435647	2.9127073416423315	2.9662643336959658	2.8209141665061237	3.016442832929394	2.583880073479516	2.071453781445359	2.8484576938767323	1.6434406337600098	2.965802751040426	3.1197379675522554	2.973813293780137	3.1119494024633925	1.6257848108284974	3.7598375964880795	3.2598298698636476	2.026729250487489	2.8069220486110735	1.5880849585339805	2.586572611372252	2.150722133085985	2.800910251058352	2.423120953791741	2.8027929224767067	2.9115957185518693	2.3855414785195244	3.5434587638648605	2.7236677696808442
ENSG00000005801.15	2.6820563513791345	2.4481080437105556	1.5729866530625383	1.8200768210975133	0.9451581954535143	1.7618809536299824	2.0191325512894274	1.8270466712711686	1.6968395900136461	1.409906819529264	2.3664201393129902	2.0996991697242735	1.4802134116280738	2.70110542377817	1.6082415132627188	2.307953046209074	1.4790235599805146	1.827127991097631	1.5414652784912002	2.2271249344499258	2.6550770033824844	2.1253535399190393	1.5852510108792797	1.3728406885877933	2.3390518471047503	1.6007454979620839	1.5264194241048237	2.011352507229905	1.4010296736233323	1.7750505414831748	1.247016049767345	0.9835317763161395	1.003746139232895	1.3660843685494368	1.2316781617985106	1.9656550133949842	1.859214220892854	1.5262190845744357	1.4961043797707323	1.8911858480244972	1.1967958661670577	1.7592410717572784	2.207018225945622	2.5918947999179647	2.4848341699923018	1.5813994567238732	2.333738573286604	2.193834810653838	2.517225292502459
ENSG00000005810.16	1.5067542564253829	1.8665519573747673	2.307515958605861	2.315942939580257	1.7445055786286106	1.4618428378840729	2.1609847079834834	1.5519835104183806	1.6605179501349638	2.0898031997746327	3.3807571497552824	2.0762854428089157	3.205283024172448	2.003458319772411	3.2128338865003077	2.9559450995141	2.2655869189308318	1.6959492847980124	2.0218705524353084	1.1488039796014842	2.690215931154019	1.7677819023333619	1.8479167546039925	1.3549034611356434	3.0599954872314763	2.7150367219494997	1.4871261451383573	1.8099905839752053	3.039419183133397	1.2760797275747324	2.509037042352887	3.1467040930749377	2.3362548193629435	2.017423112383857	1.8581401802806508	3.562938413920282	2.419107366784361	2.3882170955373967	2.0733061173365166	1.3847682116337672	1.4068087484786589	2.063779029770571	2.2539590207346927	1.3847682116337672	3.301543750548754	2.102960410645665	2.770681069721689	2.84032223060524	2.3282907558232186
ENSG00000005812.9	1.5686645137147441	2.3430382176068854	3.0157651596548782	2.8037436685052253	2.869042259728183	2.2297724774654486	2.190362010883014	2.275394496202922	2.6627751719377764	2.3536338183177246	3.8498791966306074	2.648580485891766	3.436814796269041	1.8545542590862527	2.73993448903754	3.2358189483155835	2.043449500695482	2.1615007625531315	2.605352095979259	1.8824474164317306	3.023610215182645	2.500139178691614	1.7442472240466538	2.105242253811574	3.5758326721311424	3.15498818517895	2.5584880629770113	1.514501036274285	2.636102545977006	1.659970212586363	2.642447431829056	3.2133783907250626	2.9753183573164605	2.505763926337042	2.022651885005722	3.339208662558042	2.4864569557687313	2.970743239780621	2.1107975234172227	2.2971327095711627	2.435415240747814	2.805478198369574	3.465504369629506	1.8026481887908898	3.7799845634374134	2.3046278544929764	3.4032131770722427	3.6638569299464647	2.4406067600744272
ENSG00000005844.16	3.3930179902460056	1.621289992538921	0.6346861926698646	1.1935194467946486	0.19333019538430424	0.7378597879201287	0.21163525332714947	0.9426833963359662	0.9011082430145125	1.6118333654459014	0.524163998786944	1.0416635317293614	1.4077334309879328	0.23854231427915087	0.2680750225343238	0.8634627582591224	0.9423080561561847	1.279709001299063	0.4939546936413707	0.22243364060591525	1.7201908938325967	1.6916681551402668	0.5976980190212493	0.29148568597356145	0.6471763358077397	3.274887811577583	0.4732154340703968	0.37272927065972367	0.774080690775411	0.5110631574824586	1.1182932714036138	0.8238308662002686	0.3215818065212827	0.5072111026677171	2.293517630417424	0.54399071966485	1.6228835094116776	0.29818907014132195	2.117096565771126	0.0829750272577682	0.9492734500266086	0.974015283756472	1.365468585778131	1.7707444899991236	0.8104019715399103	0.4599561396541235	1.051302488700631	1.5595407587713905	0.9966779796163704
ENSG00000005882.10	1.8185642834779074	2.9278016611902085	2.310892660067536	1.8146734625681797	2.049386813155729	2.7893745322010526	1.1623389577245968	2.520170776494976	1.9357991655320377	1.5978886751654264	1.7049162182267246	2.1881793440670547	3.0151942404222134	2.868765771649522	1.7587295684578625	1.5323668355679567	2.0396297391952953	2.2747387528153347	2.065882461133638	1.5699285005546995	1.9051198033836163	3.2808524122986906	2.511290917472547	2.418540794627161	1.751892138404309	1.9364400701142146	2.277211136394535	1.8372974156630684	2.4629161061880773	2.6918914445250106	2.098689044091328	2.671904746314232	3.1160319934471103	2.1450252422365663	2.156687844612157	1.7411001986101424	2.904580434921318	2.4858389668790553	2.8721786617359966	2.25180996817154	3.0332644064955114	1.6947019337508828	4.089726943587479	1.0685332408127115	1.3443740332857326	2.3851825132938522	2.621641654951604	1.3137682624379416	2.8840703666431216
ENSG00000005884.16	0.8095790790689983	2.322072357178457	2.4376805078818937	3.516733793311456	0.9719573354150085	1.1279633781235818	0.6234923304277264	0.9011854936927397	0.774755438541415	2.9170306858032817	1.2497487150835689	1.7612852733616193	1.8406847825880488	1.4347216245236671	0.579469816844294	1.2077679375721706	0.6816741417928334	2.0848806535912967	1.219276960577604	2.347807367910621	1.036538499551494	2.796493929425837	2.242846364036158	2.394761063680035	1.2429987544241574	2.0115671993170428	2.9286356218503333	0.23964244187899666	1.8244420136589152	1.4855298731358504	2.1221094443387254	1.2284800983299173	1.7769461918570875	1.6272332764908748	3.303400849342017	1.2499913683581951	1.5459683691052926	1.4438187969124925	2.3747612946503067	0.5897634869849773	3.232138836528896	1.4162993054798794	1.4974846313192025	0.6998181156148584	0.8833862126521941	1.895923001923769	3.207549311922865	0.6365434213518011	1.287531396532028
ENSG00000005889.14	2.0548137546754726	2.422851934800716	2.5811342842326757	2.211915542491821	3.169155358830894	2.4417756010634224	2.7250867246302266	2.7691158196923937	2.698062863279139	2.9299803153543116	3.3208312297947358	2.36513259345253	2.4975357263960043	2.558928819807487	2.025241461131844	2.6041662346942487	1.9811219897943106	2.213440606695958	2.10929368902294	1.2360945786378779	2.634872023164214	2.409662476707088	2.3798427274916825	2.7495557202241265	2.6430480542527555	3.060704577025191	2.450828540826975	1.8710156350986313	2.7702159024808855	2.1916258146000187	2.12994238397696	2.214622200648548	2.5461659850279204	2.7500919304486526	2.1604684687541478	2.787244383668806	2.959306489759657	1.9732438971011663	3.039980597690881	2.5195167439990644	2.241931683519727	2.7005728838450054	2.91021457997966	2.4252444421481005	3.2332898802007417	2.6657565826793985	2.5259686210330887	2.4986593604988814	3.041943829970167
ENSG00000005893.14	4.821154047875853	4.6517118781315565	4.6796208433757	5.044507781762912	6.193706702400049	4.90235823018194	4.325767763082953	4.902425766212702	5.741984645757268	5.426013099898851	4.908822512867632	5.490919851754955	5.416468213613599	5.29821840245213	4.288077969854966	4.876998173918796	4.420563245740451	5.5607944227752935	5.557808298936688	3.5675697843993563	4.831020893472393	6.672590818088766	4.845976721611387	5.320293316885689	4.717232237645989	5.181154245074417	5.031986199030543	3.027136353958466	6.0592947025366435	3.9005770325966282	4.99504576433318	5.8534318283746725	4.765402139621683	6.85736771940487	5.286803541715596	5.070848684424448	6.265671299946592	4.57128847982064	4.107788285428068	4.63353583392185	5.4187026950920245	4.894206610096102	5.065636931579787	3.8030513393779763	4.049447805665416	4.291367804285308	3.7115059195472972	4.246248454622401	4.044971081989974
ENSG00000005961.16	0.6926057384080953	0.2554403048654443	0.11276684542842838	0.2470768319308177	0.09855430722072946	0.08868437153339145	0.1920678844796504	0.11782800382748095	0.25713134077342537	0.0866479127551883	0.12974460550781922	0.4881036331235767	0.5336630128230893	1.4409521980296367	0.2663967730245536	0.7969299426385114	0.14208662961752688	0.10929368902294002	0.14339341869318775	0.0769694763151108	0.1215459498469588	0.21822319715473792	0.2551985664196895	0.10822334117387104	0.24719838857586485	0.17670573818911434	0.33250744595803683	0.1905516520322702	0.09477655689559732	0.06529656712778095	0.135140816394815	0.04949137016510372	0.1307991108381943	0.3355975876419372	0.06460697529739193	0.08283881472489178	0.0820212693455023	0.06598582949858534	1.5406720713424527	0.030265442857669595	0.16954023145979727	0.16979675618324852	1.2213821811825059	0.11009592910342045	0.4337072774958545	0.23044897620750635	1.7407980680414705	0.3024067945577259	0.04600204654452046
ENSG00000005981.11	0.1315894843281353	0.06405506441044337	0.0	0.056028538922751295	0.011209361420303354	0.10165007609443479	0.014498126999352837	0.03843618165610792	0.0	0.014212444812104711	0.0	0.0676387168753633	0.3787335592653804	2.5996034476029095	0.0	0.8463930208523603	0.5177292203572763	0.27524548978466823	0.12101540096136584	0.03294716409912902	0.024319679195412894	1.0104934192484525	0.29830639580648555	0.17951105027151046	0.013783815433099691	0.48171226200330397	0.00676478187842236	0.0	0.0	0.9261512731998967	0.05199846779700238	0.5128842314084079	0.039278795351367586	0.2223099792643156	0.019773069040027156	0.05686094304675097	0.025170575734906053	0.023042392665863817	0.12234140752611965	0.14064779315484202	0.04362447674703463	0.0	0.4050120829125922	0.006621180122379962	0.15911246123085834	0.04935195913529152	0.35162832910278236	0.6829328027172157	0.016781550233402012
ENSG00000006007.10	3.561289472835804	3.7445163423988967	3.5133012372960284	3.9529764848372673	4.230833209216827	4.686567758006942	3.6469114658119013	4.1407459412386185	3.5400892819825223	3.9306994958851993	3.167422160281918	3.3110671022555955	4.0957894246731925	3.551294520789988	3.6066909472152147	4.44582600438185	4.332979979510802	3.9383140243874712	3.231524570860242	4.1504296981942055	3.741909165335512	3.205064021606889	4.240184557276704	2.6611567145531296	3.607791902312463	4.234830840336715	3.8295451616916703	3.4913015608138758	3.97227908341431	3.64929354696714	3.8535466058154335	3.8799507684126024	3.7628909204656336	4.027366405115114	3.3594368327107116	3.149210581028255	3.938916186215869	3.7035880142654016	3.5031833373664654	3.820025747726736	3.047974551369364	4.20906339534927	3.514665141707138	3.796846902661461	3.6936096162111043	3.602991271059928	4.406733932068402	3.9353560209036256	3.6343260779568203
ENSG00000006015.16	3.3453112078809335	3.2611396248704367	3.47814347326819	3.029505892591783	3.481441033810774	3.371112743002397	3.097442247640789	2.8267823501743683	3.4354685820319375	2.640158154963281	2.845791103713712	2.84819726695259	3.674279851379448	2.8603669301381203	2.475084882948783	3.5066781013182933	2.9544941263637576	3.349067988372248	2.5887805858481383	3.2913530683970005	2.709797916343468	2.944371219763926	2.3616280126083136	2.773827578980694	2.606252699092858	3.1454492141978774	2.7960162399019346	4.2802288459147455	2.620469113403893	4.654051672405506	3.3987471116557186	2.0718999315656332	2.96254902292306	3.1457263592833975	3.5604948655627284	2.7324862930299445	3.0547443075280207	3.7334411166531236	2.608927491521202	1.1756204049950967	2.6344538708862597	3.049107957412342	2.9164766444377164	3.9427115429132966	2.2096093242303545	2.83776163248365	4.703914644443266	2.3821138599339253	3.154226736001853
ENSG00000006016.9	0.7061105571964668	0.19962523565773244	2.9595847069123637	0.21238257012235723	1.1571084035399495	0.41586681052321495	0.5781175316239378	0.3747334780312141	0.7602635346213997	0.487795024250592	0.4936473339752101	1.3665320455371301	2.41916131443477	1.6471763358077398	0.3328511220721542	2.687239893984603	0.3867006022876135	1.216672145506759	0.6071053837584942	3.077841148926886	0.6198355444973109	0.8364089322797382	0.4509077017726403	0.26567692517216907	1.0378741656611201	0.8652061965871731	0.7931884036806158	1.269691487735242	0.6546188449611264	0.3556928975662245	0.39813143187663363	0.9934207584128849	1.197676709219822	0.5608127609923219	1.1246589904195192	0.2496273731396907	0.6007454979620838	3.042118988719959	1.2468336879105422	0.10849100259224342	0.41532600943696757	0.4495349634782887	4.575233658091346	0.9999278634445267	3.319979140741917	1.0985543072207296	0.7761882305794445	0.41845983758099115	0.5391339903346756
ENSG00000006025.10	0.9619196151988836	1.7958084994605361	0.5612039207699202	1.6200232976262705	1.6129186130299193	0.930548119247855	1.2802436958660168	0.8527180071607374	1.2063306478710496	0.6712933724815757	0.8254600177944167	1.414947328020907	1.5372960670908418	1.474306240288402	0.7140476487777669	1.1534810985136996	1.233397264101883	1.3868661153998114	1.421963816049206	1.2443390961970675	0.9614751620096356	1.6748673691424916	1.0714881055841823	0.8235863347088125	1.1280293887406412	0.9428335050699367	0.9999278634445267	1.4794892709785508	0.8742854904980353	1.623913671445048	1.0436944612259778	0.9352334249495599	1.1603393800782484	0.7530054281952	1.4856844282852713	0.9665781255676102	0.9897203290406049	1.1025909495880912	1.4740985312514538	1.4538599399690288	1.5946440891047673	1.1984941536390832	1.6622966623367148	0.9683488469201721	0.9533769993114063	0.679333711313673	2.445594291341182	1.231616727385365	0.7939374881505561
ENSG00000006042.10	4.819806111627135	4.281957837676129	3.576026239654172	2.899833009257989	4.186294534196386	4.75537900340787	2.8679359893427456	4.13842131042025	3.18783107730836	3.1780612574973333	3.98547310627642	4.031059893055367	3.211432788392085	3.4459252985792728	2.9691965479917455	3.245450026447319	3.8066746340292617	3.4471824339188286	3.8055401073120554	4.568457795135664	4.036977999899405	4.8850959896905675	4.272441300943671	3.4695473980005214	2.653931334404906	2.6999069323748763	4.115724119096528	3.957524628353306	3.004573300476041	3.126014704908906	3.8971242306911122	3.6790070995034156	4.523129082610482	3.701249619520711	3.6401465837343228	3.5313440279431507	2.1628223104337034	4.129225307989144	3.103816524828174	4.13354708655172	3.875848854788632	2.401685071722458	4.649684430882784	2.8850862252901703	3.3180709475419836	2.1026245408669704	4.04532064404804	2.7786711741035792	3.738411171470081
ENSG00000006047.11	0.14509047680241982	0.02772025835592744	0.0	0.010636636108736996	0.0	0.00992040959306388	0.16452886088136873	0.015497569395325591	0.06073915785767854	0.0	0.11209957977623511	0.030406710426045754	0.3188085032258389	2.9745843761292727	0.045163351603224475	0.3240040813944298	0.03407482027057225	0.07601173856964127	0.02005765234125348	0.0	0.00604663011841478	0.014498126999352837	0.02048442206508403	0.0	0.10634831950514673	0.05283319976294459	0.0	0.16092018818110293	0.031112840850249287	0.022758397578157615	0.0	0.0172092900322231	0.022474346574899225	0.0	0.07737974079701358	0.013355058669067579	0.015069321717648203	0.4625758880422044	0.0418036876570852	0.036327491817765054	0.0	0.02927618237063207	0.8869792828299956	0.02602097071437015	0.06832686143450555	2.160145725404579	1.299010149498923	0.0668125098999018	0.005615567406909804
ENSG00000006059.3	0.0	0.0	0.0	0.0	0.0	0.0	0.0	0.0	0.0	0.025454096427749123	0.0	0.0	0.0	0.09558690799772399	0.0	0.9287303596110427	0.09585692391483051	0.10138114235502452	0.0	0.0	0.0	0.0	0.0	0.0	0.02460336714065703	0.0	0.09315448790708296	0.0	0.0	0.0	0.0	0.0	0.0	0.0	0.0	0.0	0.0	0.0	0.7538612207466254	0.0	0.10205338272918787	0.0	0.0	0.0	0.0	0.0	0.0	0.0	0.039840264531791104
ENSG00000006062.12	1.833213951417418	1.9111163063782193	0.8288752595943307	1.9726191390081524	2.793979092552413	0.9968225744589758	2.755122588867291	1.4950299370981903	2.2603870374289374	1.9752266300867651	1.0235392495887456	2.800537563291874	2.322678101323847	1.7900630250643836	1.2609891387860719	1.327859787542293	1.2496273731396905	1.625691311473903	2.4374141904033095	1.2169824892687684	1.408277085153046	2.0992615354492012	2.037030730944967	2.760902206127199	1.1567849075543597	2.13609292785193	1.2967804174264255	0.6778013744294267	2.2350836765708593	1.5968397544377848	2.4412178632621138	1.6216182134573858	1.9385492737660543	1.555570777896172	2.300006546609163	1.8831515708624782	2.2956054885880612	2.1527026309157535	1.8200359625455376	1.3622173774871693	2.9380599119648676	1.0806576633452252	2.2987169605124262	0.9863745260849647	1.269631650940439	0.996244108115665	1.5710457203859716	0.9554616039235015	1.7881845428082779
ENSG00000006071.10	0.0	0.006333933722050485	0.013640910669386311	0.012068023309090343	0.0	0.4549128483801552	0.00992040959306388	0.01049341924845273	0.019061365093430198	0.014498126999352837	0.3128974728972569	0.0	0.03787416566112011	0.20601800402089562	0.02062665058995782	0.7061105571964668	0.023326331860027503	0.05213762333517526	0.013640910669386311	0.00963381939726868	0.1309308698264487	0.019630756335508422	0.15652605852865611	0.0	0.04166353172936154	0.06446901736844254	0.03604610015685955	0.0	0.0053281206952817016	0.0	0.019915367707685927	0.008773707066016136	0.0038900274333718426	0.0	0.04012091720087747	0.018064389360361564	0.04418425754400383	0.0	1.451066010634434	0.006190289072069834	0.01663894211378915	0.09098888841477235	0.12723706192481446	0.03955955725570583	0.8734195034348567	0.13553486976118947	0.9648791424501625	0.021053252054075176	0.0038900274333718426
ENSG00000006116.3	0.01135250722990522	0.0	0.0	0.010636636108736996	0.0	0.007482576331206196	0.0	0.0	0.025028794491522448	0.0	0.0	0.0	0.0994972011701899	0.008200013832136128	0.0	0.5966489596162559	0.02048442206508403	0.014498126999352837	0.0	0.0070519425164900255	0.0	0.0	0.01535483429346404	0.011781859459914711	0.010206942869257081	0.0	0.01006368334469748	0.01578299724092746	0.011638756246893662	0.0	0.0	0.0	0.0	0.0	0.0	0.006621180122379962	0.0	0.0	0.1505596765753814	0.0	0.0	0.0	0.0	0.0	0.02076886509457185	0.0	0.17197537669009888	0.0	0.0
ENSG00000006118.13	4.579059435660787	4.365489582700564	3.6079812292648374	3.8948080644851517	1.1489991625877645	3.8503293807528927	3.8971339139555314	2.345793757308362	5.231724235891637	3.348189919741311	2.664915128996228	4.413296197952143	3.4365483189197876	5.2855686740716585	3.16931573490417	4.160016607845905	2.7699832626045495	2.595766205199925	3.048114095558462	3.954484820544999	3.596815906464945	4.159709907323047	3.377207059238413	3.308288057048212	4.641794548894158	2.203075835343557	2.9572088609024334	3.789197139902436	2.961104679729053	4.2738962813646	2.6931189187805127	3.9481429247167683	3.287442743504631	1.722378585758322	3.03425093695486	2.8134220757595267	1.407407140125773	3.2316628034404786	3.5168472310645402	2.6535186707535994	3.2496273731396905	4.522809049173322	4.6143623777556915	2.882153917287012	3.8854181778344232	3.5199066836777715	2.7179779525123933	3.1079890966900576	3.643336726050923
ENSG00000006125.15	4.514627272879422	4.354282886467759	4.784179392380874	4.398719753688545	4.397262192080843	4.797900118157254	4.464851205862389	4.399909345962952	3.951942084372198	4.323038542601322	3.8951086976767355	3.862153795482902	4.060211710077047	4.655958548931646	4.167100968963075	4.073006131733801	4.64805696675341	4.601577673444448	4.816451231342886	4.538097341780081	4.786643405527302	5.314544273422441	5.039542011237343	4.222889550216287	3.6738277517734517	4.410626033171342	4.895404420819116	4.701881692314998	4.853566566177382	3.9876483005312218	5.209601526700684	4.5670768850645285	4.788795317867503	5.042307260660592	4.682921569530334	4.47693895536842	3.8964656161894258	4.714937845140445	4.489581468649271	4.085093179045752	5.013180839829493	4.313441777950342	4.595127661031888	3.207377511381919	4.021968242150917	4.353535021472827	4.445984871817585	4.256837061815443	4.603026890081518
ENSG00000006128.10	0.0184917490398792	0.022616379067348556	0.024461530140995814	0.0	0.17938365435629777	0.0599089890186851	0.0	0.09207209450292905	0.08052123183149242	0.05158092063064492	0.2838032709283658	0.09085343045111348	0.0	2.7066410573094086	0.0	0.4274989052223951	0.1290851480566105	0.3758457246678237	0.0	0.023042392665863817	0.029558897449116415	0.03506079690511428	0.037452509939606575	0.0	1.9237957281440394	0.07683269555739859	0.0	0.10057404021319742	0.019061365093430198	0.02772025835592744	0.0972062459743658	0.021053252054075176	0.29959634878409525	0.5977933502428048	0.0	0.0	0.0	0.0	0.051024003024466885	0.0	0.0	0.0	0.599032083222812	0.1662012526627029	0.0668125098999018	0.0	0.07286040193124495	0.015069321717648203	0.0272956240509075
ENSG00000006194.9	2.435015118240403	2.4846537477335655	1.6734207409603516	1.9194545018338391	2.121446486791555	2.2857868862531125	2.0929854174587654	2.272351715740585	2.1476323268238584	1.7548020065907812	2.4837255052531586	2.103967551079052	1.7644735509926666	2.235328808791722	1.7273977231800033	2.6207506102989937	1.9673161902692802	2.1296127381304695	1.7413159674275116	2.260838637003016	2.15953231405686	2.1978339460450282	1.5856836679648103	1.4878464636473454	2.438559006923669	2.030159483102865	2.0523115488849273	2.0288520058474933	1.8738525619432396	2.1328729184527346	1.8180733899894423	2.2429987544241574	1.6998625246783465	1.7675700559517402	1.9750064609377638	1.956539948656768	1.8413693545154013	2.7035880142654016	1.8989048580135022	2.76627711895158	1.1123665230725632	1.9652117096634685	2.162886745227858	1.60255189747166	2.393169048442921	1.8181143041604497	1.8096202348418946	1.4300175867276594	2.5813753521476985
ENSG00000006210.6	1.8002062044340217	4.1946544342105305	2.282884555061049	2.2140626188815395	1.1832641777838915	1.8448676760745089	1.587124921871777	2.5819296555320985	2.6085963703260626	2.8167225710013017	1.843179890257174	3.605494333852509	3.1091766583969673	1.5725501708214409	1.2963105607080923	1.2720231890610485	2.232507270430123	1.7745024451096594	2.019417260953559	1.2131917267124388	2.053493686884028	4.197763191594378	1.9180426947278801	2.1275342354766575	1.1774075777735187	3.052937507308091	1.2367681200396574	1.2289110200239843	1.2717842135692168	1.761838413195023	2.5034250662191284	1.314928498168084	2.562645406548696	1.710040465775094	3.260191300370881	2.2728891435352105	1.558708458224166	2.634337695963632	1.6997292933866706	2.7875160481350303	1.674822183961822	3.257991196788283	2.010063683344698	1.9544569027285652	1.1501047009995058	1.411643176039014	1.6358472407462497	1.5296210788262472	2.8374387148563733
ENSG00000006282.18	3.29049812924237	3.7454202125268004	2.8814492756314776	3.8017381015664578	3.1974880024059815	4.047939663213024	2.62613537944998	4.003611231010269	3.7357496112895143	2.5484612859389535	2.041943829970167	4.103992720583859	3.0959075462736494	3.395090226919236	3.1737191050032494	1.5490283782075742	3.5074775295169296	3.142854511621327	1.9324391865534711	1.284099506128045	2.7724557845011675	3.5132254270085284	1.3670355161550085	3.3127668091216584	2.490493116199848	3.2180216547152565	3.3393512072712186	2.806179677538361	2.991009300692122	3.9880393056027623	3.597149742216864	3.372172051912351	2.788038336064713	3.8353379866488924	3.924594004848648	2.8173367364293544	2.8734982510149583	3.5351696010313756	2.2838921478753145	3.425405592110948	3.8059837103400183	3.3967760107875296	4.15146919750308	3.1859616649255056	2.68757584458207	2.4914170159285147	3.8974727872708788	2.7887065888277425	4.394205430358875
ENSG00000006283.16	0.025170575734906053	0.36982938015392897	0.2173548136824367	0.3996633038880176	2.0080206879017255	0.11862551354424568	1.7588574612854708	2.7137617902421445	1.470875211260691	1.4940059138867343	0.0912597661926783	1.6736920942603783	0.10057404021319742	2.251688799478663	0.7004397181410922	0.6683914768958221	0.7642612182171139	0.23890911669840434	2.1604039258600136	0.08556062487262552	0.06515867512854683	0.20564274194545723	0.22255729134872837	0.8257856274647913	0.19597745864258795	0.15975833805629808	0.17976580835814965	0.04488367823976479	2.7416179895680157	0.7023915843080506	0.19320401398387496	0.19232043503449905	0.9328171027418506	1.3384529403550491	0.8889282915845642	0.23229236208914866	0.04739878887541106	2.037944429634878	1.3245226115958149	0.9200645853785641	1.4327456588438479	0.0775164697020952	3.553151580067987	0.021621857851518895	0.6794237981125966	0.03534238079219708	0.46738383075773066	0.1300083041086062	1.6971510670843672
ENSG00000006327.12	4.293811877826335	5.0861128656544645	5.076460757303137	6.157759219408197	5.797752299315175	4.721186704993559	5.4607065287223335	4.9719251566681555	4.482435287992034	6.4829015121137195	2.4810922369063504	5.205189170000829	4.768157853065426	3.1096948648259297	4.498876325354321	4.921222081540301	3.3960224484612356	5.212114047708097	4.525724377207633	5.953295508283375	3.4540442544210874	5.712028935353034	4.347927811835265	5.797817134005298	4.425217582070819	5.067772070523138	6.412178583125159	2.7113407172614057	4.417609514204695	6.083200600979738	5.565225487786374	5.195579891321545	4.230840892833315	5.928038630859586	6.473937860781547	4.9056926615131315	2.704429352076477	4.4780657927763485	6.246506898591301	4.122780378616055	5.40699917274447	3.8245540292825693	3.893371919311561	3.868686765322135	4.766367238190536	3.2253212089083254	4.427914522596434	3.6398109777167758	4.185549434629567
ENSG00000006377.10	2.980427516547045	1.757578022534634	1.7256539160709032	0.20414071678022522	1.1647862781433398	2.6971510670843672	2.552254094916054	2.6958602240509695	0.9846258046091739	0.6022668268221129	3.3920700824276864	3.0415408841222624	3.0332115376070043	1.4718117559681332	2.57342300328743	3.9197595758550414	3.1851846711552083	2.7505636306460506	2.1333004762297767	1.8603271968715926	2.5895717539737455	1.6888517438658806	2.6006027910980385	1.148153178868286	1.9416697536565375	1.452858964713811	1.2447653075693128	2.951774273848283	1.3345110701291047	2.7805830722786227	2.367315146152374	4.1478764996332576	3.6516257839206423	1.1567849075543597	1.339707507448597	2.1145669226556048	3.5204473933189253	2.110062511338438	3.0916659875218127	2.8551724700789736	1.2242872898920016	2.4680619237807373	5.031562818666648	2.424572790146245	3.773743198513298	3.5712035186649618	1.816640662519667	3.728083769286037	2.524289392739453
ENSG00000006432.14	0.07217441692431663	0.030971642412075527	0.28818135232905856	0.12207630369573588	0.08079408195824242	0.0	0.3148705085368329	0.13540353059765128	0.00417776078910997	0.1397314222437436	0.038576651452323155	0.133695032513075	0.26759572185187913	1.4857359429892059	0.017066724189833377	0.6686637777002207	0.10661632898778425	0.10178452416693216	0.02786177535450958	0.04362447674703463	0.09666666858017911	0.029417546835091738	0.04362447674703463	0.02927618237063207	0.0775164697020952	0.4422269452218185	0.024745190197137796	0.1505596765753814	0.1419558855836444	0.016924144257821412	0.01735184178777496	0.09815002109201156	0.03969991772095141	0.16645837172253314	0.6318958590538042	0.05380644369579382	0.0465609057577412	0.025737561413608275	2.2215987207762913	0.030547964162966627	0.05213762333517526	0.039840264531791104	1.1352064994306745	0.27679440478925943	0.06129233847829409	0.6891202105181865	1.1111648890788894	0.08338358771008252	0.05755424645808902
ENSG00000006451.6	4.396748615416277	4.201445671282102	4.314732773820027	4.843315588885244	3.878185823703678	4.410001830562977	3.069444396752209	4.252059846465173	4.863675848101376	5.12856973709964	4.753299664147387	5.036762661458287	3.6032168433458986	5.0716125237422185	3.725915621545237	5.193330195384304	4.440679840386065	3.8916427678085164	4.261553380682794	4.211136826982275	4.411297427918362	3.8931486061837375	3.7025024065510506	4.158959022983802	4.551294520789988	4.550900664647523	4.022500978732368	3.5112529599711073	4.2412529207248095	3.5717253438910004	4.438731981570586	3.3656785412522585	3.526582179491027	4.80339237882705	4.32747180598541	4.798092000728636	4.074865037743034	3.730476930317331	4.600781172472561	5.180259274169745	3.731639443469658	4.108942568660791	3.6091284923180877	3.6231059930331977	4.42604330079311	3.850859417513225	3.7700890126534072	4.380313865887715	3.9645464985564423
ENSG00000006453.12	1.1452861628035187	2.0201287893961184	0.29666296759195726	1.6968840908554546	1.8316340698495424	0.9290334786458564	0.3128974728972569	1.1593062546411692	1.9940727912342884	3.1124499327243016	1.8593335093962684	1.5456224760929587	1.8882659239895085	0.7979260497258778	0.267835392097615	0.6614759907367952	0.8852619743867944	1.6659839183727965	1.9875027832160328	0.6125884066987175	0.24744147114440776	0.3297550857447468	1.4791788136842843	2.7284429966138446	0.24366908096686266	1.6370537403682897	0.18180225515894124	0.4903647499859089	2.5203216649738005	0.1763227726404629	1.844184762514063	0.06515867512854683	2.203796282320271	2.1610814822771838	1.336169110464009	0.7384652173397763	0.2987756030765418	2.6560615515722943	3.00421372342396	0.15924165973010634	2.0070519425164903	1.1216785565882526	2.8665519573747673	0.2693922789404062	0.20062989798307435	1.921588666484692	1.86738253587587	0.19572554751205637	1.5754091526089449
ENSG00000006459.9	1.8802545132819337	2.2764371104362824	1.5909133502559083	2.6523488156610724	2.3884650972831536	0.7165958819941425	1.474825382086335	1.539282908569799	1.8097436951167452	2.215305839296177	2.003961966152422	2.7067294550325998	1.4271770546821	2.041418226087656	1.9791473479579416	2.169091203409387	1.7886857106135339	1.3613753539379139	2.6258549313680573	1.6918467894126992	1.5308697979314088	1.7721390312213534	1.439569949662739	1.594261892919768	2.0565835283663674	2.304715457798762	1.5265696604977834	1.0187053814163238	2.3158270395146494	1.1565907751392261	1.3399354933910579	2.5351820456208967	1.9470302210462733	3.6775984431207394	1.1944653316379963	1.8514392346735888	2.060081980258492	2.016104036082342	2.2000962582355847	1.3869764469263939	1.1631122443471245	1.0679140140884664	1.4545970565345496	0.9984121619839182	1.8932457030953245	1.4668620037759177	2.046386285507841	2.1228052220425364	2.05460540320336
ENSG00000006468.12	0.03969991772095141	0.9051198033836163	0.7486329721912974	0.8123750005659496	2.554416945856896	1.6669383372920592	0.041242982231881345	0.1950955771772184	0.8492787325307802	2.9347618049360467	0.3199646942164657	1.7624763880469851	0.43082049651977133	4.334789925699737	0.5887086399540509	0.8309043098020586	0.35128909759887456	0.9377963406865517	0.21312950000748	1.1991854757951437	1.4301246671879544	0.9900109020609001	0.2663967730245536	0.47092725747512687	0.22354611595281831	0.903269699951799	0.404685175919036	0.12247394117564456	2.043904394295621	0.3630028229886794	1.0342861577119358	0.21213350753375612	0.9049657186840264	0.23952024689811735	1.1095611519530515	0.93251477771122	0.18713429147453553	0.605494333852509	2.383496944155365	0.3514021836299643	0.7234275007085362	0.40544784370753517	1.6207271543221309	0.5371469436175695	0.29912740841237706	0.2393980415665554	2.1022549937751744	0.3081278441787414	2.360532838657761
ENSG00000006530.14	2.213596134885853	2.4564644870005337	2.0478175480213694	2.0288520058474933	1.5749734027820566	1.7065526541695242	2.5639634713412196	2.1197545648480487	1.7556567344082394	2.395528994446316	2.576231876694746	2.646692623478994	1.7691793088133974	3.2943854877166485	2.077858235283228	1.9524826744304755	2.4356019266144817	2.3413026529730088	2.1102964194394778	1.989720329040605	2.5739561410641376	2.293341053161169	1.899794348208829	1.6788831929198271	2.181643261226635	2.157496502997335	2.102019778148846	2.8589954996827602	2.549053029337288	1.8276158138217322	2.5465611356852493	2.5585860205768785	2.1082902611841288	2.7977185841247945	1.9762169756695178	1.921664828292332	2.2673859777206182	2.5818573671672636	2.2467728955020934	2.524113838154118	2.2319852946293577	1.741876815374395	2.41727194534353	2.201947456441158	2.717670940129456	2.404630684217612	2.6691174981935943	2.32969768903328	3.216020206224097
ENSG00000006534.14	3.3747056608757786	2.927460356471113	2.722815726337035	3.656748047972436	1.9142583488236715	2.4683226439478676	3.057311628160932	2.3938829277027507	3.9331854757357414	2.4606639406641504	2.3246090151797354	2.982637704045408	3.235068354424021	0.7287477254297576	3.2071744479991686	3.2797981308231323	2.1550691667643056	3.5478939706709474	2.7987141470321624	2.2354819952815173	2.1958829971232405	3.514690387040068	2.523436498859587	1.7889779781210442	2.6174865664133558	2.5053574403313204	3.3674689195516443	3.056930288382672	2.5318929417005864	2.7636665201380737	2.3157690859900617	3.3572704756795595	2.0306892040711406	1.5110125392679423	2.7956215074837774	3.0052921858290764	4.8035990301732685	2.4150555328541454	1.8081378868657185	2.089125225636406	2.029982866215714	3.6853122657398325	1.4917505010344467	2.432799098920934	2.494031523327502	2.782429534179645	2.4241158881109772	2.7143114679319975	2.3422418242119623
ENSG00000006555.9	0.21088754922081027	0.0070519425164900255	0.0	0.045442970761167115	0.025312343046069	0.0	0.0	0.09734110879670181	0.004321605950093468	0.02701246506258167	0.03506079690511428	0.04600204654452046	0.14522093708562958	0.01249716268290215	0.011638756246893662	0.4849114869108278	0.041523362184350425	0.029417546835091738	0.02290040211007883	0.0	0.06805164299778978	0.04893364519792244	0.0272956240509075	0.0	0.01564029037688224	0.14808808264533596	0.0	0.008056554871058457	0.058662839378559886	0.02602097071437015	0.057138304393541776	0.00992040959306388	0.02998286621571431	0.10218779322361488	0.19799116573513395	0.07929276727285355	0.026870864724745192	0.060600829554117094	0.5236623139604923	0.0	0.02233230009805639	0.0	0.040822310107341116	0.014926544238102822	0.03167749645076025	0.006333933722050485	0.2748878115775829	0.10084312443311183	0.025454096427749123
ENSG00000006576.15	1.59741198755465	2.390062308929076	2.228172218296975	3.631593248661318	2.397583940298248	1.9821448151054188	4.424492170889206	2.570025684457794	2.4438718283977634	2.7273105828658375	3.1994996036603625	2.5921580021253603	2.0665370023957914	2.3786503372619023	2.773131292485188	2.495106709545862	2.651591344797654	3.299112751569386	2.6443177783375775	1.9862652930702702	2.6377029763346447	2.476381687567235	2.7202346801974087	2.4949787531966403	2.6535874562263473	2.945607703181372	2.8338413729359386	1.9236816525487013	3.192509818941948	1.4246534048984505	2.891438630044452	3.7216242068098766	2.3874176886749536	3.73337603511298	2.429080293522273	3.334067650290619	3.040331370879628	2.969178125002952	3.196040429552918	2.579807690188859	2.431328775032653	2.5218296824357758	2.799294574954597	1.8129088985617536	3.5764979517154067	2.1366835776972364	2.686702210256078	2.6782747698391707	2.9679801258199747
ENSG00000006606.7	1.144829520838809	0.5922537001149073	0.9356106099868438	0.40359495064166534	2.0827366468848334	1.1235999858917995	0.26002565596145555	0.31799861786143496	1.3120842615147539	0.7215039070357074	0.07423139418579203	0.7319652136692754	1.7343085900969069	0.9252399054874104	1.254835882785763	1.696082865610832	0.42674780890657743	2.095012956322295	0.2965455081951174	0.47248777146274357	0.039278795351367586	1.3112705914866416	1.7096876531200447	0.0	0.45964144992861167	0.8322824357009758	6.401797688292137	0.0	0.14626419486652553	0.33319471633588815	1.4066999233265451	0.21026416631309064	0.3881344188141454	0.9590282189436938	2.0228294015913075	0.9323635914348555	1.7123756728806727	0.27560307933684935	4.304897947602574	0.0	1.4053389158475498	0.8861989414863878	0.0692897127155347	0.5312691598829941	0.7360419737499677	0.4627852625496307	0.9776829058275396	0.04012091720087747	0.20526738223450958
ENSG00000006607.12	1.1585309247604156	1.3184614651675828	3.0372240616242405	1.7542461618368859	1.2789363146792305	1.9480027152124462	3.1897138821385402	2.8481371617549636	1.3480057407815984	1.7077014726757014	3.520623394596363	2.479308179009367	2.0747451805755177	1.9882302230604572	2.3413880574448935	2.6938771990259904	2.0908534304511135	1.8615584195720287	1.47383885289503	2.30445263192145	2.5841447418110723	1.819177665542768	1.587701020528085	1.0623980637984785	1.7918557368429278	1.7291829406856718	2.020519980510853	1.7752191446377055	2.3932514371570286	1.0892269420703955	1.6878669385001537	1.8236678498112942	2.1630800323450936	2.1523456928351936	1.59741198755465	1.5461659850279204	2.62342209495978	2.1540646736747164	2.3693268837627732	2.395090226919236	1.4948251905956804	2.5652315818055005	2.2173858363800454	2.813155246397896	2.4346148847307143	2.9530975823352095	2.5599811941598287	2.634593268445757	1.659878902773618
ENSG00000006611.14	0.05644480101966812	0.0	0.018776585179183593	0.0	0.0	0.0	3.125221270553076	0.178619042533318	0.0053281206952817016	0.0	0.0	0.021479727410451396	0.0858325236749548	0.9601409803107686	0.014355292977070055	0.7590705908069011	0.7054029201297283	0.009203827329839744	0.014212444812104711	0.008917094736053047	0.005759269288684953	0.5918708700633338	0.028852005847493426	0.07997537672059589	0.04474382122439775	0.039980597690881255	0.0	0.019915367707685927	0.18688083134723416	0.0	0.07546417426251252	0.004033901284489715	0.12287146908839318	2.4147308940046908	0.036890110540265926	0.008343458529334968	0.004753055399819502	1.8196273133696552	0.4584869999743257	0.14025513403491605	0.0941009164388665	0.0	0.8306609743997633	0.0	0.032524065692199365	0.023326331860027503	0.6581886279958613	0.005902956858236406	0.021053252054075176
ENSG00000006625.16	4.367552789043436	3.4600872401168328	3.441656103970489	3.379163463156014	3.6983518491048275	4.921479176841679	3.702823742923482	3.9538518840084595	4.056956292024329	5.119588583297125	4.427143524454568	4.560922785399688	2.8650873926968856	4.582007963840096	3.2508554891152963	4.278624150811087	4.464694402546437	4.203060169456467	3.834761771936032	4.501566529825495	4.182533401647216	3.531942832596635	4.1851370865108155	3.454939161247385	3.1835817911178226	4.2069557323872795	3.9066693654075	4.794551031445401	4.1120328362338165	4.359352490063287	3.9851087364377293	3.1950010578964894	2.358311858451795	1.6782071514331487	4.4485375893314	3.8617965994213805	4.6223212926510575	4.166386061618471	4.479857852264239	3.777282935755655	2.910886131935597	3.6627751719377764	2.4244384222149113	4.002252451731379	4.156105329782888	4.2812382945619945	3.102708515642513	3.540523296438219	5.155749232677945
ENSG00000006634.6	2.0100278662406876	2.293782455785916	1.5210507369009632	1.3778456102969654	2.307166193153905	1.7139157211071625	2.885574364371426	2.2624632259933057	2.7045178854164384	2.1173293362891132	3.3237159285101576	2.9693070809843465	2.3801475993160333	3.281624073639733	2.4156234751209196	2.6267661883782414	2.8697529858560826	3.0488116141152615	2.1048398377681785	1.2884176273117172	2.7326382390649195	2.3485157172354465	1.9172407837780856	1.9843341448404883	2.0910566126274777	2.3807848504751337	2.1759716315607274	3.1578036743757405	3.2038745701004134	1.8128678364990805	2.61847360308248	2.8640375332193053	2.462863770156696	3.6900147387219993	1.6624333955613473	2.8051892548394894	2.563304589470076	1.8870962976356744	2.983331114439898	1.3682095980992728	1.555472615343172	2.1502022078454495	2.896174955356189	1.7304443229866808	3.285357827562659	2.434321309573156	2.4313555215735168	3.0263574469638397	3.090006529903818
ENSG00000006638.10	3.0583338147550645	3.1029939933233255	4.246704500980446	2.231586009197739	0.8924298858625214	2.689254425112366	1.5347090757384452	2.0567915943774806	2.4958486326567533	2.6493165430705394	2.0724831505426056	2.6354525892292764	5.004137301753331	1.1738310155676999	3.946815061673804	4.128309900172573	2.6695710760389657	3.3661403357705044	1.9684594448765211	3.1932197872624792	3.924575003392735	3.450036692381858	3.001207751421401	2.0623980637984785	1.8669079781431661	1.985281823585641	4.3367047075628795	1.293723609904934	2.2257993387337653	1.5769090620680206	2.4174879985136664	1.5621813564718674	2.9886665109721178	2.197362184149163	2.8516790908698058	2.998358000326524	4.943818206263569	3.509277792464566	2.863125714718989	1.9946883295411353	3.1440626896040476	5.401241345143643	2.682078831142929	3.776398815326478	4.865612036078259	3.5412050554649666	2.5692723379191937	3.897501829851664	0.9517369799698315
ENSG00000006652.12	2.2961343249800126	2.352617298958503	2.9645834627768646	1.8914191868460786	2.834852768508115	1.8830733484512632	2.816743047395118	2.894953539981225	3.4452632081404433	2.2882699599822516	3.3301998328509055	3.2372883685619223	2.905119803383616	4.348841441172773	2.7296832759757903	3.3486006957875003	2.8870962976356744	2.681494243414785	2.363535560432942	2.2792038299595907	2.915788572811945	3.2401005809014523	2.0343918148243554	2.1915626507007557	3.4175285048812483	2.0737859645939207	2.5961241437151767	2.285698125958125	3.3035323641060113	1.5819296555320983	2.783540468630924	2.383690470179901	2.903346834982207	3.924765006690901	1.9240618694602658	2.968348846920172	2.7650679165643846	2.6049964399312873	3.0724145487812566	2.4346148847307143	1.625644559524164	2.306845500314283	2.0242842142796453	2.3061455593087743	3.285683332044693	3.658154345183087	2.4941339565448546	2.9193400824420124	2.8712325416911217
ENSG00000006659.11	0.06391705369231143	0.0	0.0	0.0	0.0	0.0	0.0	0.0	0.023894042655701022	0.0	0.0	0.0	0.0	0.023326331860027503	0.0	0.828631581688019	0.02927618237063207	0.0	0.021337582965694914	0.0	0.0	0.0	0.04348449760357947	0.2202061130801844	0.0	0.0	0.0	0.0	0.0	0.0	0.0	0.0	0.0	0.0	0.0	0.0	0.0	0.0	0.7592410717572784	0.0	0.0	0.0	0.0	0.0	0.0	0.0	0.930548119247855	0.0	0.0
ENSG00000006695.9	3.300065136778761	4.330730480627499	2.4486366970843303	2.3903375116159244	2.0651931493639664	1.6224150106607627	1.7292264549911507	2.263665446884016	4.526150211435114	3.238022517825721	2.358593184266986	3.3631570566911475	3.124179225306409	3.312040683680584	2.4688439429746376	2.578069212272317	3.3023629234203424	2.577827591236248	2.0652965671277808	2.173862988420289	2.452358216528243	3.708098927577216	1.7970544936428525	2.317159328453001	2.3793714351865445	2.4581194811745064	2.0964642750180307	2.3543957380824043	3.302699234718638	5.377106392251247	2.51717489003452	1.8023586778521639	3.015693807105145	2.30293314417412	2.3480907493770378	2.6578457632027375	2.03639783115816	4.290756138396673	2.738962344367287	4.18013194431157	2.507540957229713	1.6026944116759172	2.753668711678279	2.0650207699484113	1.9606599753718026	2.2646265027995747	2.1543563727572717	2.4314625027786296	3.3305010352704265
ENSG00000006704.9	2.902652471196082	2.4629161061880773	2.181166174269977	2.4948763799455143	2.631569968309523	2.587364990936461	3.194607160891108	2.4705108351772753	2.9926053027606594	1.9730601728040842	2.973776565291314	3.3308595276066386	2.442041114727469	4.190259278184501	2.001838264532363	3.463256244122198	2.771209486866468	2.7017708223790446	2.8632248533459728	2.750263475638021	1.986010383868213	2.4281423909783304	3.2778657572348795	2.089260845954796	2.860744341602239	1.9453829668243652	2.6876878107322444	2.2618316587521363	3.2066901045596756	2.7299442516083614	2.1796384349381324	2.1355677026839133	2.80043402182408	2.7837499830071746	2.3146965256562866	2.3997179835310303	2.065606775946436	3.1538053360790355	3.549237899385281	2.9306238095519506	2.5125303136829573	2.0973411087967015	3.6456324960849513	2.1425114659163746	3.1565745962587437	2.552327881881243	2.8415907641390654	2.2491419032803477	3.477081477678668
ENSG00000006712.13	5.958114185491865	4.222186307322112	5.44399114211274	3.78533083525673	4.277798821010329	4.973661782736727	4.455669151938771	4.90621718078042	4.26563192275341	4.373084385310795	4.777009337325502	4.162508149594061	4.053624010462123	4.689271201058747	4.446342259597564	4.888908814524684	4.802224242308024	4.882315349205535	4.171030643864867	4.854010612814962	4.437787021109642	5.33586551715552	5.264649019871074	3.8892106794078707	4.55985274772704	4.3928806508859175	4.564201326974019	4.5499093945623565	4.869377924031328	4.781889478788737	4.640886955350646	4.698512989136947	3.8101860076953558	5.132157297937998	4.3729520979118295	4.6321751353974845	5.1616539307250715	4.387010923798132	3.9341107160297906	4.838876152022767	3.320715721784995	4.59150589059048	3.83739834507041	5.009638297806929	4.259272487037594	3.9958101060945763	4.94946489757726	4.187340195044915	4.785561013594295
ENSG00000006715.14	2.845028314649543	2.7459041958236585	2.506779640567778	3.033599197805487	2.3901173536663305	3.0264813921186033	2.4082499073098194	3.3652165988701497	2.717407734648062	3.509594507730853	3.8176539528240543	3.0530765723047906	2.9025945924592356	3.639255320287197	2.215647537176913	3.545177634615292	3.281193774952634	2.775472012430049	3.09169983413681	2.7351105389102384	3.4201455048688874	2.682573297347578	2.76757005595174	2.9197214451301674	3.069272524576536	3.0035302800208683	2.336054824010835	1.7533905976659918	3.94185751900344	2.3599708883367514	3.021977122706152	2.259212216534144	2.6766284882429687	2.742049340118646	2.474773476312133	3.2397340813230753	3.3587478900850583	2.9589725583390885	2.685828046573984	4.026445980303801	2.6384909417104554	3.075652422935102	3.030653895390394	1.8143863549953771	3.6228249553872733	2.7926263349731855	2.360448560062431	3.456898121392469	2.5424066458950656
ENSG00000006740.15	0.39889757120247327	0.8669475305835981	1.5996986530037351	0.26471656897702045	1.4330128394362904	2.535903648205569	1.4662355621504046	0.495592840198345	1.386479888596234	0.5571894964703331	2.6129893616976627	1.2707681258754242	2.214093712452257	0.4283568224651829	1.614380047556248	4.901562031524893	0.8591744558664355	1.0726546406756883	1.2405585744844843	1.7838337802389754	2.6096604181152068	2.018100007502567	2.404276437981043	0.9038866647512329	4.536730558989978	0.963474123974886	0.4951834779083347	1.0094905029474528	2.2290648894411467	2.585010589754373	0.8384274219070569	0.5498170055129729	1.301880252839032	0.5978886751654264	0.4397826894759816	1.783121348576588	1.4304458608904067	2.405556763343757	1.515712451956034	0.5650121808982247	0.687239893984603	1.9497590235798874	1.469260846615998	2.018100007502567	3.4093909361377017	1.8403222306052398	1.659604938655649	3.7672204413985915	2.415028482406661
ENSG00000006744.17	5.838344215030212	5.76465400928429	4.170782348696979	3.103531209877993	3.1463456676179993	4.888899075896137	3.251022189698472	3.3949805141838922	5.707309430725761	4.364586438975833	4.248375438676753	5.545196172415611	4.071110495135052	3.7843469321057936	4.294782468698072	4.840634433593984	5.200414111562294	3.5715311984135325	2.6983518491048275	2.8030410035906037	3.949590958921017	4.557777671394926	5.197334659942756	2.90596697519228	5.040348907300505	3.1941973938896298	3.1074033190307073	4.2268938135713885	5.2029230856876	6.85111686510179	4.268965799160459	4.5655849908784365	4.359689831072047	4.010359140528611	3.728203521667434	3.879921370353714	2.654160540995619	5.6644743070485895	3.1731274334806563	4.631325501932016	2.893595197878348	3.0405768613763913	3.111281758538299	3.396693823113087	3.3675388111333864	3.934374961447547	3.7658317412406186	4.441337396658128	5.313641305027601
ENSG00000006747.13	2.9311913602906814	1.6509483302197416	2.0498746810486015	0.37417703298983873	1.0909888884147727	2.1032290501810897	3.276600881332159	0.6963499901369874	0.13461524442510825	1.619788602396964	2.1107975234172227	2.185010186452162	3.1689147612883706	0.5985557733235107	1.4843443999286017	2.646807807792226	1.1420212590816683	3.5800248527045184	0.8579013959639398	0.5070080777531	0.6438561897747247	3.1331524897997265	1.7395457097742248	0.08868437153339145	1.2292802790587336	0.613908778796663	0.5997938521222419	2.9716814942923	0.920217065962217	0.40610123821185984	1.291544623205871	2.628796920721098	0.5621813564718672	3.1977081579558506	0.6849084825092959	1.5394318114348329	1.0900404154727708	2.6142151210009508	2.13431952603045	0.6370073551889305	0.24049751707326048	0.3244650063315418	1.217727042033043	0.23253796900851761	1.1078217559128536	4.83493870444532	4.198454864023457	1.8788430276417865	1.8415303830660485
ENSG00000006756.14	3.5621080717605453	2.929563783757833	3.559308252540513	2.949011919634816	1.649753399404938	2.832768518940375	2.4705889235142995	2.878293743401042	2.6618179939720865	3.208517259805544	2.522281780467609	3.392949322200238	3.286260182286847	0.322851124375591	2.0250642411086637	2.743536510296892	3.443924857933742	2.7019482101870747	2.623913671445048	2.0960931463937795	2.4565696224587517	3.4201455048688874	3.1869283585130987	3.22336076295701	1.8365301213294032	3.183994583943968	2.7585377079560987	2.91506191878964	3.984844510747831	4.088302754411402	3.097880434051913	2.771758835462949	2.3517979149471744	2.570025684457794	3.83824587344286	2.4791788136842845	4.2178045775194075	2.7387246093348816	3.025365502196413	3.8000404964607295	3.989593184938768	3.4433149005540353	1.9200645853785643	2.710966188696129	1.743773453784316	2.3284631070946356	2.4089020342816787	2.8188505608954335	2.691489498746628
ENSG00000006757.10	2.5109872294946745	2.1551987278466216	2.499144295723426	1.3874176886749539	0.35625651637281824	2.395254780380089	1.4697297192523544	2.112433251179737	1.3069621241404556	2.8726908844788226	0.8324444816453098	2.722903138560449	2.567107315826575	2.6022193095702963	1.38244592109257	1.5917751466753887	2.972655896974469	1.98469871033933	1.613767368144477	1.6416385065748722	2.4795151394043478	2.1631444556299524	2.477159211186641	2.5531147081152272	1.563890277102555	2.2274946508593008	2.8411076447805574	2.6705004650470037	2.28555017999677	2.4535702553890424	1.684010781627311	1.211448363626663	0.712463719936993	1.6571369176454729	2.865146795864946	1.831755660644031	3.828651889752305	2.3601956947323584	1.8504794109152454	2.4914939808721646	2.479282306872341	2.727811567809618	1.6638000155317627	2.0398753491013113	2.175748133639792	2.874324841198096	2.4564644870005337	1.7637514920167028	3.836196826943862
ENSG00000006788.11	0.6289135426617862	0.02019992294349774	0.0	0.007769594145917668	0.008056554871058457	0.04306447866493742	0.0	0.011209361420303354	1.0270124650625816	0.09071795976779982	0.0	0.027578727474282683	0.02701246506258167	0.5820742213963295	0.022048165180173156	0.6853571235680124	0.10634831950514673	0.04879418026080491	0.018206856653311863	0.0	0.008773707066016136	0.0	0.3036930880937789	0.16877038350082046	0.07806325577681912	0.0687395906723051	0.01934608880481197	0.01535483429346404	0.09922786577486105	0.26567692517216907	0.016924144257821412	0.0093471722592526	0.0	0.0	0.11129845340254099	0.003170442880128181	0.039980597690881255	0.1290851480566105	0.4132691144968002	0.019915367707685927	0.02828624307910998	0.10366548276569647	0.07683269555739859	0.0	0.01006368334469748	0.0	1.0226163790673486	0.009060468156383597	0.016211033155917154
ENSG00000006831.9	4.418641984546815	3.7312266955876816	3.1895399443885033	3.540461302366453	4.0474598654885305	6.286243545606316	3.8944491621968638	3.9484513376698227	3.532790713962916	4.668073727652463	4.470491312432586	3.7730257652096886	4.398815504304024	4.1373477698552446	4.334468164487709	3.427284346173682	4.026401714312945	4.222704112842324	3.541279409690664	3.9192161178596403	4.364082112805485	3.891098336235697	4.180991202848518	3.2246114337936786	3.7851738744226586	4.140770477216298	3.4583426287540293	4.195268846443552	3.7222692799144452	3.9103681051314756	3.762221231959501	3.608501750309902	2.8072724799854716	4.066028897464858	3.6630599237478174	4.691182381369633	3.3377967094714736	3.576812340759263	4.516740095642854	3.4501554973591926	3.228233799560068	4.041383179019406	4.319415619027768	3.7213070312195673	3.8144683915608995	4.384084353676566	3.752020638771737	3.6498568460065686	4.647251181559282
ENSG00000006837.10	0.5883248679119156	0.3487989596121078	0.4306064309298112	0.35985847200125276	0.11330043583336066	0.567253374550151	0.2784606094434016	0.46707075721874874	0.22070141650652012	0.37817865520804167	0.3151024530776683	0.5517866898122242	0.4648773380915413	0.8858086124775164	0.1738949605643145	0.8652853937458616	0.7845877363788885	0.6803243568440164	0.6107945380878376	0.3145225217916148	0.2758414231406114	0.3403913572200783	0.4286784099482301	0.14808808264533596	0.6643918157240714	0.38316512484752996	0.26747587179649235	0.4635178341286966	0.34607753453559714	0.7723079749584033	0.45322782587644733	0.24573903242928485	0.2936059109417125	0.22057760659089906	0.19622932579422084	0.2747685657998658	0.6345003382359986	0.21163525332714947	0.9511401467662056	0.18256518222108284	0.3881344188141454	0.22032995487955556	0.47092725747512687	0.34959174255675185	0.810648747782646	0.3257317911225544	1.430178204437831	0.42782068397713346	0.45501809696972506
ENSG00000007001.11	0.02361021518264534	0.12551885957509099	0.01564029037688224	0.01663894211378915	0.0	0.038576651452323155	0.022474346574899225	0.0	0.07710624410597862	0.01106620140620535	0.03590538374212795	0.252173413202027	0.24245007367770144	0.08351974882017292	0.0	0.74536642658117	0.042504263128963445	0.08854869701023803	0.046421211248710355	0.007339046008161996	0.03759307554023308	0.01135250722990522	0.016068368627653675	0.0	0.08365589708063247	0.01663894211378915	0.041242982231881345	0.06502076994841134	0.012211083950874365	0.0	0.009203827329839744	0.09788043405191311	0.008773707066016136	0.18472462050188018	0.06073915785767854	0.03435659664664159	0.07710624410597862	0.03576465360097467	0.6963499901369874	0.05644480101966812	0.0	0.045442970761167115	0.033511102361323694	0.05018822331147819	0.14522093708562958	0.0	0.8426973028498014	0.028852005847493426	0.008773707066016136
ENSG00000007038.9	0.03534238079219708	0.1457426602776055	0.0	0.1506896432473209	0.0	0.0	0.03365205248999707	0.018064389360361564	0.0	0.11303366529989149	0.0	0.0	1.105074594101117	0.025595835882683472	0.29148568597356145	0.5116704375703738	0.016068368627653675	0.04502352169849773	0.0	0.934931605902248	0.35366204474506335	0.22082521579787243	0.10514166032342379	0.1078217559128536	0.06336487875842937	0.1891603710363757	0.16362753858990578	0.04907309665430561	0.018349309878891815	0.05283319976294459	0.3201958212661251	0.19887127951781905	0.0	0.0	0.0	0.10097764772482092	0.06970216663006741	0.0	0.18675408458318232	0.0	0.03421571533791299	0.045442970761167115	0.0	0.06018576504656303	0.048375704538976265	0.18370881687541188	2.648005179810493	0.0	0.1263121303287039
ENSG00000007047.13	3.6080048933870197	3.338994819077196	2.5499155536219553	2.9679063702901467	3.0253300629804913	3.157997643659874	4.363836890555487	2.6526012175965192	3.1051248940601286	3.2373342638375275	3.484086559411609	3.937532721246628	4.181349076251213	4.031986199030543	3.0612232024993236	3.985336478370975	2.5974358256762935	3.759986689139573	2.381200297460858	2.6999957436673965	3.0038900274333717	3.5037049121945913	3.390420062186192	3.230848576408882	4.249536359983751	2.7097317594206913	2.7232527345010675	2.289332827552519	2.9708168504261234	3.000649066739334	2.781758366888214	3.5794939532789574	3.764781378018808	1.8266400033688004	2.3753175144319973	2.594548549550354	4.272008254252474	4.266321805629469	2.8692792073430082	2.675951389135929	2.8908163176898753	3.3781925304110048	4.642655367889502	4.018358212738474	3.0400682989839636	2.8121490611526334	4.089489676336764	3.185232254230161	3.9221692987397225
ENSG00000007062.10	0.014212444812104711	0.011495638837829439	0.0	0.026304324351908496	0.006908369342177494	0.09612688930500614	0.12101540096136584	0.06598582949858534	0.0	0.017636903049498446	0.014355292977070055	0.060600829554117094	0.02701246506258167	2.0684644509669057	0.0829750272577682	0.5613016941453693	0.029700234215419886	0.02998286621571431	0.015497569395325591	0.008773707066016136	0.32423456227053127	0.039980597690881255	0.04418425754400383	0.02927618237063207	0.3040436964735405	0.03955955725570583	0.08106688049188852	0.019630756335508422	0.004896843214847462	0.0070519425164900255	0.014498126999352837	0.021337582965694914	0.257493447876156	0.1094274266861541	0.0	0.04893364519792244	0.009490502947452436	0.014355292977070055	2.038190326597604	0.022758397578157615	0.00604663011841478	0.018206856653311863	1.1556197210264472	0.051859298835249854	0.01292617444427005	0.1335635257411058	0.8069426645777624	0.023042392665863817	1.8709761940324043
ENSG00000007080.9	5.644534097148186	4.905240170605585	4.992800147962003	4.550531326835832	4.527558326415753	5.483654573281644	5.190136779636059	5.1454166053932	5.576776068596654	5.034761553793785	4.331110419249311	5.029965203337747	4.9517090089283196	5.538103551473817	4.3188085032258385	4.561564427263116	6.196760463910921	5.028281822183924	4.2579836564192295	5.517020521521656	4.556208671739585	4.443997770363145	4.787886892029897	4.536525429843498	4.476504823398336	4.868681827283013	5.089108272200161	6.687718599900211	5.174510286276755	6.75407508958804	4.957134552633507	4.3055255363017535	4.42041502895372	5.633038804394465	5.382003155894515	4.925477296276765	4.7899900186680995	5.286053134377475	4.758670947122648	3.8796763632304714	4.023831960167157	5.042548037802283	4.657176942397369	5.746339642014191	4.125932075853683	4.739135217970045	5.346652012514798	4.382183045645047	5.434051034173979
ENSG00000007129.16	1.1994367835588569	0.6119277672153374	0.452911664939964	0.8388307811628756	0.24573903242928485	0.6318958590538042	0.1331689334860438	0.45964144992861167	0.7125517616201675	1.0263751540664767	0.02772025835592744	0.4814022827632457	1.387307390888899	1.7033222266742136	0.3847129624220463	0.4971269151036999	0.27130614379733703	0.707966454775976	0.36188062703843793	0.2697513220483746	0.25447310795273254	0.8658396521586624	0.08433644572332372	0.2125070852944786	0.28475100953422644	1.5796628970160074	0.5876530210923216	0.2135028199839165	0.21013945740166848	0.13145778547908782	0.5263693418303013	0.20326381272108052	0.31695666818183055	0.04474382122439775	0.8435015255368229	0.4627852625496307	0.2042659452895603	0.15833702716710066	0.6137202281800593	0.10648233046998125	0.5442875399602883	0.29818907014132195	1.0464212112487103	0.5000881757382248	0.38150488256730614	0.09693648250295739	0.8179506405141158	0.2840402639540961	0.6257380619086481
ENSG00000007168.11	3.282854909322555	3.3554110055703905	3.970503979240681	4.044481552772067	3.644813821383354	3.3578756949950623	4.046953724060106	3.972876425107104	4.417575760872728	3.829230549446227	3.8568363347387575	4.569077862034236	3.8040845443528393	4.525392389818411	3.590254686550233	3.8213020398895297	3.8904272361085073	4.146533037487515	4.106256179745371	3.5033996229839817	3.8198214361610354	3.7194901312002937	3.9561589016590886	3.964038144462003	3.548572256315594	4.324817802479572	3.899910328248355	3.490775481672922	4.601250804606482	2.95473605658499	4.634500338235998	4.0960931463937795	4.474267297121786	4.6998070131353895	3.84424503259787	4.16347457981998	3.2502794661228602	3.578516104537387	4.712678312127547	4.340904031908829	3.4118736287613407	3.361417466789213	4.239489696535672	3.450247894467018	4.51072145006424	3.7264606888554623	3.3405195429729875	3.966495069655196	3.8013345837862387
ENSG00000007171.15	0.06598582949858534	0.8430190457237684	0.760774494442887	0.3481190844624429	0.2277410758391281	1.1915626507007557	2.0415233621843503	0.4215868731627057	0.17043786850810766	0.4044671967630893	0.301353518877764	0.05004887960722227	0.8021518487489913	0.818932344010497	0.7073480874832698	1.2651368034758086	0.18586654531133384	1.2752454897846683	0.2309407761239405	0.21884315120187356	0.5669612423144887	0.8085086166739743	0.12565110166152013	0.05172011644732763	0.47082316316858486	0.40228559186999613	0.8579809951275721	0.06901467791518046	0.15613769788898613	0.178619042533318	0.43424123325193636	0.3507235344410223	2.3208601053522226	0.2015084039722246	1.7292699679841985	0.24403458239369338	0.3428960367396197	2.4242234074910307	1.1716551975811949	2.0019823431324264	1.829443681366591	0.619084287543076	0.930472424972495	0.44498503952237534	0.4873834430365063	0.5400272692575072	1.5457213111303951	0.704340813303189	0.0844725169369015
ENSG00000007174.16	0.09247808720038501	0.057276965073247615	0.010923027184791876	0.00676478187842236	0.0	0.002738519806928803	0.011781859459914711	0.014783752627070351	0.2513252323279575	0.01934608880481197	0.040682058803007765	0.028852005847493426	0.010206942869257081	0.025312343046069	0.00417776078910997	0.7170347779973114	0.17976580835814965	0.057138304393541776	0.010923027184791876	0.00647756407120479	0.008200013832136128	0.017636903049498446	0.016781550233402012	0.02361021518264534	0.047957107396655034	0.057415612427243023	0.005471851210059493	0.011495638837829439	0.03787416566112011	0.036890110540265926	0.011209361420303354	0.011781859459914711	0.018349309878891815	0.35015774948499295	0.010779838753242761	0.03463831799900894	0.01106620140620535	0.18624698614531154	0.5181322359450327	0.029700234215419886	0.03435659664664159	0.015925689990254212	0.03210084316702408	0.03337013846059218	0.007626092376177947	0.002306467383169009	0.884636991416761	0.01006368334469748	0.07737974079701358
ENSG00000007202.13	4.025276902524275	4.6050201530624095	3.8490785222804016	4.0070878335776765	3.719030070670247	2.8293421939028027	3.6573541815237016	3.542839963868718	2.8539357830696233	3.60961314376308	3.6006027910980385	3.1700852919864344	3.467944584331951	4.466255142569117	3.757289992378773	3.7339399776144195	3.796525077597126	4.036389038928156	3.9813686300967093	3.6304287706327	4.325343236787768	4.074847915900167	4.409709991052561	3.0891930373892222	3.9502817662372047	3.6683120461456773	3.9233964240912136	4.659439393453242	4.211767618885251	2.774713276050263	4.038602988016545	4.580012788977846	3.961141732238677	4.086979032976004	3.6874414737306016	3.8597410040456275	3.5054209613197416	3.787714539822571	3.191657395512643	3.4449320489421824	4.098259526439054	3.562730873179444	3.5179307422239106	2.859671439935868	3.7593582657258153	3.849719097305612	2.57128847982064	4.107219168347857	4.19965664194774
ENSG00000007216.13	0.010923027184791876	0.0	0.0	0.0	0.0	0.0	0.0	0.0	0.0	0.0	0.0	0.0	0.0	0.00791308164326493	0.0	0.2994791279803835	0.009777121611529915	0.09450633868149234	0.0	0.013497991748977313	0.008630305143440056	0.0	0.007339046008161996	0.022616379067348556	0.0	0.0	0.00963381939726868	0.030124161455128837	0.011209361420303354	0.0	0.008343458529334968	0.0	0.0	0.0	0.0	0.012640180778770334	0.007195501404203767	0.0	0.2503552717630476	0.013069150019521305	0.0	0.0	0.0	0.0	0.00992040959306388	0.0	0.0	0.02644598030380087	0.008056554871058457
ENSG00000007237.17	2.8571051626853317	1.7821988556398625	1.5956946068389204	1.6771248256976208	1.2521734132020268	2.9078905175706304	0.5553253589892455	1.6841005768559767	5.144168765022028	2.127732317175947	0.6049252981992381	1.9142966242111084	2.8929155469302295	1.6459782754027843	1.4333868091577358	1.1145002931651926	2.310601876206978	1.811429927521503	1.3679860370960921	0.14051691865564683	1.2164238224215227	1.6926057384080953	1.1361257480769418	0.735088870478176	1.0441142968214003	2.5657190199521724	0.5346592804138778	0.6258315582335494	1.5821705905918426	3.5020632225823523	1.6950138726325819	0.30859386858427595	1.4981997977729256	1.675138450511363	2.4252981608024697	0.9705591967334017	1.8575033342554605	1.872907539365675	1.9829479551575266	1.9879392911362248	1.095586907997724	1.5594428659780781	2.9875027832160326	1.5029415680044576	1.4734752246534353	0.6223681524169051	1.2766753165031801	0.8228524914529297	4.305459871203502
ENSG00000007255.9	4.443931486488687	4.769782316153791	2.5700013890957547	2.9819987415933324	2.348798959612108	4.673228501488246	2.442094211596964	2.8816450439495362	4.438512433282759	3.6054113634640323	3.028268559417084	3.7662877215071737	4.24113086207971	3.899784682784657	3.3697316862286577	4.292538826040629	3.685031872709076	4.390708951990096	2.9928046789326648	3.038576651452323	2.737427182729059	3.734145978552494	3.321841530587954	2.6522340729092373	2.6497993765880734	3.9616881462485942	3.9499177333381574	4.965128575046998	2.560470409166513	4.678860663306708	3.3968171028690377	3.150478441459456	2.2140315246406654	2.3294106712185685	4.46401472450489	2.740409521458199	4.948703626510013	3.6166988027562077	2.280778192336801	2.0225808722551224	2.9749330637541456	4.473572634062538	3.070835807262001	3.519403515961421	3.34509826710611	3.5700135368279167	5.161311295211325	2.888090540475505	2.3527585250406364
ENSG00000007264.12	1.9134160332853054	3.0578834488996267	1.1666511809498015	5.243699542956093	0.3515152607974705	2.6346397313059686	2.3208601053522226	1.3295254851966556	1.4330128394362904	1.3246378152244702	1.6023143425089312	1.6263924089757	2.2212274901429434	1.1125666981357925	3.30214354771993	1.0079130816432649	1.6698431543124528	2.4832095568030246	1.3365119155127623	4.211214717450486	2.3263935316576627	2.6304520694068083	2.4197006800163807	1.3172461741408799	2.3426685182024993	2.175684270730997	3.657182660128423	4.72011973815529	1.5077692739090423	2.965802751040426	3.768999415713457	0.49354486619996984	2.3443456245498058	0.5588553696861713	2.560935009815905	3.6425398515559264	0.7335278874732798	2.8743641908248634	1.983020945723978	0.7931051480588779	1.259543673148691	0.7463127664254589	2.5757237789852696	1.9540101441770692	1.0904469802326513	1.7121114994662767	2.6471533055645233	2.2393980415665555	2.302348299411413
ENSG00000007306.13	0.0	0.0	0.03463831799900894	0.0184917490398792	0.01934608880481197	0.0	0.0	0.0	0.048375704538976265	0.0	0.0	0.07806325577681912	0.0	0.00963381939726868	0.0	0.43424123325193636	0.03562390973072122	0.016924144257821412	0.0	0.0	0.021053252054075176	0.0	0.008917094736053047	0.0	0.0	0.0	0.011638756246893662	0.0	0.0	0.0	0.0	0.0	0.0	0.0	0.0	0.015497569395325591	0.0	0.0	0.07217441692431663	0.18078439107869881	0.0	0.0	0.0	0.0	0.0	0.0	0.10272531001108826	0.0	0.0
ENSG00000007312.11	0.7292699679841985	1.0139267060429218	0.5808208357104128	0.49661573802968845	0.18561286234235091	0.7327467621500614	0.09356017616233783	0.5042644413492394	0.41120928279036334	0.39988201002667473	0.4230940541499022	0.13014013533644853	0.7845039829295668	0.2671162618804045	0.16040392586001362	1.03639783115816	0.4891318528527172	0.6511320779167217	0.28321061798453095	1.453701937408949	0.6785226768834941	1.1637563333979088	0.4826418003085754	0.017494379459272503	0.21312950000748	1.8142632913997816	0.6392321632492772	0.31695666818183055	0.3260770849231309	1.0289934118795487	1.121148056475311	0.4848083967653062	0.8152475063606746	0.10795563008739331	1.9990619433219636	0.2697513220483746	1.0328766563142076	1.1813570279852885	0.5432979013970696	0.45238457602946147	0.36446037396026115	0.5703657765736061	1.1493244088954495	0.8119641753101937	0.4382928515791469	0.29994795406002783	0.8090027749390863	0.34266851820249955	0.1424787906422466
ENSG00000007314.10	0.04628150321191026	0.3176513849083635	0.0714881055841824	0.09261339271428384	0.04907309665430561	0.12340133597191391	0.10205338272918787	0.12895322038600612	0.13264264253961866	0.05116325258211458	0.18941343103367253	0.0506061736907874	0.32504095549520085	1.0547790315196195	0.0422240737629849	0.6400655825328927	0.1257833316273236	0.07970237169737819	0.1997508567158369	0.03674947642786828	0.1885275267744017	0.38338634619901596	1.4894401759258529	0.1276332797258737	0.053111336459562536	2.342469410045004	0.06970216663006741	0.24598236099132045	0.06018576504656303	0.056583528366367514	0.0675010485665715	0.1118325870779828	0.19572554751205637	0.021053252054075176	0.14795788138710142	0.06584800336608129	0.4687396982373628	0.8920412392609712	0.5059925243950384	0.11862551354424568	0.016353683577834812	0.5634510336706677	0.0996318500144604	0.036186802847846276	0.7997504617008901	0.06391705369231143	0.387583119544611	0.02076886509457185	0.052555009434105286
ENSG00000007341.17	2.0854246562526777	1.2910730579176228	1.1783640818468035	1.1169635371826598	0.9310022015180535	1.59392738818048	1.4310345303516139	1.1685136761974937	1.3155082663164142	1.4390911703531217	2.1099288325372685	1.24579986841744	1.913339434753822	1.629100118160383	1.4998841458919099	1.666120302595831	1.4165695490024246	1.177917792195843	1.3045694493337312	1.2470768319308174	1.729965997446928	1.404794153147693	1.476692747301275	0.6993739497787439	1.255742420972529	1.3089432881252137	1.1230701919759483	1.2029505034834411	1.2307563708011497	1.3486856693343874	1.4088748682089582	1.5197431734181728	1.1257172181593613	1.107888694552972	1.2176029765867877	1.5323169593327652	1.290070469601541	1.3336527147654136	0.7032779239813731	0.4120769388326871	0.6093767487633066	1.485066108318284	1.3031670157111492	1.1719113465526856	2.0095263333946445	1.7388110629703164	2.1489015743954254	1.5189379295315653	1.6511780111844998
ENSG00000007350.15	0.4939546936413707	0.15652605852865611	0.14522093708562958	0.026729250487489024	0.06887714085030783	0.4616333265504359	0.252173413202027	0.048375704538976265	0.08311122693130706	0.33032892730232594	1.0376633532050004	0.18218376912146836	1.0613614711443295	0.13933851360142888	0.8080966887835339	1.0499792027077914	0.06818925877896807	1.0005048549198532	0.025312343046069	0.5766672466367897	0.14652489147744252	1.2521128453882147	0.15471281378215795	0.07819991992137154	0.6931412268302859	0.32745743429415336	0.2199583975849177	0.31347805765332726	0.0	0.23988680079572053	0.09356017616233783	0.399006986472397	0.24987004682249817	0.07011450266132818	0.0	0.14964958189497543	1.7456245808345006	0.014640946881753174	0.2002532315936873	0.09031147137603658	0.0	0.3713915839242124	0.47498108820497814	0.5166203466381661	0.0775164697020952	0.5540485072510963	0.8292000994585544	0.3103401206121505	0.2051422406252982
ENSG00000007372.19	0.06983962506863442	0.15730246631897368	0.12921706366415378	0.14287084509664236	0.9787813767627346	0.09666666858017911	0.14652489147744252	0.14964958189497543	0.2677155619517021	0.4915965944104484	0.17466207953358825	0.5262691720652277	0.2507190834005546	0.9136458044812186	0.05616730630042658	0.45227913513477624	0.15911246123085834	0.10003572116184382	0.25447310795273254	0.2487776936497124	1.0492125346325603	0.14860877020522015	0.12802938874064107	1.2474414711444077	0.06529656712778095	0.3503840900943196	0.17542879082225651	0.04586229790868796	0.3197335301331496	0.04586229790868796	0.5004961488878901	0.3791773288908076	0.2632748349720702	0.16375633339790888	0.5207490966501749	0.4493236569907796	0.14886904353100072	0.16104922490055676	0.24342536189526542	0.06460697529739193	0.8066952535317583	0.15445359267987244	1.0517201164473275	0.10648233046998125	0.08488065359129648	0.16710096896307505	0.46152855947287713	0.12114805647531052	0.11143200536198733
ENSG00000007376.6	4.054561992859074	3.5037812244041935	3.4058970842158933	2.8753279215720404	2.660928616868756	3.54833797550862	3.509898488987959	3.106901034520636	3.5917631808053083	2.8204649196390887	3.170550033879448	2.8442249428496935	4.025905842400461	3.385210129174731	2.927915411489163	3.6923602397734805	3.3748586485937295	3.378941593273569	2.2168583597749603	3.55496942740192	3.128623348419121	4.024106876622435	3.4315293620035447	2.7024359142268084	3.4672794804599825	2.578962858415031	2.925923485240019	4.681303076805426	3.384284709276752	4.078797673384333	3.2169669736660977	3.464001650634678	3.6570111183386147	2.888207465187117	3.440487166124235	2.788456030313607	2.898479255718769	3.82371879441158	3.830346605414918	3.382279900066948	2.1083571780904182	3.39459645389312	3.5473881320053375	3.5439412436779154	2.225583428756854	3.70545821677639	3.5393325445657746	3.1225402034349687	3.61152651702755
ENSG00000007384.14	2.4735531527068697	3.2473958962825034	2.209702891299289	2.9508416375491486	1.9137223867484494	2.8760945127299093	2.3359405285034756	2.364432358016326	2.5980793061171954	1.6159341431332317	2.160242555990726	2.629263351930893	3.0578487995483057	2.115366236609782	2.178109076094325	3.2974702421713387	1.8108132418300151	2.3097873694579536	1.7932300296898485	1.986629370960682	1.9994949683499936	3.594894850336987	1.8892009428167968	2.722028777902844	3.8243198048767364	1.813976102179984	2.9993325991952533	0.8734195034348567	1.832079852671662	2.3958305697326967	2.266396773024553	3.1140004738765716	3.5726350527113184	1.6091403150223216	2.4540442544210874	2.2356045327632987	1.4303388042681484	2.798361630401302	2.2257993387337653	1.6231645356525939	2.463857830242331	2.4802651220544627	2.3253000576234704	2.1579814805488993	1.786554544037186	1.2675357980687345	2.1117658311822263	1.999531047902867	1.9264928877184562
ENSG00000007392.15	3.5332767741069837	3.400565253094698	2.2949588696325574	2.8523584669490383	2.200127654273602	2.731009412420729	2.938982032420243	2.466131128762188	1.9036938915924473	1.707613134492354	2.2774789717319583	3.1976767092198215	2.4240621254159	3.2610192372587354	1.8883828344884221	2.9595290677738895	2.488129347550065	1.9433587626778102	1.834872989189161	1.966762677144607	2.405366148583592	2.713453879231578	2.15888633601267	1.4699380581878243	3.8038882923378248	2.6763576867328562	2.499705596103646	3.2770920825043133	1.8538759164787113	3.189018005278718	2.0661580936501096	2.8761338141189876	2.420778806615065	2.155846358787351	1.9188823141076852	2.2160512576331333	1.6508105040872376	2.2005671270804217	2.100708588596684	2.6076025505111793	1.7000401472635551	1.926758531986465	2.7831842243474236	2.7973450708435132	1.7741228717575321	1.8612407852596737	2.5700985680891657	2.2321081294562424	3.271037159916463
ENSG00000007402.10	0.6454249887072632	2.081066880491888	0.764006377628665	0.30158764660318677	0.016211033155917154	0.6126827590770836	0.5049762556569815	0.15587873270414274	0.25942315228141505	0.17223146882548132	0.6904617949187187	0.4490066392182045	1.1068173034313618	1.9469553866431188	0.292192773901891	1.3725621276321498	0.5880369718706062	1.882212621892863	0.36513259345252996	0.23032600002869186	0.3255015493344994	0.48625098888410845	0.1805298128107206	0.3936358556243577	0.5570914439986953	0.12776532814854508	0.3156821513379246	0.729008870337863	0.08351974882017292	0.16594408777059766	0.25857922418429397	0.0858325236749548	0.3481190844624429	0.22564512061895256	0.22786427254650743	0.2879450386445189	3.8605059879540344	0.898169647897228	0.5266698094021232	0.05283319976294459	0.14339341869318775	2.2507797097548967	2.7949356628035362	0.5950261840658537	0.15016970629570192	0.41543418587318104	2.4348016741861036	0.07956584981027477	1.1751093773020354
ENSG00000007516.12	0.31324585178756137	0.061707084791597165	0.10915993896111069	0.09572192227332567	0.24598236099132045	0.11196608960349229	0.43882511317562467	0.5025342858954955	0.358396261956654	0.1625967659884867	0.07669590183038302	0.8376203649152736	0.19748800240598138	1.140647793154842	0.18320064672542766	0.6061579252356459	0.2073931304583356	0.17900139909924412	0.15406467367471652	0.29865831556451516	0.1102295924231889	0.33456827566613295	0.315798063043357	0.005902956858236406	0.42739162968671807	0.1891603710363757	0.12075005333492556	0.2625534273192908	0.3857071246579338	0.5572875422783079	0.02190607673362222	0.4747734763121333	0.13040376165803888	0.7316177228406212	0.20826752896869236	0.13711000780235091	0.07792657868506907	1.0620526156631	0.37684601401632034	0.08065766334522519	0.24086382278574986	0.07915620661764354	1.1282274024718302	0.09518178934268523	0.6150395653007114	0.12591554947472303	0.5628651676561642	0.33250744595803683	0.2406196293117598
ENSG00000007520.3	5.990069917555102	5.583407760494753	4.4659091827085025	5.09963185001446	4.139829632686892	5.198466651020494	4.78605263522481	5.104697288498251	5.532843690006656	4.868627507737118	4.308943288125214	5.109577866739912	5.560195246138013	4.91596540032331	4.55103606482466	4.814119703936027	5.722583511896873	5.323950057112401	4.30345199539706	5.322613212329271	4.396851345376247	5.137614180773382	4.523994699660984	4.573241206732239	5.23738015765315	4.757273989017236	4.939226577728209	6.541073377121443	4.563725576486942	5.540371406230289	4.551485256211774	4.896329981754639	4.917379240716768	3.9834314488667313	5.33846720292929	4.493986706507826	4.50533203115283	5.787591791606431	4.705319971185565	5.232557155288304	3.7457859037881724	4.943513489612939	4.84849274775743	5.08146745984138	4.39854875463883	4.401234517514813	7.656652244130517	3.781569544815974	5.064839749392212
ENSG00000007541.13	2.552254094916054	2.7119793946169612	1.9853911310858556	2.5604459523557095	1.9863381159990066	2.5845055749411405	2.3978577120585416	2.386341925390184	2.5915358104149666	1.9920432761716569	2.11609855223658	2.1149666349894014	3.079446382560495	2.312636133510871	1.340163443311091	2.5663768003211245	2.0322772009743324	1.829565456900129	1.498301935474978	2.562083642696159	1.7945614282359177	2.8906412439634437	2.372840688587793	1.5482393195752628	1.9911726092527213	2.0404015152842065	1.826965346860725	3.1157157972562173	1.8753869045864557	2.7171444811386616	2.0515113176857085	2.9587127804532107	2.957023083053317	1.6697071215896242	2.6051861340677327	1.844586515521641	1.797012977836145	3.098503777649918	3.229203357886745	2.293723609904934	2.226570182125558	1.9447460236320033	3.1285738611180225	1.897008026448318	1.4895429356424734	2.1595646053677204	3.0850506764593812	1.4104496554618033	2.3913553053433767
ENSG00000007545.14	1.6937657122177827	1.9921520726002662	1.1678074954981215	1.7629865648805763	1.0317480628642788	1.7438596054050801	2.406699923326545	1.8533968942975398	1.325961996171852	1.0263751540664767	1.7738697673637445	1.7362151976249298	1.5538519681811258	1.8027308955321566	1.3986787157650253	2.089362552827734	0.9456077031813723	1.384491944414584	1.277449214705383	1.3195023290043073	1.5531638705094966	1.678748009963357	1.366923648978518	1.0445340102769078	2.066881378555947	1.3831098142089626	1.4249220882106879	1.452858964713811	1.5067542564253829	0.9608082253889799	1.0768326955573986	2.359549281904314	1.274052884078258	1.0850846786286492	1.1228052220425364	1.5128336770486692	0.8718436485093178	2.001225769906316	1.2798278394408835	1.0928839656784843	0.9373443921502325	1.0699083493768948	2.1138671594826968	1.3343966522496817	2.094641454115062	1.3323355771948964	1.742739232855849	1.3748447412897344	1.6686637777002207
ENSG00000007866.17	1.6733755104478814	2.925733634462562	2.2843068345815007	2.7904592810502344	3.596744360181071	2.6914224968947713	3.2316781617985106	3.2339647319804703	2.9663197136917843	3.6957154886099746	2.060946625447743	4.47054987987412	3.469573445304352	5.033013262018085	2.12366619645382	2.583470945075698	1.8259890961966552	3.4812214307776896	2.8898044872378925	2.6957488903851643	2.595145567990858	3.7417581926437786	2.968330413103119	2.9295827196213944	1.944071306545916	3.0119607185172956	2.584577730738641	2.9364400701142146	2.674460651560259	2.9328359959528814	2.6602212847770024	2.721416409989807	3.4560175758077856	2.2627338130541066	3.340163443311091	2.7944574569589906	1.7353488701858852	2.481608942990055	3.4816735182404264	3.342071111273544	2.7141575792883383	2.2840106419548367	3.9386433627776434	2.9981955031532523	2.0613269052254086	3.5261189043757364	2.9993325991952533	3.737264922332967	2.5513683568478824
ENSG00000007908.14	0.045442970761167115	0.6477289513817419	0.5634510336706677	0.6292866695333577	0.7259592345091875	0.034779158048019	0.0	0.5307699401676805	0.016924144257821412	0.8354390532241255	0.2573727556068014	0.007769594145917668	0.5534588096990934	0.05450121618256057	0.2663967730245536	0.5525738111798439	0.02076886509457185	0.2681948228284254	0.8119641753101937	0.08814159686901757	0.3619928859219628	1.0843364457233238	0.8190141224897235	0.4846021943722032	0.3055620156204844	2.7827230717136833	0.026729250487489024	0.05269411130384509	0.21946283895715482	0.03421571533791299	1.7995847013697042	0.3840498067951597	0.6141915585252914	0.06212171190779749	0.47352717715675907	0.48964568804028724	0.29054236266025435	0.1861201836806385	0.43893154193454487	0.009203827329839744	0.004896843214847462	0.3269974645657588	0.05352844098929936	0.051859298835249854	0.15975833805629808	0.05769286716834593	1.3660843685494368	0.01249716268290215	0.005615567406909804
ENSG00000007923.14	2.4527799107648676	2.8906606976489084	2.619859014974725	2.5853471681120204	2.2329983693148137	2.7795118810070583	3.89376020765563	2.757642021427442	2.743407251990669	3.0335287218805123	3.300489844363109	2.7265042853452783	3.1940712883168834	3.601755934328246	2.959436331107755	2.817439071919647	2.8630463989120565	3.1585470817169448	2.6305685576337354	2.69356501424978	2.441191298940201	1.6983518491048275	3.4855041123344552	2.5889724240268217	2.615534005829075	2.7113186888605822	2.318490388194436	2.839919288182531	3.5456101212371856	2.176960992089442	2.2301722650626044	2.9505430665545216	2.5549817023668515	2.7504350004320512	2.366056384124695	3.268449365427307	3.267296078043111	2.745732131474615	3.5977933502428048	2.421909973094829	2.1050410598207927	2.2671762030915765	2.5959571167927455	2.4867658509719	2.852977619377676	3.914535822378724	2.423766394775223	3.3301854883098847	2.7007282282992158
ENSG00000007933.11	0.13592881552640676	0.5851548472371253	0.3339961181964527	1.3871970846696478	0.28273632027634205	0.4490066392182045	0.6817640825703248	0.7254357919053119	1.710525442338597	5.420852898227648	0.17542879082225651	0.05032755355842493	0.2237932162430325	0.19219416528334513	0.07929276727285355	0.7980920007286361	0.5702686155781227	3.2036553536094514	0.285343030159256	0.0497701518163845	0.3064955722596368	4.344189366501989	0.1315894843281353	0.6396952333995822	1.1571730940334646	1.1591124612308583	0.19232043503449905	0.055750964118453226	1.0367494764278682	0.199499603660362	0.5792767108286279	0.039840264531791104	0.06653700239579126	0.5581696548346118	0.9537494711181094	0.36064520246021614	1.0684644509669057	0.4822287461103809	1.5375445719645746	0.6429325693584863	0.1843437779529075	0.46707075721874874	0.18941343103367253	0.15704371014558005	0.0184917490398792	0.05464013053834541	1.6788831929198271	0.03280614508324147	0.0802483300921203
ENSG00000007944.13	2.5912724946614	3.1660566030514588	3.310790892383007	3.4547023281636884	5.221938931628624	2.9774814287341616	4.64480805442092	4.006217223533393	4.474449022906346	3.8180222456439465	2.8029583146257937	1.8443053001639367	2.7933549005118326	3.796234335175764	2.7911472565601807	2.984935628521218	2.5413909338445175	2.9256197120029355	4.030177143602445	3.1485599637287565	2.7827021067275117	3.598436671273523	2.786972668037588	3.4714996419463877	3.749748778864496	3.786303611457549	1.8445061738698472	2.2347772027113373	4.188353445924611	1.4927761258179035	3.2251206556844374	2.543372147841761	2.8059733955395414	3.3833586953851102	2.5158890317851843	2.56671775358952	3.4574104304179407	3.0422766134142627	3.466979431304238	2.0555774527418995	2.444905552922183	2.7160031605131	4.806452955763212	4.220314475235986	2.231524570860242	2.426506302021826	3.556441677998741	2.9962260273045396	3.0516331206357483
ENSG00000007952.16	0.2073931304583356	0.16104922490055676	0.07176266930009127	0.057415612427243023	0.09841955776554452	0.5849625007211562	0.026304324351908496	0.10929368902294002	0.08011185986159819	0.10097764772482092	0.2531421525641866	0.133695032513075	0.12061736121794181	0.30684550031428276	0.18332770604480075	0.8700292848209967	0.10915993896111069	0.318345767261359	0.20526738223450958	0.23180102277715772	0.20701822594562194	0.24342536189526542	0.23450132056221035	0.028710585954140094	0.13224779829843977	0.25180996817153983	0.35636921371622504	0.38945667816666557	0.1365851528476258	0.5357543807286664	0.40021000708183085	0.13553486976118947	0.1662012526627029	0.19370867338242315	0.17095055331836756	0.09437121059251717	0.16607267594670566	0.0824300999459491	0.18180225515894124	0.09747595901326854	0.11223305759849703	0.27727065965564235	0.25350526218669706	0.2814311969956103	0.07464243793449277	0.2381754185773755	0.7619660307369442	0.10929368902294002	0.1738949605643145
ENSG00000007968.6	2.7449575878504335	2.365664545171205	1.6949693140644093	1.047608183642109	3.7909075447604863	1.558071668958873	2.9051583219872814	2.5150816332207917	1.8266806753178577	1.1184926258694046	3.110580399729693	2.750263475638021	2.7989422001377173	1.7519349731318516	1.593545002056017	2.2839217723076177	1.827940937356929	2.1648184520718408	1.2786984816683242	2.2340107331084007	2.1806252849256964	1.9747495544568137	2.7584950688238097	0.5880369718706062	1.910195388186905	2.057242301152707	1.7987141470321621	2.4199702872083764	1.9374950573940526	2.33925142745084	1.439676323490687	2.6008644095665927	2.567642792203069	1.0020903926406135	1.8893567203891861	2.8662552062734274	1.8613202003941933	2.1497471195046822	3.5261063813617577	1.8936340254062631	1.1520535868878508	2.3847129624220464	2.3293819662962965	1.7006172696816386	2.8643743638318497	3.672923127313859	2.6518209234236996	3.553262190272433	3.6429094712702703
ENSG00000008018.8	6.222277129938663	5.243924180265228	5.996664423106844	5.064753541143554	4.754780631905937	6.3305745334586945	4.6068093698049495	5.999837687677661	4.47693895536842	5.341612220132186	5.2288533147613725	6.1607709750857245	5.855376820289715	5.655028330957949	5.250722872622342	5.970218655189341	5.263567803820468	5.466555342383291	4.974295268541874	6.497439921642512	6.396279388931182	4.789458003383018	4.941951392513633	5.261463116807466	5.038993590605122	6.143726052496735	6.42596276367012	7.570782431951836	4.74140226591959	6.946027819446032	6.514007029378623	6.042287558934117	5.0994803691810064	4.952403462692021	6.047490402825486	5.548695546723894	5.881184946256268	4.902671763592374	7.538909032603373	6.2603061109038824	5.031161374621889	5.653501473872965	5.157496502997335	6.662547330016758	5.404702204153649	6.938108149709041	5.960488542296812	5.535365590848497	6.45295942285714
ENSG00000008056.11	1.955238397449646	1.2493846586302202	1.3253864146597736	0.6621143312096613	3.3938692025861776	1.9441087991079549	0.7114068004458474	0.43988904761977915	3.747623711577806	2.9184244004769817	2.748568572391823	2.791376508844205	2.770955870791122	1.6110307009066938	1.7035880142654016	3.038945319607906	1.071350804128843	2.1101961777541995	1.7634965613653153	1.8251750490367362	1.401685071722458	3.3987471116557186	2.7989422001377173	1.4723317960000384	1.794686183878358	1.7021255761869156	1.0959919129246027	2.0131048916994865	1.3502709242284037	3.0519984677970022	0.7177367339974821	0.5347588693443623	3.3784422612478564	0.8921189769575114	2.0538759360028758	2.470797138418363	1.610889007854488	2.251537324300202	5.131099668446232	1.427284346173682	2.9404674764102485	1.776609369339737	3.022776148909062	2.426372114059261	2.167871708029161	2.1000020695508446	2.3963787269796457	1.462628234517814	3.0726374925796613
ENSG00000008083.12	2.5761109172794874	3.5733018081293944	2.8772141829769433	2.710856014729441	4.0294175468350915	2.4815056165770555	3.9035010926718368	2.3331374563076657	1.710128655459142	2.891594166198866	3.470693034722621	2.509670509050027	2.7332675593547626	4.432104223468677	2.5402008981708017	2.722247417751847	3.4685833170068276	3.0207510890481335	2.674618833133893	3.401125271058855	3.3780260191673896	2.8676988209974983	3.0086840825348053	2.585010589754373	3.022634132145764	2.829707515365787	1.90373244828493	3.8695457269009714	2.9505617290520596	2.7525559338055534	2.1172628342590056	3.157819839478863	3.1896980704823394	2.598436671273523	2.26849428004786	2.1093271246010237	3.229910878017355	2.5325413888135175	3.4440309111583924	3.68685905537813	2.830235038661726	2.3792882499719283	4.46036906577655	3.2995230868979166	2.3702758967284896	2.1622744984595283	2.3260483135960213	2.9356294666503637	3.5967920580978885
ENSG00000008086.9	0.8019863641146174	1.1629189615457785	1.3487423155852882	1.0823619695574738	1.1452209370856297	1.125518859575091	1.827737743733843	1.7058452339698085	0.8680545588962036	1.6275134567877687	1.3655245768922157	1.2317395935957007	1.3798981635246923	1.0367494764278682	1.254594043033141	1.4398358695279954	1.1002376143457377	1.4063189706361923	1.0484454589226904	0.42760617278189944	1.2387868595871168	1.484447523233927	0.79002130757603	2.104705674139329	1.6831125218131677	1.0800436199050598	0.9212077971245535	0.3670355161550087	1.3726735584687613	0.9013399826408863	0.9199120886773081	0.8114710305298359	1.2420231776719564	1.339080360273206	1.2228045610452611	1.2577951343833698	1.7999576353360793	0.8764874784504466	2.2967216937043906	1.8272093063406294	1.5152582902716667	1.198934124247683	1.6338496591046943	0.7281382034189273	1.3305584000308022	1.3438057522523126	1.705933680467147	1.643717684402435	1.8991369518107997
ENSG00000008118.8	0.03899797879750991	0.07833657112117903	0.0	0.2936059109417125	0.07505336460450727	0.09193673821058518	0.0	0.06557231159362208	0.057276965073247615	0.07231164002242664	0.019915367707685927	0.026304324351908496	0.38625914113334614	1.8330114991583624	0.0	0.9157121001480224	0.02361021518264534	0.016781550233402012	0.042784398089239506	0.12551885957509099	0.14025513403491605	0.40206724982782543	0.12776532814854508	0.18014786115842862	0.1682569232085816	0.12446048627433613	0.6579143426803757	0.018206856653311863	0.04012091720087747	0.13224779829843977	0.4343480006925689	0.10084312443311183	0.06695024392462703	0.0	0.3351402063142135	0.3466449215885268	0.07669590183038302	0.3056787432422875	0.17235949784814059	0.07724299893246035	0.3251561177415914	0.09855430722072946	0.41921526006795384	0.011209361420303354	0.03576465360097467	0.0	0.36982938015392897	0.11356715704707816	0.0938305716351355
ENSG00000008128.21	1.6982629365545165	1.9810489030878997	1.0346383179990088	1.2357270598380585	1.15224833075742	1.1913099674457286	2.4487952553290513	1.9132245293305692	1.5963150079510613	0.8590153847994141	0.9593992347721214	1.885730534001465	1.6289135426617862	1.4121853591567068	0.8155754288625725	1.5161664707148907	1.145547036189861	1.1301401353364486	1.4692087402488272	1.3805632298224626	0.8456706901444943	1.1449600047208581	1.1732553830209727	1.483106344967175	0.6576400052078244	1.2713659111830937	0.8253786038929313	1.0208399670901451	0.8618759839670793	1.6783423850761001	0.9619936774202551	0.8346303223094619	1.0415233621843505	1.2736352390602992	0.9614751620096356	1.1338922701975558	1.3033423944873308	1.8760552102701673	1.539878427841117	0.7130798989198626	0.8717648105606717	0.8991756304805131	1.3999913506641815	1.7361285882873148	1.6027894133248972	1.0120680233090904	0.6993739497787439	1.5285713188707577	1.3953918939282104
ENSG00000008130.14	3.9262177045806603	4.4221791677741855	4.799351568676714	3.378622595527227	3.5176536423994187	3.3039706600872925	5.279434150597776	3.6366478194733607	3.2297417199841094	3.4208731043707115	3.137044411374264	3.916371543619761	4.519101531075127	3.461332100693941	2.957078818919997	3.500024419510796	3.2368905483358006	3.4659352957812093	3.459562766770735	3.1426584954924643	3.235160284864211	3.5437928055358765	4.093762977517903	4.495554467417633	3.4633478060199145	3.669389662012837	2.8609230809992203	3.7881114412886205	4.093729179271638	2.8878761538890965	3.911729925417036	3.746903913756364	3.4712394953382413	3.595432049110607	3.212460393364288	3.57106999816771	3.5672168612555164	4.33528315355643	4.272978695373575	3.645620968680277	3.129678673325787	2.851858956851019	3.70674050436717	3.7217882357920806	3.9234915065095337	4.175340959153696	3.8955352953183104	4.061603409390677	3.295179340473778
ENSG00000008196.11	0.005759269288684953	0.0070519425164900255	0.10218779322361488	0.013355058669067579	0.01663894211378915	0.007482576331206196	0.03238300531165298	0.005759269288684953	0.0	0.0	0.008773707066016136	0.0	0.0	0.16401388852505705	0.0	0.6202110263241138	0.005184375859723258	0.014640946881753174	0.0	0.0070519425164900255	0.05838577100035305	0.005471851210059493	0.011638756246893662	0.005902956858236406	0.025595835882683472	0.008056554871058457	0.0	0.00791308164326493	0.0	0.0997664862929298	0.0	0.016211033155917154	0.0	0.0	1.1102295924231893	0.0	0.21871918170311724	0.0	0.9554616039235015	0.006908369342177494	0.025595835882683472	0.0	4.0658738467689055	0.0	0.8745215786001669	0.0	0.49906773783962793	0.328606717427416	0.02927618237063207
ENSG00000008197.4	0.05588975819628299	0.04572253573460056	0.04921253463256028	0.0	0.10688428869154284	0.0	0.10447085776291738	0.03815520102596883	0.013926706042921726	0.0	0.028710585954140094	0.0	0.0	0.15574923267794485	0.0	0.8495990111514515	0.13119435170845012	0.02403593545550941	0.0	0.02346828050390537	0.02998286621571431	0.0	0.0	0.0	0.0506061736907874	0.0	0.14287084509664236	0.07737974079701358	0.01934608880481197	0.0	0.0	0.010779838753242761	0.0553345017510994	0.0	0.0	0.0	0.0	0.0	2.823035987264654	0.0	0.0	0.024319679195412894	0.052972274813988696	0.032241931137493844	0.44540889410960005	0.0	1.635429371071818	0.16092018818110293	0.0
ENSG00000008226.18	0.04166353172936154	0.13789693238961928	0.13303737874734975	0.16388511670894185	0.0604624879861069	1.8576227643007188	0.14522093708562958	0.10379974315766799	0.058108649401173953	0.01578299724092746	0.12366619645381971	0.19824268160761352	0.04767797514447561	0.20439116292978055	0.04166353172936154	0.5156115394920411	0.052555009434105286	0.052972274813988696	0.04670058674162228	0.06433104624598393	0.07888304652198912	0.15613769788898613	0.07519031415521925	0.056028538922751295	0.973501071816599	0.041102771819128116	0.0475383887633606	0.023326331860027503	0.12485746725576016	0.018918982163051733	0.04166353172936154	0.10178452416693216	0.10017031975697704	0.02772025835592744	0.12644429972469104	0.10688428869154284	0.06584800336608129	0.10527578341568687	0.859810564801295	0.02019992294349774	0.09734110879670181	0.010923027184791876	0.08732705179747538	0.11490002395719036	0.04572253573460056	0.013783815433099691	0.33101723601809663	0.04739878887541106	0.06983962506863442
ENSG00000008256.14	3.081748651234168	3.7686078061158117	4.15851476762294	3.0836048429886223	3.5560860217492123	3.6731154074787433	3.3109217352303437	3.839042499635907	5.4909070194437755	4.600168637598754	3.049369386250765	4.486379721632848	4.113617161785455	4.192738624666026	4.048454177983522	4.292568273454066	3.171527106038814	3.138306619011243	3.4531092736445035	2.4473147002531763	3.3857761382694127	3.9274793199628273	2.2915740909191578	3.672798697079384	2.989756653868849	2.826965346860725	3.321278736002253	2.128623348419121	3.5703900658000913	2.0159613609724882	2.9578588950463884	3.1718152960178654	2.7575353550288004	3.416880266485265	3.617216188566735	3.09769506373552	3.1204680679968337	4.405781384126458	2.7684384284967516	2.2855797704027947	3.8747674626309236	4.537898617466842	3.189176188586724	2.3774847248616746	3.3571015319425097	2.420644084842867	2.54779528436946	3.6559928839623104	4.219942913954125
ENSG00000008277.13	1.7079664547759759	0.6734659700548262	0.5688104148803245	0.1300083041086062	1.7838756770297226	0.9605117101190245	0.9569487652147486	0.8390727425958769	0.7350021934953096	0.22057760659089906	2.608478094336188	0.9089665821155859	1.5394814423081504	1.452648144556217	1.176131251737349	3.120816394817056	1.2541707258927943	1.273694910037079	1.192383565765978	0.5858278581644096	1.2953116068081263	0.9822908738289948	1.4083314393035993	0.7190519816415795	2.250385592903871	0.758473748785078	0.3659164538580611	1.0238940426557013	1.755229433797679	0.6928735074639985	1.1298764608331302	2.575481764786069	1.3230817895037326	0.5976026814999265	0.15665548884685973	0.8547935979936871	1.714926858410005	1.4678011564884073	1.0491428173280364	1.47383885289503	0.49046744387077185	1.696082865610832	1.8147144732719047	0.4642500339114041	3.1719113465526854	1.0034583197724112	2.0133193231863395	1.708849377105179	1.6870606883398924
ENSG00000008282.6	4.135034075083131	4.391534032817187	3.794998025794586	4.756671066421978	4.945823042677723	3.9752633216784936	3.926796477175007	4.621782295918853	4.5043597939934	4.693938513098414	5.1254031378050176	5.339753820009101	4.344295907915817	5.602192580428368	4.39854875463883	4.299874710027089	4.470217966263927	4.959473426489548	4.126452559909917	3.987993845341129	4.275305094198769	4.911351238249161	3.9985926861580956	4.801619127287246	4.463478598651358	4.921826658784873	4.818794332314407	2.1058791830744585	4.671582109077132	3.326738667132897	4.892565887442117	5.148864977121371	4.710690738002246	5.734357369986378	4.875214864053612	4.8052460161717185	4.945228440268817	4.8944685646033905	4.043475748456144	3.775703768977776	4.181420640280142	4.1062729328666725	4.695893622475401	3.2246577341207385	5.0407127399409095	4.3807432991959026	4.144796898024221	4.16346652890916	4.500782935946741
ENSG00000008283.14	2.970467166404729	2.537395474177003	3.4504986567916216	3.086953564887733	2.5153087597418886	3.3479632346054293	5.305011079689471	3.2079709174426503	2.8627687592431337	2.0402261478777537	3.253278329382675	2.4679836985419596	2.9934751057382427	1.6342679865193235	2.7169250665134532	2.295282215337306	2.9405238555436477	3.346574010408873	2.980719967082117	3.430593050775755	2.5402257005955393	2.778040322267523	1.6736920942603783	2.5835190838514874	1.801282842574204	2.42658680880885	3.905187210265151	0.9992784720825406	2.7818422798771945	3.1202855775214977	2.691712815782024	2.451778185619488	2.7100404657750943	3.1345495344644543	2.8847541963487235	2.714641174046943	4.147054286484739	2.601458820617352	2.6985296577682343	3.13620779537309	2.524013511656102	3.182024817231122	1.9908822701410775	3.6809206675774115	4.182811457934266	3.1588217222971053	3.654756307765463	2.0033863559344667	2.1820566090102504
ENSG00000008294.19	3.586596629269466	3.3915065377238798	3.7301182091398415	4.064581109190573	4.223445719369459	3.1222917042684486	3.415704591482071	3.144813209523725	3.351812046201095	2.6149453669368707	3.719862453729896	4.341601546508262	2.8511193643677744	3.3741074622667786	3.567703629217381	3.887135300461908	3.4294418930461275	3.596505846939519	3.6243465881897485	3.4579619444526846	4.215810591730392	3.9152244916017485	2.8553319654058513	3.215740713464018	4.039936745045002	3.4916992006507312	3.4311549104293584	2.4852722444202087	4.12691505481779	2.5335384309865407	3.5286463270615958	4.867041463283956	3.834620210303624	4.001586092354026	3.247638945577659	3.6474641828326266	4.2468564844032946	3.280317943329655	3.3617402911492102	3.2626887187348266	2.752984026875827	2.7859480489071626	3.7246175324422577	2.4241427687072252	4.006378819742249	3.4798384555966413	4.140557818212006	3.8522885459458833	3.999558106975404
ENSG00000008300.13	0.32803219030386255	0.21325395073353418	0.82268936446939	0.380175311742025	0.1646575752536617	0.04907309665430561	0.9745293124838816	0.4189994654312657	0.22552173425660335	0.15561972102644722	0.32826202860941295	0.6094713114114506	0.4324249768047645	0.6419159034751127	0.17248751551013405	0.7199281477324522	0.038576651452323155	0.1798931705335481	0.5192399486612869	0.26363540356832926	0.307661669187727	0.2088917750261532	0.23278353412245326	0.33159057586623725	0.1315894843281353	0.21884315120187356	0.3788445144695027	0.08596845386216505	0.2663967730245536	0.06350294230615795	0.15561972102644722	1.1107641218998074	0.10902617649836698	0.36860074651409497	0.1265764570133731	0.527871054301573	0.09004041547277068	0.8203219481121017	0.4564907715833792	0.0272956240509075	0.9356860351621784	0.05783147456057329	0.6372856438972467	0.18776774704602484	0.1812934128854749	0.1172960856572415	0.5087328795124011	0.23106369991227274	0.2720231890610485
ENSG00000008311.13	0.5541467667465125	1.7265260830961593	1.6084307812250616	1.6539771786363366	2.453859939969029	1.8469144793133099	1.438931541934545	1.9546057915071373	1.2933116215171787	1.2998307618223701	2.445064521743422	1.7036323074370703	0.3355975876419372	2.6005314323721236	1.7873488760559453	2.6270231055540596	1.1394040058065786	1.2051422406252983	1.2632748349720706	1.092342768995447	2.4351751805601927	1.3924273382137218	2.172039403985833	0.5940707568515381	2.3343966522496817	1.6078155695403011	0.8775872133709772	0.24549566281992086	2.2420841705500125	0.8851838663203511	1.0025225097687107	2.575481764786069	1.3350830234512523	1.7588148316026462	1.113700499164728	2.401657769411946	1.5268700863568263	1.4368014735705006	2.2461040098839167	1.0686020273786716	0.6274200694012009	1.234256047688296	2.614827610332235	0.8543148804666019	2.7468501830980503	1.0128546813427968	2.772793578029516	2.681021903414484	2.5324915186126455
ENSG00000008323.14	0.08038478741460453	0.1624678676153039	0.3387952032266608	0.19459140277373366	0.26435627052581034	0.10956115195305141	0.09153059312061654	0.3694944020074091	0.7209788451443522	0.2090165918312567	0.5152078190358207	0.21586493915323998	0.28818135232905856	0.017779412561234692	0.2293418130435539	0.5337626705470877	0.19559957544990356	0.19736218414916346	0.06405506441044337	0.03562390973072122	0.29760229865200793	0.46100460993347414	0.47705556557857287	0.03407482027057225	0.12181115114198661	0.24598236099132045	0.11196608960349229	0.12167855658825247	0.31231665440199746	0.0844725169369015	0.06846445096690573	0.018634174139050975	0.12366619645381971	0.24476530756931322	0.12379860846262165	0.1939609368978218	0.1363226537492144	0.08542465625267767	0.9328926741014912	0.0	0.09288396567848443	0.07286040193124495	0.24780601821921888	0.06253621989538932	0.07382023329167138	0.6161694661867307	0.40195806641377313	0.10406822646371666	0.29148568597356145
ENSG00000008324.9	3.395158793142219	2.5915118746050183	3.535953400599432	2.4204015539452817	2.7159153292091207	2.427525722859991	2.3829991865698554	2.751463721165559	3.3106164167920595	3.0543449215423757	2.4373875559513714	2.890913571691846	2.470745087509497	3.1272370619248147	2.463125431329949	3.661749599810705	2.774186140918419	2.443447521923358	2.549718450671872	3.2091413978385916	2.9901561666273913	2.8226485798413212	3.0362219763765714	2.6272799769858497	2.293429344490797	3.6788043377346042	3.3307878362655243	2.501158859294468	2.5895238167392414	3.7926575667579936	3.5761230136773934	2.894953539981225	2.5842409728036966	3.0764564815933206	3.6143564877740806	2.961993677420255	2.4576205558634867	2.8413693545154013	2.4011389273182644	1.5923972351979403	2.850979398804639	2.768671317596568	2.283358804046361	3.231463129906232	3.169604366916959	2.5006491090803844	2.840241651123489	2.6508794187993714	3.322519478628742
ENSG00000008382.14	4.762130853355935	3.333509605874313	3.1855335772656455	4.03413646355566	1.729922505442014	3.8342763599270318	3.1194889851996597	2.5525000367920145	3.1341059139305427	2.9209982761095663	2.1803388496247256	2.2336426830088096	2.714619195983327	3.3659304474954874	2.977975913199126	2.9443149907844437	2.4751627241063723	2.6800992698569166	2.27667531650318	3.769771739249448	3.0557509641184533	2.6338961459190786	3.1081731491290245	1.9829844509023558	2.6405052486834415	2.841691393645261	3.3131877944809323	3.1124832952347874	3.142756506885936	3.8236882278672844	3.39459645389312	2.730139952356512	3.039664828884844	2.8772141829769433	3.299962602420404	3.4039493642328646	4.073263266069241	2.976473620996977	2.950655037918689	3.2144823255535795	1.7733212221316623	3.2675657602714314	3.1333498016666717	2.913684096122984	2.9742356042090705	2.4516199548906097	3.0530244245018934	2.9622158412747437	3.279738711752247
ENSG00000008394.11	2.877233818560397	1.4824869188425687	0.45670103100820525	0.32504095549520085	3.1346316714476465	2.7275719880198213	2.583061700615798	3.1701494032178763	0.11756206925697886	0.299713560064242	0.03576465360097467	0.42932136994144154	1.32969768903328	1.2632748349720706	0.2911320120087531	1.7445055786286106	2.4098253765199247	2.0651931493639664	0.9831669157793349	0.4191073667843611	2.765513530103432	2.7418552483306478	0.08106688049188852	0.004896843214847462	0.2828549093225548	2.10604674931283	0.6965280456806738	4.13562515850076	2.07155675141204	0.5298709091281664	1.936628517289906	0.04236417524800773	0.7366481663388693	0.07258604706859655	0.09545188108566054	0.7303138862937761	0.928654569900175	0.8228524914529297	1.9168587646997541	0.9191493632876745	0.3764015265935981	0.17261552181347775	2.1269728562577654	1.9753367020625734	0.030124161455128837	0.09518178934268523	1.6754998131209455	0.007769594145917668	3.025843846425816
ENSG00000008405.10	2.322216605045486	2.5828690748110303	2.62187604894739	1.9218932895941194	3.7446670267512605	2.642840174786685	3.85790139596394	3.3253864146597736	2.8216285892437734	2.5386374851706432	3.2010692178466638	2.561790461653818	2.119256562895933	3.389112456480235	2.6920923754275723	3.11654774376561	3.245404388631068	2.8075610066291836	2.597388149039115	1.7600505812738703	3.033951525798175	2.8124160766579416	2.5561841425756584	1.9307751782480176	3.4683878166283337	2.7920223875351415	1.9307751782480176	1.9208268271889142	3.070784297462798	2.44620328598083	2.4502214958971797	3.191246789716267	2.86637391403879	3.555300814802226	2.4089291998428695	2.6812918309218694	2.0959581668562555	2.8108954818209675	2.7099743199741018	2.18783107730836	2.086613947409496	2.1896031969058156	2.9055241974392505	1.4986083052023749	2.5207742357467	2.3215818065212828	3.0328061450832418	3.015212085068504	2.970743239780621
ENSG00000008438.4	0.0	0.058662839378559886	0.0	0.2120089601135649	0.0	0.03167749645076025	0.5379420907494521	0.271664710977234	0.03576465360097467	0.0889556823082184	0.20851725980554386	0.5631581304028078	0.2567691427613412	0.22823379956006803	0.2677155619517021	0.6612935558553067	0.35174138854728904	0.2830920581750474	0.09369538023355704	0.0	0.14847861593196762	0.17517326566379737	0.03280614508324147	0.27727065965564235	0.16684396441249089	0.13185284596466235	0.04236417524800773	0.0	0.09734110879670181	0.26759572185187913	0.0	0.1323794250528661	0.03590538374212795	0.15341624225524791	0.0	0.13619138628714406	0.09450633868149234	0.2707083337192148	0.0	0.05783147456057329	0.17772648293206822	0.0	1.0429944636184125	0.0	0.20839239979067614	0.0	1.8398386861912872	0.11503324294624007	0.13750352374993502
ENSG00000008441.15	3.6215596080554056	3.7841270322265177	4.8956806975055605	4.726918386304801	6.403018842796888	2.575941557058492	8.176019519468085	6.420435241230394	6.5389571299629825	5.050815103483949	2.982473426441683	4.534036693797236	5.967982430619526	3.9408057181667444	4.666756591884804	3.551516017628014	5.0069577242324526	4.704152650366565	6.073828800338924	3.8602675949199248	4.271649772457207	4.762731499015359	4.1074619075007535	5.8879711700571224	5.096982851689553	4.866497557575466	3.2548963363901167	4.116730707632852	6.3336867010410405	4.421714775538407	4.083315502335668	4.322627632358066	5.112049522408902	6.706751553617117	4.903149168209933	5.2770474347624665	5.153955271311505	9.068925495219224	4.529177523463923	5.91586265183978	4.960863815218132	4.445084391614499	6.567890686964747	4.0909719568648395	3.866096914057517	4.001955329490913	2.6205864104518777	4.658291471546472	5.470953279878261
ENSG00000008513.13	4.368495985015498	4.865483367624137	4.761742692629787	3.776893568522074	3.5929234083590513	3.396570532821855	2.843461325048046	2.9838600719236292	2.6387689444169498	2.8098671448272463	4.90142204816632	4.598960646762156	5.093551725487161	2.3110961739030538	4.207557120552282	4.031465776498189	5.04196572597692	3.895360793347624	2.8893567203891863	4.277821133430249	4.570645077991864	3.279129525135132	5.016491862724701	3.436561643956302	4.294164895517187	3.5189631002073902	4.073640313546687	2.1399278364448895	4.360455583466756	3.09487787567887	3.320080262369761	3.9643339359077006	4.162129454582173	3.9192447260163927	3.067466629436632	3.815073267210032	3.6062053129424902	3.981085446903925	3.819136781517519	2.915444413897901	2.768057256131688	4.619219307861908	3.8972501080593607	3.667176843398483	5.415163729572427	5.009871155954587	3.4609915087566536	4.117212955724642	4.401787450785417
ENSG00000008516.15	0.5062972654715221	0.8215469588343315	0.20939097746742802	0.4425454561053042	0.13119435170845012	0.2835662389651465	0.306378910710963	0.26171132887668525	0.1497796305759026	0.15911246123085834	0.21760297658678796	0.6951029856404789	0.9173935630899821	0.5683240202697064	0.14639454906050522	0.5257682188879005	0.26074832839644746	0.24074173121533982	0.13435238662336282	0.09261339271428384	0.3227357779800957	1.0771062441059787	0.1585955515008968	0.19899696624010865	0.7798060127206756	0.8288752595943307	0.18966644665005042	0.4295356262781967	0.44911231954941605	0.2577348021286451	0.21921499579542364	0.09828479572342244	0.144829520838809	0.25797611601076476	0.5485352671384511	0.18231091802569632	0.16104922490055676	0.23890911669840434	1.0498398388126977	0.15613769788898613	0.7107899063106593	0.35918378997451117	1.1059462119053247	0.8940610592593583	0.4756037446846	0.25604447382644485	0.7341351371311566	0.39889757120247327	0.1939609368978218
ENSG00000008517.15	4.436101859060934	3.2851506501023335	2.896407488707362	3.5588431276357175	1.9314561409127122	2.3190687269971093	0.6593765954759114	1.8587369682216328	2.0993625397577724	3.3364976335952257	1.6664384823191147	0.6331986863740039	3.8641267019172862	0.8050447613704029	2.0972399628618694	1.8916913677809277	1.6127299329523723	2.619765130774006	1.6641642289934815	2.6683233936634507	2.267026345393808	3.48713901112316	3.093458764793043	3.505243095503774	1.964472567274224	5.671565126171053	2.725610293875998	1.1920047399324956	1.7864290832030563	1.2459823609913205	2.8734982510149583	1.9503564283000938	1.3216972452123537	2.7673793676075724	6.074984884953806	3.0533894195446347	2.469599492137917	3.3911765557252687	0.9964610601761587	0.8905634265982915	3.667460727838317	2.6427708749744463	2.7253485330042126	4.679924803284308	2.475214615878225	2.1222088617002295	2.8013242356922836	2.016781550233402	0.822281466295707
ENSG00000008710.16	2.445726703349984	3.716936038037288	2.6823485609905715	3.322779033959138	4.030759818840293	2.284721402124839	4.750418920848883	3.7953617561910864	3.1236330915526405	2.2483830294314426	3.1040682264637165	3.674449352212745	4.013640910669387	2.50118434207787	2.931891032179257	3.6540917828418933	2.8569657766697483	2.698640777055442	3.467996736376308	3.0891930373892222	2.756041196779839	3.1350915521553837	2.461423784786685	3.279084940403423	4.0335815791469996	2.413648236612026	2.9508976127322892	2.195190090265849	2.9109436789891374	2.8167225710013017	2.066984675376303	3.7809294639447963	3.6221104048674784	2.846814213476822	2.7868472435610134	2.7657681046278877	1.572889668420581	4.607679477677783	3.123848259832919	2.8839335617976025	2.9389444063857395	2.5241389186885335	4.229849368300087	2.45185729447654	3.893439877316117	2.7843574026926183	2.6819889099860257	2.933459333154151	2.7903967215508834
ENSG00000008735.13	0.2959580677208221	0.2599051753533527	0.15665548884685973	0.06267436276339249	0.07642227545860236	0.12723706192481446	0.2875904955239413	0.12234140752611965	0.0897693086335084	0.0922074380970889	1.3923174227787602	0.22218630732211234	3.4306064309298114	1.972655896974469	0.11490002395719036	0.2403753944980922	0.10915993896111069	0.06708796480114695	1.1204846568954558	0.040261223064434574	0.2167342196001311	0.21113682698227515	0.05158092063064492	0.7077898054503128	0.11410045158818032	0.15172895534333666	0.607862902831235	0.057138304393541776	0.7745867811831579	0.08705543454337573	0.06295060882280785	0.2481704732018035	0.34573699516404316	0.158854029516618	0.281668579972845	0.1267086021969683	0.03139519627553432	0.5139959793670126	0.2990101494989229	0.02856915219677092	0.12868932884678694	0.09680158184916869	1.1412365815256944	0.06515867512854683	0.032524065692199365	0.6257380619086481	2.0637445217267762	0.02417781430116526	0.14234808214468114
ENSG00000008838.16	4.274216925833522	3.6859177287684206	3.572137816303143	2.7608383516982204	3.278192956301255	3.323989675117029	3.074642437934493	3.5467833603768586	3.0797535640745375	2.6555121191566764	2.841671268305535	3.9815330335430112	4.012684871026338	4.78801222615839	2.6012924102081603	3.153416242255248	3.215336906084315	3.201916099981276	3.151858816727005	3.8186358581580944	3.702724025501514	4.063692758113404	4.2905865947219715	3.372381034164188	3.4589856257858487	2.924897994112214	3.2945913433427108	4.595539464865882	3.1141004515881803	3.7491266085061192	3.835408733994961	3.7283450343948523	4.063114604896925	3.6803918760927616	3.1910730366933793	2.8440642147923874	2.751228037444954	3.5195419045784364	3.696461277427005	2.4984806590558533	3.6489140583307402	2.7587508847164735	4.502101422635511	2.6753868970282433	2.77606186497528	3.6358008167589597	3.188385098550622	3.2988049234647367	3.892002368841848
ENSG00000008853.15	2.6222744313631225	1.8336592464095127	4.104126950527225	2.1005740402131976	1.7943118845820054	2.2266010072960283	2.5751428766876576	1.9218171398466215	2.571361299686269	2.2687338010779023	2.4570689112821773	2.5878450092542775	3.043397003741493	3.127715811406391	1.221134667557041	2.046735504874595	2.0655378464174743	2.254594043033141	2.478221149577628	1.6983073935146265	2.0080565548710583	1.8280222067936838	2.534883345840836	2.475914972178179	1.7986726789578034	2.5983890277002915	1.4743581628754001	1.161887682376894	2.4483723946120537	1.3472687897240383	2.0793951792819985	2.426103700685049	2.528996313730657	2.248079368087259	2.458355754007432	2.203639694013985	2.206393168511604	2.2830031319235387	2.5491516296442542	2.291456216454489	2.487820744178228	1.85423507876617	3.3428533797469084	1.7124637199369932	2.776693582341593	1.4717077254632651	2.3920425975486905	1.092072094502929	2.811286057769676
ENSG00000008869.10	1.729574522194115	2.4426781482222877	1.8633041593427984	2.213596134885853	1.2970740001874328	2.6764930938417724	2.8733210629148167	1.9132628321551957	1.8014897962893082	1.7928137155411499	2.760114470578724	2.106582830525116	2.2796198662682423	2.5024324474003494	2.8011379573076107	2.2314016863354866	1.2612900952593848	1.9909911541553347	1.9715527503838728	1.3755677433877695	2.4908524808478605	1.9489371879569497	2.212133507533756	1.813811968382954	2.310194680313536	1.9510282130477454	1.9289955922492135	2.0564448010196683	2.3377396318072434	1.5820260343844883	1.8326065093904138	3.036942844798256	2.2589409681055064	1.8075197920698844	1.7236022457476172	2.4548865350330042	2.1995624210265747	2.274559861969331	1.6865677580069423	1.2888310154430878	2.1440137290881727	2.197771053371367	2.596911295991131	1.5271203934589501	2.9107518465498354	2.7742704954836963	3.441456920151116	2.716244669031325	2.2703196242891686
ENSG00000008952.15	5.537712288559364	4.956688622627364	5.481392594838727	5.115932149505004	4.538482292258071	5.129093393135469	4.332700773845961	4.894337593295231	4.882691953449603	5.503383720734148	4.95955688761135	4.438791852578261	3.472721703043002	5.877027631603968	4.374010057617932	5.102250793832406	6.265643173489703	5.370565360976974	4.90894737371375	4.929341268741823	4.593515123871269	3.7227610910077695	4.310681847611416	5.520692532081318	4.370645563685645	5.234953433135458	4.682477788673404	5.561423901547278	5.941216669139037	3.964241507595378	4.929525911285076	3.744225692409636	3.564622052436981	4.180362721405354	3.4056384476748254	4.366748839148003	5.328222527756402	4.261801577224161	4.744790791410922	6.080606503039509	3.974061186625483	5.816615065165447	4.648568982018128	6.585097747041667	4.801407018365718	3.6383519202657912	5.200971166974387	4.332485963482326	4.619694713613845
ENSG00000008988.8	7.70220801624005	7.593463582548215	6.866205741821611	7.115531664258246	7.053668534986485	8.351499359856318	7.000061989470742	6.60168611810608	8.104938880254565	7.387894974073475	7.807501760329945	6.425677491862237	6.96268551262965	8.566221898725313	7.793432939287465	7.393580944971378	8.567750776138997	7.054185353296919	6.849651550073835	8.721603701875749	6.889883562051827	7.197633466088396	7.506511498005252	7.759304996920276	7.099621331026036	7.6619433748474	7.590955255043703	9.52218819367552	7.509346683951894	8.817287165066526	7.371541438653595	7.266298377519589	7.114465936131747	6.9028960187695025	8.01523940925539	7.009638297806929	7.353398282534821	8.538164482675759	7.309511823921441	7.182994151461833	7.5503489314173144	8.953957489687848	7.437765386246684	7.613687818561008	7.611352410540483	8.258180635627614	7.877733208873277	7.445811937151215	7.932912156700821
ENSG00000009307.14	6.760412583263874	6.8660004462213475	6.587975486625449	6.793832171645911	6.819456157137208	6.4970294859452435	7.045181921742975	6.673733075478799	7.027322167356936	7.5750445237202735	7.164878776253909	6.23940758923086	6.582403958066717	7.5644780135093725	6.530219037958461	6.825626647548943	6.851071877573704	6.608790026322616	6.855796644223807	7.319385811269657	7.0554158515050025	6.244700622876725	7.066764084657625	6.483240196395414	6.8895927887111235	7.276368246666747	6.242042238223348	6.484113957154619	7.494316397699888	5.828359933843511	6.587473008983822	6.783399029224473	5.9568256678727485	6.439732831396803	6.2542595571973045	6.906432467201302	6.662105783872658	6.36771876637322	4.5728593593828615	5.4941499610781115	5.968657578347155	7.161275011392242	6.694962351663814	6.281223454844853	7.292460603429829	7.215054367857048	7.008463358387363	7.396155206751066	7.58956426388585
ENSG00000009335.16	2.203608374313117	3.269347392268488	3.3506245380896913	3.3280034579409388	3.2459367400119534	2.1698288185667884	3.854653988456398	2.899040250599505	2.8997750172957306	3.59465603110422	3.7322800549537685	3.7913348293202844	2.7600505812738705	3.138683427979272	3.0684472529929416	3.0997664862929297	3.239993694808357	3.2938412992667394	3.2063306478710496	2.867026632211542	3.1880210514169485	3.0771917173916377	3.2354819952815173	3.246438491457951	2.866215634847651	3.241931683519727	3.359338432475985	3.0731861305805976	3.695459382638558	2.297250121171707	3.349336966974193	3.8885289592905385	2.7347854782523955	4.046604557517978	2.5280711645787353	2.914928021540232	2.9509908998782755	3.7205958670089627	3.415190777484178	2.263845693640983	2.9099266762780265	3.123119868421112	3.0357998374232618	2.203858912884244	3.2445217736320555	3.7791966733265796	3.020484422065084	3.59912732633497	3.879921370353714
ENSG00000009413.14	0.3903375116159243	1.1323794250528658	0.761200156099086	1.869555597050224	1.7712094868664678	1.0300535155652004	1.9729499269942652	1.3589588258323293	1.5513437452484569	1.008773707066016	2.0246742804116233	0.7500061502042006	1.9805006347387837	2.7262644883464144	1.2015084039722248	1.7120234309108122	1.078063255776819	1.0621217119077975	1.7837918822314829	0.5434958834257717	1.308302620972327	0.9884120257247881	1.1198873363409543	1.5627186639707487	1.3659724275933836	1.8634627582591226	0.8187687731440078	1.152507948364903	1.4838286728047536	0.35997088833675095	0.8879151356381334	3.0415584058473684	1.5199444141830254	1.4128898927268607	1.0674322094855186	1.8004961475964862	1.3182879148286337	1.0560285389227513	1.7470436041035313	0.8009102510583519	1.2262002286982239	0.6653927710418912	2.6829777345901156	0.6616584025515393	1.8402819414269445	1.638166537498227	1.482228746110381	1.3906126618162298	1.3898971621150957
ENSG00000009694.12	0.3840498067951597	0.20814264733772161	0.24780601821921888	0.18966644665005042	0.02375213589899498	1.1848515456804152	2.1443074672630424	0.4422269452218185	0.30147058748990185	0.10621429609096804	0.5053828490623045	0.6554434253898864	1.2479275134435854	0.02346828050390537	0.1457426602776055	1.2970740001874328	1.4178120176146105	0.06818925877896807	0.04432416881220143	0.5150059164337295	0.3645724322958561	0.06860202737867153	0.016496319896195974	0.0882773096804519	2.938285791884053	0.18764107818068257	0.39835037034596477	0.25120402291466304	0.9766569111397561	0.54399071966485	0.10151561549124424	2.760391291543413	0.04600204654452046	2.024816096497542	0.30661222437539815	0.17823658460480535	0.1646575752536617	0.43445476023240287	0.31915545782470267	0.15302704346482315	0.42524444214810075	0.2926639733968575	0.834468521710303	0.39176771995599674	1.008343458529335	0.18218376912146836	0.9390008450695133	0.40010068301548124	1.4563856303785894
ENSG00000009709.10	0.0	0.013640910669386311	2.0773455565459216	0.007769594145917668	0.0	0.014498126999352837	0.021053252054075176	0.005615567406909804	0.008200013832136128	0.01049341924845273	0.008486888965491166	0.02772025835592744	0.004609253252589672	4.111815898393626	0.44826666006395477	0.6209616969314312	0.015069321717648203	0.10326262660608464	0.014640946881753174	0.0	0.0	0.0053281206952817016	0.04460395064976797	0.04572253573460056	0.09274868553952377	0.4437127280934994	0.004896843214847462	0.007769594145917668	0.022758397578157615	0.02488699931317951	0.8176232575114312	0.17836408184680327	0.0	0.0	0.17759892932773344	0.01934608880481197	1.4288927617859157	0.8528777740535797	0.4269624477585524	0.013355058669067579	0.0	0.04963076772460043	2.746742715777736	0.09274868553952377	0.10835717809041853	0.20451636970277176	0.12816140091448883	0.08392815506235927	0.0
ENSG00000009724.15	0.5228592551916976	0.2759605802780639	0.19408705211630226	0.4540705831349585	1.0055437110980472	0.16414264884830632	1.3458505172194892	0.40239475050061496	0.33227828305692936	0.1048733767260183	0.5597365244329826	1.2014456712821011	0.6510402069935914	0.6528765148096225	0.4156505144147303	0.820485342986379	0.31521841136579	0.1696684995230859	0.46372707198851065	0.16092018818110293	0.254352162733993	0.3299846497584209	0.4535439175426865	0.5226584206342785	0.3740657182225378	0.4484781214114772	0.2715451984856866	0.12194373351040128	0.7730679770461596	0.10795563008739331	0.3940750656257375	0.22169151351090388	0.7143993969304026	0.2738142445870366	0.10406822646371666	0.5584635725377551	0.3930866550235312	0.8370551562730241	0.8852619743867944	0.6744606515602588	0.5810137351679656	0.17133494739876848	1.158854029516618	0.1928254035523912	0.8690027646752523	0.2414741257014415	0.5229596619872205	0.7717165853043386	0.276913483245923
ENSG00000009765.13	0.02019992294349774	0.012354130407874092	0.013355058669067579	0.009490502947452436	0.0	0.0	0.00647756407120479	0.006908369342177494	0.005040616700530137	0.006333933722050485	0.010350188169567268	0.00676478187842236	0.0	0.10648233046998125	0.0	0.6508564475944271	0.012211083950874365	0.021621857851518895	0.011209361420303354	0.00417776078910997	0.005471851210059493	0.00963381939726868	0.009203827329839744	0.0036022366801955253	0.009203827329839744	0.004753055399819502	0.008917094736053047	0.014212444812104711	0.013926706042921726	0.005040616700530137	0.005184375859723258	0.02488699931317951	0.0	0.008343458529334968	0.0	0.050745463581398975	0.004465436770300531	0.0	0.6631168673661028	0.004033901284489715	0.004321605950093468	0.0	0.019203733973092663	0.008773707066016136	0.0093471722592526	0.007482576331206196	0.3055620156204844	0.002738519806928803	0.007482576331206196
ENSG00000009780.14	1.9882665854261732	2.0311128408502492	1.2759605802780638	1.889940736525117	3.378220280416601	1.8443454771426737	3.101364332331652	2.345027279862838	2.540895204936319	1.8864721089708383	2.352391308467799	2.460637732003456	2.030159483102865	2.7829327048208365	1.5622790636298665	2.8829755644726918	1.7152344552400152	1.902922541270178	2.2212584296778077	1.6050675781553903	1.6276068381296498	1.8028962947918261	2.0760117385696413	0.9647313101884398	1.7940206957545177	2.4252444421481005	1.5780208913023093	1.24379092506481	2.441669381914052	1.6452405126452652	1.667574265975019	2.2771813738430184	1.6416847430956962	2.3882722107208116	1.8551525319232502	2.2083299657306905	2.4980210393929214	2.2940178153102173	3.494863582778332	1.2153679722034796	1.7004397181410922	2.4678011564884073	1.9080827308276247	1.4570689112821773	2.2894213645146237	1.7668071513029213	3.157722846143117	2.7487188341190647	1.9180045185978745
ENSG00000009790.13	1.2048293391035023	0.32250505751888286	0.1426094872986651	0.4186757129428916	0.03280614508324147	0.03238300531165298	0.14012422390907067	0.29231058820442585	0.22082521579787243	0.4189994654312657	0.1576905135820534	0.28522464546785964	0.28048127430062353	0.1845976841557608	0.02701246506258167	0.3918776772778661	0.34573699516404316	0.36737106564852945	0.09572192227332567	0.019630756335508422	0.3240040813944298	0.36837724612001654	1.2624932937285982	0.05116325258211458	0.1885275267744017	1.3734533334307009	0.051024003024466885	0.056028538922751295	0.2796495785570857	0.020342179517185827	0.23229236208914866	0.04572253573460056	0.09491164702546698	0.34596403034287176	0.6994627938863487	0.17005323530230423	0.41705585981314924	0.08065766334522519	0.20037879798402627	0.0	0.26663664251398955	0.22749465085930123	0.15315678806142052	0.18294649451110198	0.23401073310840068	0.04893364519792244	0.4761224198801521	0.1939609368978218	0.25701061820602394
ENSG00000009830.10	1.981889176752506	2.001369909684724	1.7506922493924444	1.5135918064995733	2.4760705607510864	1.940204344652039	1.917049786883534	2.5288463298402117	1.75779134113757	1.6546188449611265	2.3301281087194985	1.7291394250676828	2.0014059423792796	1.5568953190608061	1.6009833113708294	1.7162885753277475	1.7478599848015892	1.555570777896172	1.9540101441770692	1.9993506411148905	1.817377671496558	2.2990394651207864	2.0322419311374937	1.5707057885370748	1.75745001623129	1.2794712956444676	1.7836661809078285	1.9197595758550414	2.1231033097961136	1.6166399971719165	1.7854250035609334	1.7878921145026472	1.951438594231252	1.9441462906956675	2.1142337444270876	1.668119124686432	0.8527978928187712	1.8228117114362248	2.9783603950869533	1.6327800487425257	2.227402230639057	1.3516848599325497	1.5833746627050742	1.5435948642526014	2.0621217119077975	1.148153178868286	1.8111832848765743	1.4884635933929933	2.186880831347234
ENSG00000009844.14	2.3526737910503295	2.275334895482394	1.9475539532074106	2.5235368654902963	2.129975344419289	2.23887855339185	2.584794176480614	3.173031463878025	2.4135399261734705	2.5864044748950628	2.1629511771443037	1.7177805949092702	1.6035966748602073	3.9060054711841943	2.370582796727709	2.717912169644429	2.3087103511680773	2.3593524900632876	2.402449326718855	2.624217896780637	2.947366927832061	3.013819539412373	2.2061118042901584	2.280362489973778	1.9463940048542971	3.1070852258130945	2.3483740751911633	2.6631851967413698	2.0484803348498524	2.5997462533482265	2.6399267127487973	3.069564695093359	2.24820084029487	2.1712068274181426	2.300035841991392	2.8921189769575113	2.605162423664654	2.0155689316509675	3.273903739022156	2.0369252669264335	2.681066894839701	2.6006027910980385	3.468557251820314	1.7793437788144488	2.959603252815024	3.037575505589119	3.129892941901495	2.4701203300795975	3.4731115047370027
ENSG00000009950.14	0.06446901736844254	0.06983962506863442	0.019203733973092663	0.037030730944967026	0.0422240737629849	0.13277423327632584	0.2072681731120283	0.04404433270602121	0.021479727410451396	0.013640910669386311	0.1686420355588392	0.10634831950514673	0.07601173856964127	0.6281669992863237	0.028993411879548688	0.6595592729108992	0.0959919129246028	0.15081959821213325	0.042784398089239506	0.02701246506258167	0.011638756246893662	0.14561224716647592	0.2865263430872163	0.022616379067348556	0.07093882134343751	0.18383583144967966	0.06295060882280785	0.06970216663006741	0.08759861792362102	0.06446901736844254	0.011209361420303354	0.016496319896195974	0.5792767108286279	0.17095055331836756	0.056028538922751295	0.04628150321191026	0.043204498565167566	0.8743641908248634	2.1966070440948178	0.05199846779700238	0.018776585179183593	0.028003278472752472	1.2313709635687682	0.018776585179183593	0.21747890047053098	0.039419183133397186	0.8414096133381045	0.0	0.07354606091515468
ENSG00000009954.9	3.7821464235546363	4.413627929024172	3.6024212470827823	3.884646758858111	3.7572153085061015	4.758489738843664	5.277679815609063	4.482519187185865	4.898933871780176	4.0895828931247085	5.751115538458212	4.952971827038192	4.352539618720153	5.251510814508756	4.417217926995086	5.232560992513643	4.933275193374205	4.985286378230169	4.476906561970593	3.3415873148868562	4.568761782797904	3.9072079536094138	4.652044727414923	4.340291649315214	3.995484518877507	4.15953231405686	3.878431084068563	4.248565195563368	5.519129844843622	3.6414766670816503	3.975446765640962	5.37340112952196	3.6669951280367568	5.024253181763174	4.34298845589722	4.803459543761452	4.757055258616222	4.796540651430588	4.584565705023002	4.717566760368216	3.651786488958701	3.900180912086946	5.435618593820752	3.8109468794347676	5.3329513455190405	4.71218305120923	4.4791788136842845	4.254253887277455	5.062618243818583
ENSG00000010017.12	3.898450232807866	3.8852912638215074	3.629717977214687	3.8874472851181254	5.4223642099835425	3.9198834937512035	5.2589258972529205	4.438532393598681	4.579626696452075	4.54468320538365	5.2546545067720025	3.441031902736206	4.394431825322281	4.729030630279959	3.723493032578587	4.838018905730676	3.369103495841313	3.714355433101084	4.319675733324421	4.297822365928376	5.111427832050385	4.767162164068495	4.5995855958907885	3.78095045470634	4.2260306350004955	4.571773876178388	4.203130664608776	3.9133968840337054	4.039331442370546	3.7590386233858277	4.972665086319715	6.346972840464374	5.244110716870494	4.1541376039747995	4.089464252531064	3.9533397468411726	4.014417784601866	4.583994368033736	4.517426884767286	3.3378252474567947	4.4111346942446685	4.006145397185714	5.300811952943033	4.011969660888119	4.1331689334860435	4.2659619078968625	3.791928648889484	4.422798124982319	5.3648945515357305
ENSG00000010030.12	2.3258181223207344	0.911193023032455	1.2535657715729234	0.2878268672850812	0.22082521579787243	0.5310694927259543	0.13474665536848754	1.0558203628264486	0.4245996622308257	0.8174595381466516	0.9928409261856821	0.7329203821082574	1.0031704428801282	0.31626161675957576	0.6191782160590692	0.667029201410552	0.8555911077104515	2.7200814221061305	0.25918208033818735	0.9616233282869445	2.4013847178854872	1.5260187172200788	0.5246655092174434	0.5569933848624884	0.45617532497867047	2.0675010485665717	0.9699701011593167	0.1567849075543597	0.43199728984072255	0.3713915839242124	1.1809752953033414	1.3512325512590515	0.7815695448159738	0.7634965613653154	2.0197019144425483	0.9534515013662599	2.239061923519736	0.40990681952926405	1.1758119937217308	0.9767302206771528	0.4897484331203353	1.1772162008360634	0.8394759214937555	2.7673157992248276	0.7634115744700071	1.2666966036553247	1.4486366970843305	0.5881329436012842	0.5779242445067021
ENSG00000010072.14	1.426372114059261	1.2935470578590809	1.045303167956572	1.237747255629912	0.9849174054269204	1.9071598735509918	1.3101655904942828	1.2818465915766106	1.5457213111303951	1.5247156506733832	1.3705548994253869	1.4509077017726404	1.1044037603491952	1.895069909817214	1.387307390888899	1.4627852625496307	1.095586907997724	1.7811078756837626	0.8562287982190446	0.8687657716495218	1.32969768903328	1.5048745893984643	1.2006926661547166	1.0114240748089012	1.648005179810493	1.4437127280934994	0.9893570304461318	1.2571916982691307	1.4174879985136661	0.4828482830684654	1.0560979242800275	1.5260688116675876	1.3151024530776683	1.7319652136692754	1.1765142681221354	1.4868173270763383	1.695102985640479	1.650029240527646	1.54651174777155	0.5886127065137863	0.8768017739782707	1.3156241919927232	1.2118221188206935	1.5156619966063558	1.453701937408949	1.94091844779871	2.442518916217319	1.8094556047055348	1.2003160161549562
ENSG00000010165.18	3.758239207562322	3.2488687546775816	2.8130936633823604	3.855082746208207	3.726635066910687	3.6626954313583777	4.351225482810736	3.068292462001013	3.741725839297143	3.8025034405836804	4.012658057043922	3.1273691466162217	3.5337128425456017	3.8196579660733	4.353168002517568	4.170301655975232	2.7184602685807633	3.502827031532182	2.6214541123321573	4.119912229635615	4.984566565990487	3.8551625010355552	4.30555471983053	2.214280259804901	3.1390601385564967	3.722782945387763	3.6634812533100467	4.217944130894817	4.255432751152107	3.5025342858954955	4.2976389788626514	3.8830733484512634	3.687251093598324	3.875583497220253	3.708054771328352	4.069882578144939	3.471694721122693	3.720387922009745	3.432892614292882	3.409160086462693	3.0474162396001487	3.600210274420093	3.4845764170006763	2.4174879985136664	3.2067682354683216	3.8130731351263374	3.513730753694625	3.202511756210103	3.2861566620464626
ENSG00000010219.12	2.030653895390394	1.5821224067987454	1.5406224814123666	1.9621788163413805	1.9930221487915165	4.319343356732758	1.4712915284127743	2.7073039082472756	2.60888019314598	1.8920412392609713	2.1788739581697953	1.6655292111574562	1.9380975610740931	1.562865167656164	2.373926562684365	1.3124909245043883	1.6645738592625954	2.255561158900354	1.4688960625187588	1.955573194211749	2.019524012593764	1.834711215804725	1.5233110307514166	1.6627068231395659	1.507464843639736	2.1480555334323688	1.7137397987777807	1.2400089647350703	1.5577286659756413	2.621477556492888	2.219493816358861	1.2316781617985106	1.5127325630143633	2.3520239984016453	2.348968878349821	2.524590293765844	1.7804780886850289	1.9601039020897437	1.4760186997578248	1.605209844081142	1.5091890997290591	2.4593791560455758	2.035518342816698	2.1164313001313335	1.5314188921182623	1.781569544815974	1.0084151755298663	1.5802419825365823	2.4452764529273927
ENSG00000010244.15	3.3775957761493953	3.083179321946584	3.352405433910631	3.201759307458229	3.59815078623055	3.136601557455542	3.58394022963676	2.9987731877461408	2.5927081788966655	2.9531907273403677	3.246073598622395	3.047957107396655	3.0392261464109174	3.375345319792665	2.858518174639719	3.261094480693295	2.8008067363356686	3.2813718451477816	2.849759123802511	3.2147465226823955	3.6568738702194468	3.442200399473791	3.243821384481482	2.1648827977763645	2.832120371553323	3.032841401129501	3.670126514628423	3.528446296552478	2.6782296912539625	3.1568819639667134	3.6385256949785303	3.333981811352003	3.5931625145532924	3.347197909202803	2.993312057619879	3.412916983302135	3.011602978225617	3.182581072245489	3.2249355048832475	2.705447157616612	3.391726483799583	3.186849145700134	3.744354877411742	2.672674256112066	3.199138350715545	3.513819167669887	2.35555195845326	3.282677022097543	3.527921084473093
ENSG00000010256.9	5.63263175211247	5.917758735574263	5.998285781620218	6.0672880670203035	4.847410692611818	6.583532622592775	5.4497957522510445	4.245921532698241	5.723427500708536	5.592501887193968	4.843320614515247	5.5342141583591555	5.7839332831304135	5.674796766675768	5.613437356042774	4.850914410177074	5.41624187220927	5.400332986754932	4.5750884051033625	6.457057416443443	5.646191464678604	5.5572415841354665	5.441619588995562	4.950365760786281	5.048162060756323	5.584274050724995	6.529671048347783	5.797845660345927	4.955089573946224	6.285572372858187	6.678455070096027	5.599996129393592	5.925296882839401	4.622930350920177	6.310052861904173	5.546545702143836	5.4804299366700375	4.811373408972884	5.735459897450134	4.509018034053948	5.331239432249486	5.108863136726896	5.078844629235234	5.639472399442833	5.649638450036245	5.422236365173156	5.281034235069979	5.096122671484262	5.9328383575868635
ENSG00000010270.12	3.567496772900886	3.9439213265534856	2.576449578088763	3.2565729141975006	3.405679288106085	3.8957970087051303	2.2389396793574927	3.062588025021017	2.405202744456009	4.246499297958883	3.7670720944731677	4.034242131631238	2.978232245842385	4.027737948739924	2.578938713093386	3.442890430227621	3.5565029891812006	3.5728411736545844	3.5033232905861422	3.5587819158251914	3.3740378881886652	3.6529912064791366	3.141318338686839	2.6318493077400245	2.9648976204178084	3.0398051791090364	3.101162596772044	2.0060466301184148	2.87050281711438	3.081833849927943	3.0946076764429846	2.658645654337596	2.8790587606744102	2.7013272574129408	3.28970169572107	3.6766510527411964	3.641106680052194	2.95082297867214	4.290070469601541	3.9792937104457295	2.637911597290976	3.2832847129180576	2.691489498746628	2.5587574303737624	3.242770162805418	2.983568257295264	2.79399989430343	3.340861315975813	3.5260938582390744
ENSG00000010278.10	5.414179516918873	5.050392859979897	4.888728639254252	5.914382740120232	6.220954806800031	7.496587777809408	5.857898908419308	6.746144782651893	6.24519519683234	3.8605953751869477	5.814040211872998	6.658902668045166	5.605372839875886	3.3195167801604026	5.450356783461967	4.928626147732089	3.2208097414674057	6.017552281365923	4.962373186641755	5.303872055100388	4.3793714351865445	4.443420998624785	6.2247599754127325	4.091276694365222	4.623632791106522	4.694785495422235	5.549207089355683	3.5109239531188514	4.173511248063922	5.027432759209093	5.525705587508238	4.0854841441006995	5.079723702075284	5.960488542296812	5.071638264090508	5.87933328334048	4.247540211739793	5.865406655970228	4.782681141436676	5.688854540651012	4.295686295583618	6.186696648789535	6.095780987045931	4.661652702531425	5.303550629097306	5.904011953492926	5.755993144586023	5.1978378767460995	5.683227642594986
ENSG00000010282.13	0.0	0.0	0.0	0.1094274266861541	0.0	0.0	0.0	0.0	0.017921907997262315	0.0	0.14169436196453092	0.0	0.08732705179747538	0.9599184966892483	0.02417781430116526	0.4542811955500608	0.010923027184791876	0.015497569395325591	0.0	0.007626092376177947	0.009777121611529915	0.011495638837829439	2.027118656196106	0.012640180778770334	0.02190607673362222	2.7859271307337807	0.0	0.03365205248999707	0.04921253463256028	0.0	0.0093471722592526	0.02062665058995782	0.0	0.17082239919517525	0.2869993966338397	0.0070519425164900255	0.0	1.2399478840584641	0.33170521649889234	0.014640946881753174	0.0	0.01564029037688224	0.051024003024466885	0.0	0.9477035560530767	0.06515867512854683	0.047957107396655034	0.0	0.04418425754400383
ENSG00000010292.11	4.480749817184468	4.21727725401977	3.8633438107064557	3.0804530112360955	4.508352585761667	5.388303212086211	5.209507953057227	5.104466664265982	5.10277569194383	4.656141659653322	5.554303353986397	5.126663178655338	4.968127625568686	4.834296588688525	4.72008142210613	3.526907635190805	4.113075351447543	4.6516544825618125	3.764367388511226	3.9252114159675506	4.935238140371205	4.556288388642199	4.556981127001815	3.835348093625027	3.688057237387345	4.732795594875201	3.5621202861376196	4.551349898187675	4.244871840741149	4.47697134803892	3.248641091330152	4.527020275829424	3.862848090315058	3.787390670891787	4.545381537318974	5.6531746941874825	3.242678716015414	4.690551189536642	5.087513759000298	4.4092144073566	3.840483376068074	4.944216584796691	5.714119104562457	3.5539379573187895	5.299123744215589	5.148450143119407	3.6780155487368855	4.531456322749052	5.495225059065783
ENSG00000010295.18	3.2822915245148754	3.5547116290098155	1.9489371879569497	3.436308447214672	2.798133485496827	1.5396303246846665	2.2808375686117714	3.2070494717096794	2.986447343500293	2.1270058846123163	1.1452861628035187	2.782534375869495	3.3296546400010882	2.5083272292803205	2.6016727486568247	1.985245385911756	1.8024000401148392	2.476718665918673	2.231063699912273	2.5154601575600486	2.541960811586987	2.636450616678977	2.2590012499415493	2.2576442990155896	2.6886727383391427	3.0749848849538055	1.7110983863511233	1.8025241197881714	1.90554345147192	3.308171540362195	2.5634998451010143	1.8500392781909694	1.908351786371604	2.1851053625425916	1.5397791916984935	3.3311605923425174	2.0120322559319423	2.325443983145681	2.6764705268728317	2.2526881369804306	2.204766750654613	2.6569539332090555	2.9305102726066092	2.470745087509497	2.6589654866546644	2.1667475759012884	1.7435580522220528	2.493365530079229	2.7830165495353407
ENSG00000010310.7	0.4003193228644848	0.8885387004177968	0.6012210855849462	3.261154672615571	0.3029916156127522	1.0147837526270704	0.2103888644454029	0.13724119171159266	1.739977680266969	0.10111215847415045	0.4461503401290931	0.7873488760559454	0.6976848713729766	0.4525954347028694	1.473734968463598	0.796265488952206	0.22971096184702383	1.097880434051913	0.30427738806567517	1.5597365244329826	0.8898628813651787	0.36692364897851804	0.5637438774838905	0.14717642698094646	1.5275207945136315	0.3354832559034862	1.8688842730287736	0.051024003024466885	0.037733627446514914	1.2964280392343484	1.740927560318628	0.06997707041155635	0.7798900393400472	0.04236417524800773	0.2808375686117713	2.0513024887006313	0.12313642685605963	0.04460395064976797	0.5307699401676805	0.09545188108566054	0.6489255594531212	0.04725917547801282	1.0081282861347596	0.7908554282288269	0.5993177936982264	0.31324585178756137	0.9631041547355488	1.2980717349339954	0.03787416566112011
ENSG00000010318.18	0.9756301862808237	1.4277670591684262	1.0233973079277805	1.372617844126292	0.34255474547732023	1.076695901830383	1.3161457422933562	0.7441610955704101	1.6155575463899075	1.2723815780930465	0.8371359139231831	1.3481190844624429	1.3896218754081164	1.908505509871045	1.4606901488487352	1.9439963184986573	1.0988237683796915	1.0948441035417171	0.9935656800645274	0.7674005564460656	1.0184205312172863	1.1028596579220564	0.9597701552114671	1.5440896665488015	0.8606847568819047	1.073066133844733	0.7870144737734286	0.6053995101618577	1.5646708242644016	0.681494243414785	0.8113066114697811	1.8602079905058244	1.272501021322066	0.641361056327364	1.6210086008780156	1.401685071722458	1.998628788282414	1.4974846313192025	0.8036403568906665	0.4316764413926329	1.1340237470080807	0.67870294616286	1.0925457415435658	1.0292054949436407	1.456648469024744	0.9793668861217812	1.6005076453457856	1.1386834279792717	1.1647219281336998
ENSG00000010319.5	0.9676113104586879	4.255077682005451	2.469703674769862	1.767103884384204	0.7998333347250612	0.6956375481270083	0.7137837813712902	2.1486087702052203	1.2529605634757486	1.450274292553821	2.0451983069619004	1.2609891387860719	2.1669724724106953	1.4660266878137305	0.29231058820442585	2.42053629836635	0.9321367823096581	1.8270873317573653	1.664755879833224	0.2522945412018369	1.8749543064709386	3.5144631631387178	1.1486738429388588	1.0178506620385381	0.7086728358615803	2.0451633516032244	1.3144065075548195	2.1984627220321826	1.4081140104134113	0.32065796431192495	1.9497590235798874	1.953600493934903	0.7803100990433754	0.8235863347088125	1.7973035633978975	1.630498665826265	2.5031960609474675	1.19055165203227	0.4500630943334337	1.3113287259955804	0.5961718621414596	1.4881550615182308	2.142282723454798	1.3370830763107875	0.8258670184010849	2.118160353120777	1.3343966522496817	1.2235461159528183	0.8657604854211395
ENSG00000010322.14	2.85658737530124	3.6058972650214143	3.863373548514042	3.4462959365461048	1.842938616731921	3.0117460849873847	3.597221268400312	2.9773715202772486	3.768819500179418	2.8204444960026733	2.9371748749412196	3.5675576160728686	4.16262898878241	3.887174302233741	2.4921864806606413	3.5217291969638733	2.4825127335749446	2.194812000755492	3.4752275885295565	2.5185854939512393	2.9737214708048145	3.77789308380488	2.7903133046650037	3.459313575123015	2.8245438464034387	2.8319380276234662	2.8390525806930054	2.6822586566445032	3.107420058836365	2.6694803718774263	2.381809403382617	3.2565427228185966	3.6467271797385834	2.7683325573858215	3.0565141663604942	2.668232611022057	2.452068230223811	3.245252252149377	2.8103608380619	2.830620414508818	4.003494300345303	2.840443091389792	3.7551119039390324	2.367678584139967	3.33716873093084	2.5706815046255636	2.9864837508297564	3.189508317089867	3.61531035134144
ENSG00000010327.9	4.028268559417084	5.393330388593259	2.932363591434856	5.204786309836573	1.9744926022193499	3.228526274668456	2.085594615025436	3.2659169143669153	4.545776902863597	4.874467478489027	2.7959539209103745	4.782440018691488	5.86261752230265	1.4141896668671572	2.0539106809012067	2.7578979886121258	3.6944790789624684	3.989011812022182	4.716156852429607	1.5140464930149193	3.787724985997043	5.184736520211741	3.223283525513225	5.004946266966655	2.9089281650561647	4.349301577917905	3.2174168584105782	1.855710696153184	4.211876616697398	4.051163252582114	3.500126428122305	2.483106344967175	3.9763269721146477	1.8788822542290857	3.899359340001783	2.7320737873909553	4.1258577056574754	2.8749543064709386	2.4334669329162173	2.778839354681497	4.072097223195464	4.373160967208465	3.577537592567131	3.1440137290881727	4.428276414392509	1.6455633302752732	2.347693999736515	3.2004415770811354	4.869659229540682
ENSG00000010361.12	2.4929811633085155	2.3928669162308	1.890874670877777	2.03899797879751	2.270200000314399	2.4300978978179764	1.828915868577512	2.125419670054772	2.9552569993081734	1.3565945819961316	2.6782296912539625	2.3725899861481907	2.534883345840836	2.970264679014529	1.6431635299034266	2.8817429181475815	2.033017668438344	2.1708864776797574	2.1077548141667504	1.6687545332150424	1.9379469587418003	1.7933965217174865	2.5749491905988755	1.6255510510793123	2.2633349359965074	1.987430019053971	1.9242139281719965	4.033158666780998	1.9165912911438063	3.2221708475838913	1.5826041723281299	2.348345745113481	2.8291391975550795	1.6800092252281962	2.438559006923669	1.6729231273138592	2.239061923519736	3.3259763827678595	3.3554673883760993	1.4996290680007438	1.7425667905976563	3.0984532463092744	3.2071744479991686	2.411182160129018	2.310223769546247	3.773279017704351	3.577175012236773	1.8448275136358305	2.37420486033972
ENSG00000010379.14	0.5691994125344207	0.25954367314869103	0.0	0.06805164299778978	0.059493725391671554	0.04809665327294402	0.0	0.016781550233402012	0.024319679195412894	0.03843618165610792	0.1331689334860438	0.02488699931317951	0.05352844098929936	0.3913278068436113	0.1273691466162218	0.7945198406242954	0.21586493915323998	0.0418036876570852	0.016353683577834812	0.02048442206508403	0.03280614508324147	0.0	0.08188496672922738	0.0	0.09437121059251717	0.057415612427243023	0.06419306192749237	0.11143200536198733	0.008486888965491166	0.012354130407874092	0.04404433270602121	0.15600822110712773	0.006190289072069834	0.0	0.04264433740849372	0.038295698181544525	0.09612688930500614	0.025028794491522448	0.02290040211007883	0.07806325577681912	0.02644598030380087	0.031818625826357146	0.21859520155085696	0.0	0.03759307554023308	0.0	0.6349649294359976	0.013497991748977313	0.018206856653311863
ENSG00000010404.16	2.660289751428221	2.7712728839196665	2.915788572811945	4.457607423919713	4.333624094122832	2.2992739686531536	3.4383327780111883	2.670296504107494	4.213704994643543	4.01139723738282	2.956428433123361	4.02645483333899	3.8565674566901644	3.0512850849206803	2.2780144932826096	4.031986199030543	1.8511593520346947	2.5271454217807774	3.7052923204776507	2.272291989181235	2.4081140104134113	2.932930458296894	2.115499412557526	4.12012795353217	3.654481369057817	3.1619360400594254	3.033792988849303	1.2633950345173086	3.021799501214369	2.0015860923540263	2.4371211843841944	3.5282087242951308	2.5272205041411695	4.115632576212862	3.686175534027774	2.37798438835347	3.0946076764429846	3.6079812292648374	2.357214163298714	3.1006581344233606	3.945186293790063	3.64618570322048	3.202574442561799	2.514400039036616	2.50138818814273	2.707568963372197	2.051580920630645	3.1351408163948147	2.2628841172727028
ENSG00000010438.15	0.0418036876570852	0.14756720709463242	0.05477903151961949	0.0769694763151108	0.060600829554117094	0.08093048767298393	0.22354611595281831	0.06322680199698132	0.5090370423528872	0.05838577100035305	0.06322680199698132	0.06253621989538932	1.0675010485665715	0.7376867614098603	0.0418036876570852	0.9218932895941194	0.07464243793449277	0.026870864724745192	0.0	0.1381591452294703	0.08215755908542595	0.11609855223657987	0.06997707041155635	0.02190607673362222	0.05630606033187654	0.14208662961752688	0.03674947642786828	0.4088205345288504	0.144829520838809	0.03139519627553432	0.15445359267987244	0.04725917547801282	0.24549566281992086	0.0	0.7554858293507764	0.012354130407874092	0.02786177535450958	0.20951575109266346	0.7253485330042124	0.0	0.02701246506258167	0.0	0.9393770465477953	0.0	0.019203733973092663	0.02290040211007883	0.23413339561248242	0.0172092900322231	0.0
ENSG00000010539.10	1.725479419376803	1.398952279874704	1.082157559085426	1.0304067104260457	0.34641799354387637	1.2949588696325576	1.0208399670901451	1.3271124707470854	1.6793787554163009	1.4025584729619762	1.1914994840359374	1.409906819529264	1.2405585744844843	1.3947336300198065	0.9752633216784935	1.4362151530019671	1.3602518908582153	1.3356547501136007	0.8073549220576041	1.1820566090102504	1.4146226648192768	1.359240025529329	0.9861560517844203	1.3386811246245462	1.1129002615325498	1.2244107818707533	1.0524158941511386	1.0257375614136082	1.4355752586839303	1.1964181973060295	1.0796341123687059	1.246043186719807	1.3017632174661367	1.1418251297000284	1.2732174731034955	1.2451913930643081	1.145807862412653	1.3310745802572637	1.9155973835511542	0.8523984202865528	0.6358936632397261	0.9759236108083799	1.4347749914588053	0.8519189071952044	1.282439805006387	0.7938542757473095	1.2756626689794053	1.0028105159663812	1.6455633302752732
ENSG00000010610.8	4.438512433282759	5.138253366328998	3.5370848042874585	6.7274263149487625	1.8329305102992797	4.207830395958694	1.842536404501239	3.006710932894937	3.590314577496656	5.234677584687499	4.018616371770565	3.860347063641643	5.265748176131084	1.3287215954018279	4.920831589934067	3.0151763955552013	3.6209265179707435	4.726678658131409	3.2212429599933152	5.642045914913739	5.233374253938786	5.338214021273494	4.403274540352684	3.246043186719807	3.828448796244327	5.820081928335149	5.100544606081546	2.124394312155989	3.582098314298709	4.471200469300749	5.89897739133617	2.0226163790673484	4.483428857440494	2.9245179975233637	4.723400194884126	6.478585201539722	4.7719489458663515	2.0929854174587654	1.6887174918031047	3.0174409294827593	3.622145554972227	3.9648976204178084	4.292708140460214	4.618397249345974	3.296868498527906	3.8946819738550795	2.8914969580674064	4.983312871067121	4.771584545583201
ENSG00000010626.13	3.2903654208508843	1.9469179679858335	1.2521734132020268	1.3045694493337312	1.359689831072047	3.255953864610277	0.6859849867559025	1.677350377195178	1.5924450770523624	1.5790352919554447	1.0531808622561054	2.0198797943565756	1.7351322070168582	2.3951450801583167	1.5315187049757044	1.3525325566728965	1.9035782153319407	1.6158870739160567	1.632268215499513	2.5636706721031373	0.9412565838532794	1.8522386002973688	1.364516404216046	0.8933622107638715	1.1373723636933974	1.8087968962315104	1.6879117169672149	2.5353064856124248	1.3621612578706732	2.991861930556323	1.2690331464552371	1.4899539013313055	1.1382246909935891	1.1135671570470782	1.5129853348136764	1.5380414533336637	1.8372974156630684	2.010242755527748	1.4160290113262288	1.8499192186859785	1.039770092833006	1.864810145567339	2.028463067778848	1.745710621988001	1.8918468766916812	2.3777068188896138	1.1058791830744585	0.905889980126704	1.1844072586930618
ENSG00000010671.14	1.4490066392182044	2.227063305835854	0.7267440424930007	2.8242790663154254	0.20926619305002614	1.5006491090803842	0.2547149679769182	0.881664619320345	0.8038882923378248	1.917966341457638	0.9361385034239676	1.298658315564515	1.7317046033947345	0.5369480883393927	1.427713432366417	1.3010608057798199	1.7837499830071748	1.6707043971556208	0.6642097492118548	1.695637548127008	1.9918982015030355	2.1471438571930235	1.3646844819282284	0.4211559606622235	1.0402612230644346	2.5160151470036647	1.8815863162433961	0.5179307422239107	1.1744703380282595	1.195977458642588	2.149259365499623	0.29513524900081806	1.0781999199213712	0.7059336804671471	1.6767638699388303	1.928616673551629	1.3369688622394864	0.23707417130215752	0.9855732918508658	0.10742005883636484	0.7102609298781053	1.319097637852313	1.1807207507231054	1.3417011639273895	1.2769730187887312	1.0236811772859473	1.3194445229323417	1.2691528672171732	2.1029939933233255
ENSG00000010704.17	1.5267198812473652	3.159629185821228	1.3504406696986522	2.576231876694746	1.3454531509384264	2.536102647487362	1.3586775713152304	1.760476456539948	1.0903114713760367	2.0651586751285467	1.7114068004458474	1.4899025370218784	1.5960287021273614	0.4894401759258527	1.3807294485035486	2.190804468127001	1.7646009356592884	2.4405536084316077	1.3902824752781187	1.4447200671556806	1.791772404277366	1.8201993898109712	1.204641565610421	1.4789718050329426	0.9010309881995918	2.1330044881882073	1.8000404964607295	1.663253522880553	1.9248220028011145	2.1731594219295856	2.053493686884028	1.184915004082453	1.3205424424284595	1.4784023780372733	1.3925921956661518	2.037065883904628	3.1616619917573634	1.231616727385365	2.060912049587874	4.553034815651275	1.7336580339189984	2.4267478089065775	1.761795871505646	1.5314188921182623	1.826721346120338	0.8997943482088293	2.449297241503584	1.4580669708452538	1.3453963753912677
ENSG00000010803.15	3.2139848820227486	2.950337763146609	3.206393168511604	2.5848422711247796	3.304262783450118	3.2160512576331333	4.115016591245331	3.312607092878788	2.9129372257269335	3.052085441581272	4.456175324978671	3.558132910911096	3.930879235014689	3.5128083992044696	2.4539389347604352	3.791313989106769	3.2041563709383616	3.097779325922904	3.20334212940021	2.9433962737616746	3.1909782534963878	3.8492386927033797	3.327026216970588	3.089532048350667	4.522846703850901	2.98615605178442	2.6602441073551053	2.993529451016376	3.4236588413288294	3.399553938384354	2.7658317412406186	4.002513508648537	3.9165244150057874	2.924859998957002	2.9679063702901467	3.5458201393973803	2.84799690655495	3.8258568447851555	3.5056750173092137	3.827575168227598	3.1876569123970735	2.826965346860725	4.036151628461554	3.1396659449005555	3.8965915510334157	3.7409599315719264	4.541657317764813	3.4385989259906706	4.324983370924539
ENSG00000010810.16	2.8736951011620646	4.0407609518393715	3.8587170792670795	3.8921967104654853	3.9287493064166674	3.34103217211989	4.014962239932707	6.0322331135435565	4.309183464977517	3.451211111832329	3.4224752239180094	3.3605187925671007	4.495976511880792	3.363100973616186	4.1876410781806825	3.947684856545732	3.899175630480513	3.4305127672453564	4.920055054806967	3.872907539365675	3.7597736949204936	3.245039234118759	3.656576454494772	3.3364690693359957	3.7854773166296742	3.807633129274942	4.535231822905548	2.9315317835941235	3.876163289458208	3.398323004854241	3.752834208750317	5.177602915548578	4.217866602908378	3.0799241922137384	3.507160349117523	4.416981572936506	3.823005406250068	2.9204648125436066	4.6470496649202655	3.277166492337008	3.06920376997269	3.0661236424652936	4.060773737861297	3.675849796855559	4.841183142845585	3.4417357697988606	3.686119493324959	3.9394992909092337	3.8883438653747726
ENSG00000010818.7	1.4671229408601156	1.458277000695805	1.3350830234512523	2.314551523893172	2.6610882890343994	1.409906819529264	1.6832472964445786	2.3933612814574388	1.961993677420255	2.2052673822345095	1.7415317039794203	1.6148040578578713	2.401220862160216	1.971626319738345	1.8654437750217798	2.086036414153338	1.1015828473593223	1.4428108281360144	1.4676446734858253	1.7231216459506262	2.11523304836736	1.6399730041620915	1.4053389158475498	2.58359128900357	2.5374700249968845	2.2304489762075064	1.4760186997578248	1.607010665901329	1.6603353940572927	1.3162036806898174	1.1886541178367291	3.0522245887310224	1.7999990664932952	1.718701366161176	2.2535960253143585	2.2524762141352173	2.611998564488903	1.6188024652975002	2.8298495598446904	1.3484590620864716	1.9777927905657118	1.270528942380718	2.5874370038666465	1.157496502997335	2.154615611326894	2.7696659659409293	2.5923493917569607	2.2016338611696504	2.576594694103057
ENSG00000010932.14	0.10379974315766799	0.14769744361387158	0.32250505751888286	0.3826119230151876	0.2727398781174608	0.038014690186715924	0.1584662951247956	0.7573646723854911	5.931553057383702	6.260763380223454	0.0585243118408003	0.10433665981473553	0.06281249240502118	1.0879380037119346	0.09477655689559732	0.4857359429892059	0.1669724724106954	0.13132607460659126	0.04446406651324603	0.12247394117564456	0.07614859718008293	0.636914580355878	0.0959919129246028	0.5860200893493561	0.0941009164388665	1.8289970831148497	0.43477499145880516	0.17938365435629777	0.38603835988861357	0.26747587179649235	0.3699410222542663	0.13737236369339767	0.11862551354424568	0.2173548136824367	1.7129918894617973	0.15159908226939658	0.19446533163799662	0.7222036924327488	1.7795539034948897	1.0102785672972665	0.9290334786458564	0.07382023329167138	0.32250505751888286	0.12075005333492556	0.08691960673732627	0.1424787906422466	1.58894844564947	0.05477903151961949	0.11089772332981347
ENSG00000011007.11	3.8398487616864627	4.1503972017690955	3.281772422744325	3.400346650515968	3.995656365731828	3.9864564454187934	4.567034280919283	4.159322402917045	3.8079421854965907	4.310710927023072	4.371370672724414	4.139248456964612	4.084659593902721	4.472338295314339	3.8882756668929463	4.2287417447084605	3.7231981157192497	3.7207709553429096	4.0009825013700615	4.145832312453597	4.235481995281518	4.035368776464092	4.011155678079757	4.142544140450465	3.6548250342562967	3.845088549504119	3.4845635281421945	4.532603724140496	4.578745535971163	4.127748822756663	3.9814873677982616	4.962581411479592	3.3603783241385736	3.778387324913861	3.449508551859829	4.335247418073702	4.069693575042783	4.179678240339926	4.872464346849347	3.2368446389422423	3.9821174274484616	3.6344887215388746	4.136716384488312	4.089108272200161	3.945176927738686	4.478971805032942	4.1691874354718275	4.751940327383372	4.2380913251693215
ENSG00000011009.9	5.367517844014382	5.13038728642418	4.673335932586201	4.137519917918615	3.8244827476192733	4.467403395598319	5.136080620075057	4.510101107581865	4.553022524110283	4.826919599865212	4.2780442386521536	4.661008455160569	6.093629892343865	5.138163241926973	4.212491521485654	4.506728871836348	4.146361961616191	4.167895786991487	3.8121490611526334	5.452905077516972	4.50084665866302	5.189891751330877	4.36399804130097	3.6659725524388804	3.8983244601133746	4.564500115654514	4.164054127360561	5.332099224209113	4.060972556798854	5.418308030873755	4.6023202818597495	4.022989147845098	4.651338766105931	3.6644031941182265	4.535511788135015	3.924194921709475	4.48820648807966	4.851779019183373	5.240936309767314	4.5635913620819455	4.0681376543993215	4.603513595261099	4.947413686448939	4.832545751118463	4.295539370406834	4.5692419527901835	5.286005065434277	4.030583275436349	4.5425428455686045
ENSG00000011021.20	2.008917094736053	2.5687860990440328	1.5147534984397535	2.0943036418015115	2.944689809258873	1.7885186740218353	3.5542081755328945	2.550900664647523	2.3660283991571194	2.2350530321144526	2.019559594718561	2.5603481209663226	3.068240861312821	3.277315300489888	1.6879564940444818	2.39434950399155	1.8149605130157032	1.9509908998782757	2.461554751955533	2.313129734837852	1.9436588240434693	1.6511320779167216	1.8533569686021245	2.01617536834643	2.49287864820573	2.307807365054474	2.1790013990992443	1.1234013359719142	2.5260938582390744	1.8099494387660564	2.0376984907536433	2.614120868789253	2.8216489961244666	2.0212309654405467	1.7430409572197827	2.57106999816771	2.1710786960586828	3.2186571929587897	2.652578273790654	2.259393020491381	2.5121510197492976	1.2735158897021166	2.873419503434857	1.6206333266009163	2.650718612683328	2.392125050614879	2.2936353365827364	2.559149147737257	1.9115765451233673
ENSG00000011028.12	7.024607799322212	8.240106306718681	7.228545514373317	7.094615065376328	6.183317779938433	6.952394143378031	6.438848395137538	6.125146863705242	5.928690096822887	6.954716284964246	7.595470093105266	8.384095581234906	7.440933931747507	4.982459735796965	6.3808419815301205	8.168362237579046	7.294437873407785	7.628750269305058	7.797583715483616	7.568506437466169	7.113248336089796	6.991501438457302	7.707877442780258	7.686859055378131	8.348915780894067	5.760521698399584	8.101970945097863	7.121193653991242	7.941932618300242	6.914863459497348	6.868322539587419	8.02001985935411	6.073117562239387	5.701992553731343	6.711662844198749	6.70212696177295	7.43816807435673	5.828469106881733	7.023431685705347	6.112748082799244	7.1689719068379585	6.543842286613545	6.734377694453553	7.936908198186742	8.61731501460647	5.94991539949761	7.355237438414851	7.448292268360952	5.548815744728453
ENSG00000011052.20	2.268793675122479	1.3853758133599134	2.1033969244922313	1.3040436964735405	1.1981169291524554	1.5211010041451236	1.9295259112850762	2.329841176530627	2.3956386654808535	0.45333319746038847	1.0582472168546626	1.3011778981458355	0.21598915414672054	1.6531058890315928	1.343692069179019	0.5358538940958996	2.205861656684965	1.327342455609822	1.054987357919956	1.9689754565976332	1.1751093773020354	1.5959332542251836	2.328319482465014	0.5769574202908581	0.41997028720837626	1.2887129166348288	2.5386374851706432	1.7722657408788358	2.7148389615542867	2.8014277132918926	1.6971065744769749	1.2049545078560437	1.3675947219610292	1.7622212319595012	2.393663310167131	0.9140286751718469	1.8495189481618426	1.4678011564884073	1.309234406442663	0.6285403192627603	1.1319186788625675	1.4202937493466223	1.5914879383979432	1.0453730710522997	0.752919821012805	0.9926234290058101	1.0172092900322232	0.9249359882668029	2.7562760955799313
ENSG00000011083.7	0.0	0.009777121611529915	0.03139519627553432	0.17606740578593494	0.6273266759691638	0.285343030159256	0.07436842178155338	0.016211033155917154	0.029417546835091738	0.23560453276329896	0.024319679195412894	0.07847320937869356	0.02616265448967566	0.11143200536198733	0.40403113962182524	0.36289064266586035	0.014498126999352837	0.1646575752536617	0.6016014428349452	0.11049688191740234	0.0504668703506619	0.015212085068503288	0.16889872002546932	0.06529656712778095	0.05686094304675097	0.17056605679206857	0.028003278472752472	0.033229160785111	0.11116488907888973	0.0820212693455023	0.07231164002242664	0.009060468156383597	0.041102771819128116	0.14509047680241982	0.13933851360142888	0.12974460550781922	0.036890110540265926	0.0597705810902546	0.6811343793468456	0.0	0.20226098356200267	0.14756720709463242	0.022616379067348556	0.08038478741460453	0.05769286716834593	0.03463831799900894	0.28995247221539644	0.1549719883163839	0.017636903049498446
ENSG00000011105.10	3.0151942404222134	4.028516110962886	3.85222861096017	4.000829311244371	3.844937957651973	5.298075401803676	3.0737174247563437	5.4818220303481375	4.11705499565489	5.280239983392529	3.0187053814163236	4.243867072400738	4.853107407969341	5.316772077805335	3.97166310300877	2.8519189071952042	2.872021018143484	4.191475795823586	3.6363810092564193	4.031527531360633	3.7813911901639896	4.508916652229657	4.004789003697109	5.037571113067907	3.0241246113691225	3.848467709358128	3.4456207747151932	4.118293271403614	4.165043649483044	3.8626100840112882	3.156671666820215	1.999855723281955	3.142544140450465	3.960882344685196	5.023752135898995	3.7869308610902856	3.759219762740153	3.6631965846559535	4.357537929475855	3.8706507640871823	4.683859239504355	4.6816797632557	4.570778637819177	3.5106455040900406	3.5239758874205647	3.565329082610842	2.783498562104237	3.481441033810774	2.780331098818354
ENSG00000011114.13	1.3221589076293776	2.478920048228657	2.3020850418988874	2.3918501887330677	3.0566528870376093	2.061707084791597	3.477081477678668	3.3367975241769874	1.9047730896643278	3.00539998774259	3.248018628147839	2.4162722783432273	3.001838264532363	2.812169602561518	2.8412888334995356	3.2504917118786123	2.9732990098282017	2.4408724889193714	2.584433415534617	1.7867218081793852	2.4232554444781274	2.1969846635292183	2.8438632795365733	3.097627650442006	2.6498913265588433	2.784378343638294	1.9708168504261232	1.259965416915083	3.798112743261844	1.321177698346086	1.941932618300242	3.8099391522804154	2.1820566090102504	2.827392248881759	2.0932559206664183	2.680076759226612	1.7378597879201287	2.361656083062749	2.9981955031532523	1.7904801336138627	2.852797892818771	2.2901589613081423	3.0122289655336725	3.0121037897995135	2.9667995846272035	1.727528423783232	2.662365030568914	3.5022796761775785	2.8044666427327773
ENSG00000011132.10	1.6794237981125963	2.3839392512151303	2.187356032563958	2.0933235385442375	1.1426748311871147	1.8276158138217322	2.553213031228527	2.327428690482135	3.0310422433585718	1.6750932738202922	2.2813718451477816	1.8134425990510736	2.5297709821988876	2.297367523217659	1.5285713188707577	1.9309643667871623	1.668482249541329	1.7700255635542792	1.5924929173203317	1.5966489596162559	1.9029996948634842	2.1185922927730534	1.5482886483852414	1.9192256539749235	1.8536364252695146	1.6894333584840735	1.9253538579412344	1.4614237847866849	1.8512793083857753	2.7019260379038164	1.8838553817753172	2.948712969693914	3.029346866334336	2.2874722951190667	2.2566182000812334	1.7939790925524128	2.362133197243777	2.1515666121740598	2.1413346895631036	3.358044548105016	2.2003160161549564	2.138814468902282	2.3122585596895693	2.1282934010098176	1.5365502955359103	1.125915549474723	2.3252712707959597	1.3596336130480406	2.0803165603667146
ENSG00000011143.15	2.6748673691424916	2.5039592705303564	1.9603634296275132	1.5595897026772487	1.2207014165065202	2.6693216258713366	2.2514767297753964	2.2479578856510556	2.090175949790207	1.4280351632819053	1.8026481887908898	2.832687516439532	2.384215624281796	3.046648207957479	1.6267661883782414	1.5665716406267605	1.9425708045350047	1.7409707218282837	1.8978212596593633	2.280243695866017	1.9295259112850762	2.267026345393808	2.3067580262573895	1.3623857232398122	1.6094713114114505	1.6178156536746189	1.9404674764102487	2.864473416694654	2.161371766215341	2.7312701482943664	2.479928971147701	3.052398503797521	2.2135339256218667	1.8539158278153454	2.3732027374392963	1.6804593921817017	2.057103637141173	2.2869698353310453	2.4806528911848416	2.2100147377092725	1.8339830110071211	1.5896196896154655	2.860744341602239	1.5570424152637194	1.4217484321737808	2.1625967659884866	2.7140036742280143	1.8588165212980736	2.7993774741697486
ENSG00000011198.6	1.4706670076248876	1.9876119225784257	1.9876483005312215	2.1765461815646923	2.2909846222636348	2.793667030289751	2.0431694948641095	1.5807243763087195	1.94103116862287	2.057658213239447	2.1716231757617814	1.2591218060576792	2.020519980510853	1.601316184298991	1.7814436497034642	3.2532178079391203	1.587701020528085	2.093424959419103	1.3587338266052842	1.2596641839486515	2.466862003775918	2.2923400402768355	2.7352838746516364	2.4479494099162467	2.0944387762190786	2.236737511342214	2.0310775425362415	0.764006377628665	2.136388283001626	1.4206171389786908	2.364460373960261	3.1281283990034745	2.1893185387364116	1.8055813784645158	2.120816394817056	2.467044664690224	1.8023586778521639	1.641361056327364	2.8715479839850966	0.6646648724185343	2.1102964194394778	1.711759192983234	1.647821033401297	1.6958602240509695	2.1329715968792087	1.4732154340703967	2.583182078684646	2.369717729413565	2.7492982685097
ENSG00000011201.9	0.23646200383810367	0.4481609177660448	1.4890290638504373	1.3852653593506807	0.2390313634502369	3.2572369647338353	0.574149960509702	2.0119607185172956	1.4495877852646888	3.2171531498860237	0.17069423368708325	0.14626419486652553	0.28249911293597063	2.3542546721847364	0.29442960210932806	0.7802260968866142	0.21163525332714947	1.1598874787305005	0.1690270451348169	0.027437182706851134	0.6650288676370387	0.45575462218619023	0.3514021836299643	4.511771626070566	0.41272733859164273	1.7154980574773444	0.19093085956261455	0.36356359379718917	2.9686253259154585	2.2818169245012565	0.45596498891751785	0.20100646605609293	0.7307486294162129	2.1209490686299954	0.7920223875351413	0.3240040813944298	0.1436546345260377	2.5011333760609467	1.3734533334307009	0.2051422406252982	2.473137487772256	0.9405802324738909	1.972582380105268	0.15652605852865611	0.26399588207123914	0.3570452129668075	2.0822938359514307	0.11236652307256316	1.9935656800645276
ENSG00000011243.16	3.276273320947459	3.0138016775333107	3.11435036555973	2.488874866614148	3.5062718728402698	3.785801615323779	3.653335226791131	3.5134023114829627	3.5265070639020086	2.9234915065095337	3.433400163426506	2.9562983207723397	3.261951978592154	4.383932341210073	3.0090963092852814	3.7017042963275153	3.315566230318949	2.9455327949521237	2.7843574026926183	2.9477783516588114	3.309074298637702	2.978268861073809	3.742448224587647	2.8737541509689866	3.356171987587624	2.7486329721912974	3.0149443921958046	3.550309678755096	4.21310616430114	3.5341363257125322	3.211043352869124	3.015658129506882	3.058368452459825	3.754492042660891	3.0088633260298288	3.6574570845735117	3.3640821128054847	3.6622396863348397	3.3428391604690524	1.8094144442358984	2.4687396982373624	3.198918413321861	3.5614605617493194	3.643255903769567	3.170277617134367	3.556269992824858	3.0516853187522046	3.3323785463052307	3.7143664241840137
ENSG00000011258.14	1.2738739081606223	2.206799486647062	1.442598534416632	1.5751670856205269	1.3486290208592298	1.678252230722633	1.9118449499370005	1.630452069406808	1.4514353304370038	1.0309716424120756	1.8934010445626355	1.6977293461495846	1.1766419176568932	3.182962380336265	1.5136928603321989	1.9873208659292536	1.1865639435561015	1.6772150505282248	1.8145094080943973	1.1709505533183675	1.9574317627477893	1.790646943273351	1.1467855409887004	1.5943096729804087	1.8465133741503366	1.817705110227171	1.4135940824091748	2.1365523430721813	1.6986629998858844	0.9952312335656385	1.1536108022844322	3.093019233133545	1.7637090067029726	1.6774856911695053	1.1728075099754338	1.5012098244111693	1.7323126208206474	1.9669103014102585	1.7759776150896633	1.6222275685530005	1.4854783510730665	1.4575942918564064	3.078336571121179	1.2076430126865325	1.6934535033133995	2.3201958212661253	2.3465881929236394	2.2249972244571987	2.241321574174839
ENSG00000011260.12	3.942495738452419	3.9084478654782338	5.664462929215283	3.4639362795064077	3.2138604943355267	4.446216522140165	4.019853113767599	3.431302027995917	4.51684723106454	3.4673186127061357	3.5342982129014255	3.961984419850506	2.3736760488864923	3.9132532565443747	3.7000623485491464	3.559149147737257	3.551442189127095	3.9490959881454955	3.263740552436193	3.8060352832362194	4.209539144946075	4.017681438784123	3.479010621417681	2.8128267732676635	3.8738919244533956	3.782240799936093	4.253422057636538	4.767882518468264	4.108833871227735	3.2551532359513327	4.6160988733009525	4.80277224712483	3.9643062080357616	4.059632159882099	3.6252354153249855	4.070174625154059	4.452753558485892	3.8916427678085164	3.871143811117657	3.4124699237470417	2.9043106750528564	3.486173743720783	3.5119866280714027	3.043921887339253	3.599163040881041	4.4672794804599825	4.620809248572765	3.742275747540269	5.156218614977221
ENSG00000011275.17	3.2615909889641252	3.5212643605938077	3.669741130972846	3.2778062585219776	2.4101239784129267	3.4100289754233843	3.1618715627891767	3.7334628098474325	4.229264895152433	3.9907461535660063	4.144021889289539	4.135534869761189	3.683707681461592	3.741208087052613	3.7867845272334497	3.607034345948616	3.428276414392509	3.5768244312774793	3.3760124877297413	2.7101286554591417	3.293385199501399	3.6836403172205388	3.173159421929586	3.9255437586984936	2.9275741336825982	2.9648606642458484	3.23207742172999	2.9818343912116148	4.016371513888861	2.9507110203420437	2.772286858073167	2.8878761538890965	2.806200304116112	4.292155954959199	3.567435927162839	3.3978303372202365	4.129447886957247	3.9028453835505696	3.5418988792572677	2.7631778346901354	3.033000042676557	3.110563696554019	3.1617103570052816	3.267296078043111	3.7118803080409815	3.217184176920325	2.669752467255762	3.2958552410410156	4.478725943673964
ENSG00000011295.14	1.5881329436012845	4.352476059050329	2.3729242463873756	2.405366148583592	2.4530434070837046	3.12227513613536	3.6510861431864496	2.1199869069425388	4.3597741540007675	2.6576857317427764	2.7742494073047683	5.364901553329213	2.933534870880797	4.252355101388261	2.5172756932095814	2.1244935721953064	4.178419858347277	2.624077493058906	2.4234974961237157	2.14535138557262	2.3268824492158444	3.3525325566728963	3.9339880142032158	2.472799671807897	2.7016155901532724	2.849138588272911	1.9274793199628273	4.791683858152045	3.665142597311673	4.734931764612067	2.927763742430754	3.0612750547941516	2.7265914743728112	2.664073184247718	3.1575450080895195	2.7369295263393343	3.0107977380843995	4.815165514087577	3.2050796657498406	3.649730410263892	2.4401814920919414	2.982856711756118	2.2397340813230757	2.182914722336	2.2719037062632754	3.0732718364245195	2.8168658996552733	3.440473877295558	3.532902896224182
ENSG00000011304.15	5.077909493138128	5.4928818519129585	5.9290737318521725	4.99698522633621	5.6215625383820464	4.819034566385242	6.154564982454229	5.54716908585164	5.767146269842624	5.3805666929069895	6.065699394815242	5.5291087914168235	6.030349322144695	5.667284726066148	5.469280386018508	5.621761786631699	4.522972212345333	5.624755984499659	4.7620192013811735	5.1490804810391335	5.8956806975055605	5.617342567128214	5.488839527426187	4.976221559022175	5.268157386305154	5.101784524166932	4.96607510266886	5.699304536512611	4.926070602410627	5.390196476796893	4.624796917741742	5.577250557320551	5.84977413345255	5.303806314698125	5.220987686247669	5.632582316514788	5.611809764038337	6.369239626972704	5.647216637848756	5.207412654066066	5.572556233979197	5.404092468121824	6.410683690438087	5.932339967147936	4.9664443109103065	5.37600206560309	5.038102511064948	5.669664608733147	6.322961055325586
ENSG00000011332.18	0.7058452339698084	0.2693922789404062	0.9306994958851995	0.1526377396511124	0.8682916687727974	0.6539771786363369	1.0797706277965977	1.1689628840069286	0.6522340729092374	0.5996986530037351	0.1691553588308937	1.5653047080272502	0.9399035638647742	1.299713560064242	0.33925142745084025	1.2603268134703018	1.4245996622308257	0.5021268887757001	0.9435088011617361	0.4038130616165897	0.5088342742512337	0.8817429181475813	0.5609105608798887	0.4325318787381165	0.3721720519123506	0.6076735603490564	0.20989000723403936	1.4080596480703602	1.0731347046302153	0.5061956922648138	0.79941892199108	0.4132691144968002	0.27727065965564235	1.7064200393019462	0.6748221839618221	0.5810137351679656	0.7011497932339987	1.545573056035032	2.563524250196903	1.6741442363729198	0.5480419874670508	0.43786690087015107	1.401248172740162	0.5869808612554617	1.1208827332486524	0.16658691407044984	1.9529299061698016	0.47071906135081854	1.3516283291027824
ENSG00000011347.8	0.21424917025451382	0.567156003710787	0.7172102990195959	2.214995134614923	0.11636475669178463	0.1682569232085816	0.71395969833784	0.15419432499278973	2.9637885232492236	2.1151664496349354	0.22552173425660335	0.2803624899737779	0.40392210473979556	2.2066432239833955	0.11396714643300218	0.4919043912414466	0.9356860351621784	0.428785589848052	1.612210935466609	0.0822938359514309	0.06018576504656303	0.12406339602707796	0.08174865123416789	0.5173260921560117	0.254352162733993	0.7704485048492342	0.6239604795186661	0.05672224237454022	0.44212075929891415	0.0862402758207441	0.11383382895927714	0.04292444517384095	0.14639454906050522	2.2309407761239406	2.7975525901604645	0.22354611595281831	0.22872635505849845	1.4480551677171873	1.8488382332990183	0.014212444812104711	1.1476974436138716	0.1172960856572415	1.2834477083779796	0.19004588689443871	0.08420036167465528	0.7423512087857329	0.6247092022294125	0.0475383887633606	0.31243283680921863
ENSG00000011376.8	2.0572769650732474	2.629683011124802	1.8641762377015292	2.0001803256099957	0.9510655252521906	2.691042760946288	1.5765221379205032	1.8296060464605544	2.446759100142537	2.3799258807424124	1.8786861106260904	1.927858537460776	2.33196312461999	3.24735031998084	1.991499170926328	2.6915118320057734	2.095181789342685	2.1538701748485525	1.4924685149338193	1.6810893900261625	2.416569549002425	2.268673924548358	3.0910227509185213	2.231432408447965	1.5088849689484611	2.111265063480862	2.509594507730853	2.1859933700699656	1.8417718921968322	2.014605243236614	2.2870880769080717	1.9581002617232472	2.300475201355117	1.5648658950879268	2.5245652210772	2.020662205530403	1.5903864433506447	2.120152842675431	1.8957291616449643	0.9270620655539404	2.042013896022044	1.9587684510810133	1.961993677420255	1.3507235344410222	1.9152149290022602	2.302055788098619	2.6578914832167135	2.21088754922081	2.4917505010344465
ENSG00000011405.12	1.9737214708048145	2.6669156203682167	2.697951699469213	2.7388758997972005	1.8255007230223488	2.203702331376022	2.9990980337056072	2.4099611123147024	2.2141869891437618	2.453491240407459	2.892449315444568	2.207205690380002	2.4553864065793487	3.295546717021055	2.9105216139475694	3.0474685905079033	1.862074426222779	2.237012966243459	2.3276011447646314	1.3072536424669117	3.298995491464603	2.931550693644796	2.0221192041560294	2.4032131770722427	2.4066455076720024	3.1884167504821916	2.4373875559513714	1.8414901276133655	2.402367461617257	1.1811025507537978	1.7838337802389754	3.3236294714207566	2.1269398271470625	2.1726475216147607	1.9569116048597839	2.755122588867291	3.0665886640605957	2.2341333956124827	2.6953480180340823	2.122573333423394	2.2847806163360147	2.454939161247385	2.6357543912777603	2.8208120772287195	3.0638135369889827	2.3772348282056806	2.5493734556993095	2.8785684116628687	2.5927081788966655
ENSG00000011422.10	2.9133968840337054	3.012443527241538	4.319639609143121	3.960548777860728	6.501582452118004	2.585539463352677	2.630871383012576	2.9942900700380157	2.856268644518493	4.63832295577856	3.001243788166192	4.367482898138868	4.943865080036358	1.6759513891359286	3.0029724941898412	3.604949012499714	2.662889079406225	3.6862651946246343	3.5028906640282726	3.240375394498092	2.8259890961966554	3.186579789598871	2.57126420571528	4.029214331061425	3.5084666844130092	3.522746289193284	4.951363988152844	1.2485348361386788	2.826029786499739	3.4145550174551205	4.906727080904543	2.188970546904058	4.489009790097172	3.151225632044296	4.841832263163032	3.852648103581146	3.0577101938206517	3.1348780543431114	5.386714395772241	0.8793136763108875	3.804704112351406	2.933723697895829	2.7374488160697537	3.727234330773097	3.117129821001713	1.876644634773139	2.5204473933189253	2.627186574484141	3.4815701964523953
ENSG00000011426.9	3.0199509401816655	3.0985711500177255	2.635615105869743	2.2991567216516553	3.736897064524172	2.970724836532381	4.108758614360937	3.5351322666187217	3.1630156061832966	4.251082803316987	4.10729450555921	4.753251520552338	2.662023157004121	4.422771219320474	2.6920254015694023	3.299215346343479	3.3375255704522435	4.727768010806991	3.0102785672972665	2.283358804046361	3.658577109615365	3.217990645686972	3.3761792315175208	3.015711645573419	2.678252230722633	3.311909942279684	3.3007973132040176	2.2118221188206935	4.1989105577947905	2.383082158094463	2.613531652917927	3.8378423505982213	3.033141042741749	3.6237498312267253	4.239871529575925	4.387831230286502	3.8573440788142026	3.239703535488478	4.476900083203747	3.9303778015430706	3.6639252242804736	2.5483873009455156	3.413093059642935	1.9374950573940526	4.339365460967945	4.290660311811355	3.5878930023029967	4.178778370084407	3.7247375728761294
ENSG00000011451.16	2.3976934552366913	3.3660004136466894	3.786010801607569	2.8319785504885013	3.3751784795896125	3.0454779193456307	4.3713567317561575	4.147151999708937	4.926312601247156	3.14403004944475	3.1466226405627413	2.8299510116249715	3.9911816814085266	3.776167170414038	3.172871500352277	3.349421897167655	3.5875450165225633	3.2217533720184015	3.3973648854783787	2.109226815541996	3.3077053794927034	3.4913657036849153	2.826314586491815	3.8460519653075678	3.3746778431839797	2.5731078746972957	2.6147569517556066	3.1462316044776184	3.7302921456983693	2.9934751057382427	2.9815239005096976	2.842797855206031	3.79295943915889	3.96059511119859	3.160178002988751	3.6347791109090934	3.3937182176853447	4.157415657552857	3.505281211453267	2.025099686854913	3.504493277108445	3.1740388264448027	4.620052631845597	3.2990834374366838	2.6742120454696803	3.3744552823380154	3.727778900180934	2.916514861018715	3.8869987859567106
ENSG00000011454.15	1.8383063921360747	2.4709272574751266	2.44397788552057	2.4626805790941635	1.6195538689816158	1.80512733083907	3.0620871641991094	2.6616812024067924	1.87180423007352	2.659467937084786	2.3146095263472826	2.545424785703024	1.924897994112214	3.464001650634678	2.3004459148932566	2.920255183590154	2.3528714959534143	2.7596671860176607	1.8976663934336409	1.704650675240352	2.6460243730507966	2.805292455600712	2.412076938832687	2.307049585823656	2.1538053360790355	3.0120143719108325	1.9289955922492135	1.8297278082904693	2.8779797727706646	2.040927489638674	2.247198388575865	2.8915552837322593	2.0515461195779268	2.318953077782363	2.029629567563064	2.5807726068157324	2.5455483453712158	2.47534433714261	2.883092904451682	2.2360333320058343	2.7618596835693	2.0643310462459836	2.3819478006891024	1.7797639975756887	2.668164520291945	2.793750253493413	3.4950555283680185	2.963603590797439	2.4711354235588714
ENSG00000011465.15	5.106453016635093	6.580810285777469	5.431034530351614	7.317105047243197	7.2127648364614805	4.55398094996574	5.974804609696985	7.492681606537174	5.8835084068050945	6.179620522149008	8.41041149398536	4.4807692016029925	5.766756806599618	4.931853220751109	5.096375718905385	3.449521757729499	7.744213580722594	4.869896075854629	7.669330130564492	3.75215983458842	4.781286265362064	4.974616495618569	6.760401937442922	6.237125811050815	3.9846804842521863	5.986727201231542	4.7286824318160745	1.2822025489040738	5.248147697462526	4.475422164302887	7.562524065760181	5.24414497607429	7.333353958840251	5.863983038523981	6.1993425482774045	6.994208594321359	2.3422987240361026	6.602201490197368	4.7777563489188095	7.3217468449378496	5.494018718663943	4.130115417898818	5.17849156782231	5.961227412522602	2.4564644870005337	2.5656215454970646	3.0605489530206778	4.882114779555989	5.545989984665292
ENSG00000011478.10	4.396193747192263	3.296457407371244	3.0673461560148376	3.2008025038843124	2.7423080885573534	3.471655707397641	3.646658066391674	3.1883692723244237	3.1046721312825625	2.764197512290086	2.7339616633089205	3.5433473994514166	3.1003890156946095	3.0153905193928607	3.0517201164473278	3.6586913490098905	2.999585165540433	3.241291061933715	3.104269556159248	3.794675787986858	2.88639406639585	3.748149903609509	2.6799416880682987	2.885144810701272	2.958118826718208	2.0672945214685323	2.89085522007739	4.708198274196086	2.619765130774006	4.3264079139510505	3.680211817740181	3.142348082144681	3.7144213783426743	2.2455869312345453	2.751742206841723	2.4971524692035985	3.4975229527964533	3.2936059109417126	3.508187760666187	2.396954068021646	2.8941580947820977	3.981861784242117	3.685200115066894	3.9205696155989895	3.2463320739140404	2.915004535775855	3.10929368902294	2.9508043195538054	3.032047931620686
ENSG00000011485.13	3.440527031875852	3.0955531524544684	2.5589533023502886	2.568056433318946	3.611361263919751	3.582399441635105	3.5550430756249636	2.6172984828408463	2.978964373964914	2.6867918381280593	3.709621491140675	3.667029201410552	3.8961458860518254	3.9277353027071102	2.622485295173036	3.6483043676036986	3.098234256712077	3.3441183345214283	2.7347854782523955	2.9180999570288217	3.2099055991331937	3.026003259264058	3.3155807209557064	3.0908872961344023	3.305955933498697	3.0856116098015405	3.1690591246287507	3.656782364218995	2.9493855199686028	3.635522241459754	3.596613182777973	3.673997305728692	3.356946649468775	2.3752897085354205	2.975905273523699	2.9264169803712385	3.15143672448432	3.69431191527708	3.342469410045004	3.3603642765434705	2.6377261579307194	3.0953337221698978	4.311452254049543	3.599424920540662	3.0237166570287317	3.3360119642566897	3.970798448116854	2.883816290175394	3.963612837983059
ENSG00000011523.12	1.6863436430761807	2.6206098687171098	1.7264388901165069	1.7932716544980827	2.0915982919095306	1.9431711926273751	2.646485268537717	2.111732452075972	1.9954483379839294	1.9977982107713204	2.6009595317939267	1.5762802576213555	2.554023941331537	3.307996747687029	1.476174277145156	2.145840462375164	1.5402753041658617	2.0442192366331176	1.944071306545916	0.9090434131655784	1.8707000763734603	2.5044170025549954	2.0707327858244304	2.580820835710413	1.6436715129899246	2.4795151394043478	1.838951766951943	1.5165194976610958	2.503017920601218	1.948189658190289	1.9350447954445793	2.6059683588414586	2.2468640831541653	1.93436552494456	1.7677395355455783	1.9873936355966615	2.297162063367127	2.0897015239627	1.6006503616211947	1.751806465133647	2.0437644423101706	2.3896494064427225	2.4615023665146816	1.3739543948658028	2.402449326718855	2.701815171375863	2.049735307055894	1.7962654889522058	2.054917919128958
ENSG00000011566.13	2.371781870695398	2.401248172740162	2.444905552922183	2.4659222393039375	2.696839590013646	3.2394896965356716	3.7885186740218355	2.7077898054503127	2.5418121695288947	2.4655304900303734	4.172743516760187	2.70325577212477	2.9659135443470035	2.799066577548067	3.475538897171795	3.576002045134041	2.112466614075984	3.102674926318843	2.1658476391165897	2.5625965662006465	3.5523032866454947	2.4294285020872515	2.6798291191088164	2.2594834139735727	4.015684887788295	2.770659929009656	2.683920980809325	2.8079936884307384	2.1040682264637165	1.6974624769218742	2.5355055672756777	3.8454599422119515	2.6927619430637657	2.5360529002402097	2.2202061130801845	2.855870131991544	3.0909719568648395	2.4400219842741824	2.4211828964645576	1.7401504322553076	2.384381422712236	3.463007689674804	3.028940386241726	2.8073137016104264	4.002702520379824	3.512745202656216	3.2068932361217715	3.7159812031883974	3.0004687997124617
ENSG00000011590.12	0.2015084039722246	0.2295879227406517	0.0	0.13040376165803888	0.03674947642786828	0.008343458529334968	0.26471656897702045	0.19358252508164864	0.15159908226939658	0.011924948479708557	0.16504364948304445	0.025312343046069	0.2660368939953174	0.2209490044667792	0.0	0.4711354235588714	0.10003572116184382	0.07915620661764354	0.09734110879670181	0.04670058674162228	0.15406467367471652	0.31429048398799614	0.11569915343158636	0.3508366648108816	0.08909131856468917	0.41759601296667154	0.08678376614206666	0.13540353059765128	0.2947824686980726	0.0	0.10393399105623309	0.09761079662642234	0.0	0.4939546936413707	0.1567849075543597	0.14808808264533596	0.3106891175192805	0.2963105607080923	0.39933518250207145	0.045303167956572146	0.12551885957509099	0.12565110166152013	0.8594925453927794	0.20326381272108052	0.14404636961670686	0.48057534569631816	1.1374379452121892	0.04096254777849784	0.0996318500144604
ENSG00000011600.10	8.001072042476846	7.938341668178401	5.623817124996637	8.214775173507139	4.082370486031988	6.94136927826228	3.716617829965708	5.581399456723873	6.191961326453086	7.816344985404114	5.2236233393399765	6.375168051436266	7.465095360429036	3.4960148734377627	5.890653402547599	5.243170174372104	6.007818919582813	7.100898827005218	5.391238433099392	7.613048316270615	7.077178896721609	7.510301323784612	6.477795496803264	5.049770151816385	6.03376216019715	8.165096927656894	7.558515614224248	5.395556412986553	5.228610927450695	8.382467969322901	8.314709665720876	3.908111560607528	6.038030059226319	5.104286332365732	7.6146767206345345	6.6696433518351155	7.5199145442810735	4.348444897951586	4.442877163517358	3.925562747399485	5.4963313173678445	5.8656169846357935	5.350348726714774	7.449719831270152	5.385669165764361	5.127096708688703	4.8156010446692665	5.715613368312547	6.674148474534841
ENSG00000011638.9	1.101717301696874	2.254321924844995	2.133596403557925	3.911317678895478	3.2328295729283507	3.2128494466161532	3.4003603141475964	2.2218152278737024	1.9895023608623812	2.2621324395394016	2.188717409202678	2.0324888018900666	2.3384244147835584	2.3834692954611283	2.2992739686531536	1.8481571970990724	1.8920412392609713	3.0228294015913075	2.5868848128521846	2.9273845000115024	2.4737609402727543	2.370415404821477	2.8640375332193053	1.9080827308276247	2.8067777285948585	3.245206608076262	3.021266505491071	0.7478599848015892	2.2330904317476588	2.2414436166865657	2.663754482383346	0.4747734763121333	2.2836255006070405	2.5103290194905723	2.895593457951747	2.881351381509661	2.8291594984752293	3.6589426438404153	2.908274918479059	1.5305202655151893	2.4156234751209196	1.5592470604619133	3.3310315722915758	1.7482035858846994	2.5147787422266132	1.787975671495656	3.2512797799913455	1.9445586338694507	2.3104855462501837
ENSG00000011677.11	1.3602518908582153	1.1492593654996228	0.0	0.10581215112923141	2.312490924504388	0.0	0.0	0.7952682342759377	0.16414264884830632	1.8149605130157032	0.038014690186715924	2.1630800323450936	2.735067201720662	1.3678742436019724	0.0	2.511923395514825	2.695793424882494	0.06308871201928423	0.3867006022876135	1.7280075580493628	0.02658762234808418	2.0116387562468936	0.016924144257821412	0.01735184178777496	1.7088052438195367	0.43637508224453886	0.13395801010054917	0.07983888066667044	1.7329203821082575	1.9424206684638035	0.7382922634294944	2.063399395884049	0.11982095212187473	0.05450121618256057	1.126642531118168	1.7726035789018388	1.024319679195413	0.0	1.851479213475661	1.2060180040208957	2.165204483257739	0.021479727410451396	0.3295254851966552	0.014355292977070055	0.007626092376177947	0.018206856653311863	0.9330438049460552	1.0048968432148475	2.192383565765978
ENSG00000012048.18	1.7216788852094682	2.0192393239979087	1.8766053472973827	1.0464910601940334	1.281905923897192	1.7249558026245206	2.41999724515669	1.9386998132393363	1.0867158410477302	1.427069755210786	2.0156402903768824	2.4133232808990623	1.4834159583257327	2.40334953637338	1.4187836385117385	1.7562547427239061	2.2169514578965615	2.761583144239909	1.827127991097631	1.3894016082156753	2.208860569137507	1.3757345385831559	2.5214276985477246	1.6064422281316078	1.525216969408322	1.6968840908554546	1.8906412439634437	2.2645064058158098	2.9144879859178117	1.6820788311429287	1.7858434550071156	2.5963388642052	2.1893185387364116	2.303693088093779	1.696260954123697	2.117828003827481	2.5474991849552255	1.87463960816493	2.0092396648974615	3.4268014716133806	1.3185193106414541	1.7713362781871003	2.3662522636995638	1.045582760019635	2.0513024887006313	2.2797981308231323	2.513238062333091	2.040191071838295	1.9930221487915165
ENSG00000012061.14	3.7516243925391883	3.4481080437105556	2.8456506202391485	3.201179026912813	3.4185542870265277	4.066829727372121	4.188385098550622	3.233612007928471	3.6553174783216944	3.1919258053618442	3.885994031924493	3.367804368268812	3.618626298433638	3.1473229819281414	3.150819598212133	3.750081208197017	3.839858837111273	3.3669096649715304	3.354762444876537	4.345453150938426	3.206143069691373	3.314101925788839	2.8915164002176925	3.6004838579272427	3.6016252118338317	2.995158858165373	3.3291523063549673	3.9609471959458467	3.010385997272437	3.358508792282431	3.589451907900783	3.34087555476068	3.2989515164680525	2.734135137131157	3.3304293261122213	3.1646414865851225	3.2220935464077205	3.9525385859803914	3.3278023153765295	2.3787058191309587	3.704639609888507	4.1661771454012975	3.9263600472397377	3.9492454311807914	3.1011121584741503	2.7010388670357655	4.017913002444832	3.063537456128743	3.8273820860158243
ENSG00000012124.13	0.8005789777983685	0.5513929680274543	0.26159098896412525	1.5840966239075944	0.06543444594863314	0.5330649218696377	0.06391705369231143	0.1174290835868945	0.1215459498469588	0.39220749896897045	0.262914176237417	1.1058791830744585	0.4754999872649509	0.4684269188234786	0.29912740841237706	0.6613847761797584	0.09504672450704019	0.4806787387547985	0.1333004762297765	0.7280511078204291	0.5764737651048308	0.4893374088893817	0.3430097825543898	0.05269411130384509	0.39154778016734165	0.9639179618620627	0.5969351423872321	0.14417692434652662	0.09112433366116474	0.107553970289646	0.7543744527125109	0.06653700239579126	0.48036853734721274	0.11370049916472832	0.5405232964382193	0.49763791112111616	0.25713134077342537	0.01735184178777496	0.6439485193028283	0.11276684542842838	0.25290002870008066	0.2314324084479651	0.35817117496955436	0.3853758133599135	0.2496273731396907	0.06129233847829409	0.9295637837578334	0.4251369988383591	0.20037879798402627
ENSG00000012171.16	3.5716404084593654	3.4558072167448404	4.979504080511311	1.0639170536923117	2.027118656196106	0.6239604795186661	3.663299071842335	3.109477575113811	1.08861653586671	0.470094292647779	3.319762427669248	4.507566327534044	2.786282698439003	2.6595364394964647	2.6579600605211064	3.864404080404781	2.1527675192617686	2.3755399423136287	3.6878445487454234	3.0598224856194967	2.2404059261110425	2.681719112882467	4.70941747260156	1.7495771724600009	2.1667154449664223	1.2138760433829427	4.490659975204501	1.5917751466753887	2.0853566671369514	2.4915452885536213	1.7102609298781055	2.8193207505078712	3.993900755637419	1.0603241331511037	1.9920432761716569	2.894196907163819	1.3222166050454858	3.511822217659331	1.2498093822285448	2.278401135258465	1.335997677389018	4.055186975829106	3.041330606820623	5.214171443447308	4.24741868389342	3.4150690578876923	2.4164884812607985	3.8234232906852577	3.1152163989724744
ENSG00000012174.10	1.798880007411259	2.139371260075637	2.1620811033823752	2.0290994573087477	1.902729639233376	1.8392340276760772	1.8783329849259087	2.5876530210923216	1.9596588890925986	2.7827021067275117	3.0899895868208764	2.6743024526412023	2.1168970182882623	2.405801802463551	1.847435749362521	1.5318181021214015	1.8979761092627414	2.3471837326806573	1.8642554914187404	0.9785617494757466	2.581785075180132	2.173958902726802	1.8086733549032017	1.7066852568480493	1.9736480082164702	1.8041361851831705	1.8287128122300234	0.49015934028371966	2.3738987299659833	2.007339046008162	1.6927842566340099	1.588996402005646	3.22315993700161	2.5100504556011387	2.2012888276216085	2.6739860027516054	3.3381248622252846	2.3571296906059285	2.311822774762963	2.5439412436779154	2.0974085354805587	2.7807300364763763	2.1545832090530683	1.8313908575131137	2.1567849075543597	2.7820100912144166	1.764770764387076	2.0374173663993957	3.233826719795396
ENSG00000012211.11	2.0509195570352405	2.8903299493153725	2.836550318514652	2.006585277449866	1.1348123563517576	1.9860832196648153	2.868252153166148	1.9990619433219636	3.0855436294959104	2.0650207699484113	2.320513560512182	2.548757187977194	3.209359782374916	1.3758457246678237	2.704008744501408	2.6354758070130773	2.2348078530271667	2.1571084035399495	1.5345098841270848	1.4449850395223753	2.3997999991099666	2.681336813930132	2.63243109122906	1.342725401200669	2.6945013659904826	1.9108861319355972	2.3659444409971813	1.4478436443620852	2.231309516072501	1.7111424495443492	1.8082202795008575	2.5029415680044576	3.1634504269527337	2.3005630571738065	2.221877081077034	2.620445652849845	3.5960883538596575	2.5367989288912676	2.8963106043658224	1.6592395722183197	1.9980149292696834	2.5762802576213555	2.5149806766216085	2.552967210879845	2.5094424930801784	2.1023557887337656	1.6090930236240617	1.9468805483580085	2.4056112200783444
ENSG00000012223.11	0.07286040193124495	0.7259592345091875	0.06419306192749237	0.1644001350244117	0.0824300999459491	0.2260152164029879	0.06184530707106949	0.5368486504208305	0.24220614857087494	0.21636173497112735	0.09801523386895945	0.1653009749168648	0.16079113991938748	0.029700234215419886	0.08079408195824242	0.6603810352424114	0.11529964402554728	0.14130198762525845	0.5747312626628447	0.06557231159362208	0.5680321047712789	0.747344429689174	0.29818907014132195	0.3643483069200925	0.13579751222339106	0.49108345371825596	0.3710569683501993	0.10057404021319742	0.9205981969291892	0.012354130407874092	0.6063474667245725	0.1851053625425916	0.3825012571891147	0.06708796480114695	0.6222744313631225	0.24439999124554931	0.20526738223450958	0.07382023329167138	0.34709867062226835	0.05880135361618623	0.11796095273241665	0.44752630116891057	1.0385766514523231	0.4645637200965624	0.23130951607250091	0.0	0.2437909250648101	0.0465609057577412	0.23633953916837358
ENSG00000012232.7	2.196386720437779	2.5384388352507576	2.5986034113905427	2.56900492681818	2.4864569557687313	3.317955218312439	2.758452428431276	2.265166815542272	2.8118614507143436	2.7095994364732707	2.7155639505117204	2.9538798135350466	2.867402305727543	2.6595364394964647	1.8999489861896717	2.968311979050528	2.3123457008809716	2.4933911508899436	3.0124971626829025	2.477107389313366	2.709092086046568	2.461580943962667	3.173591196584659	2.1712068274181426	3.0591475810389257	2.8072724799854716	2.399690643968576	2.0555427479622854	2.9044840979014235	2.1926360610702127	2.4613975899261584	3.447473403849496	3.2973528484843784	2.040296297398379	3.2189206267294272	2.552770524439065	2.3848234587297545	2.1207500533349255	2.7284429966138446	3.0365384995514937	2.7855296278015778	2.8145094080943975	4.162451754508872	2.602694411675917	2.9291660731995908	3.2488687546775816	2.9789826724085313	2.1452861628035187	3.259106737094076
ENSG00000012504.12	0.06956469509335926	0.0	0.0	0.0	0.0	0.0	0.0	0.030830430153274507	0.0	0.009490502947452436	0.0	0.010206942869257081	0.3538878362849074	0.04348449760357947	0.02019992294349774	0.7985897392331035	0.09788043405191311	0.06364099264269589	0.013355058669067579	0.012640180778770334	0.008056554871058457	0.028852005847493426	0.006908369342177494	0.0	0.054223347337154434	0.0	0.02658762234808418	0.014069582501655862	0.0714881055841824	0.045163351603224475	0.0	0.02290040211007883	0.0	0.4269624477585524	0.0	0.011781859459914711	0.04670058674162228	0.21536797220347947	0.0	0.10648233046998125	0.00647756407120479	0.08922694207039553	0.014355292977070055	0.0	0.04586229790868796	0.0	0.6462548391994503	0.0	0.0
ENSG00000012660.12	4.997319508729001	5.072693223146531	5.311666586456415	4.7541232057083995	5.498209373489675	5.262109883155425	5.5432391202517115	5.413462073022874	7.371044767357596	6.081791251209984	5.1286357199791635	6.801311300470461	4.589727538986265	5.591176731561457	5.103657091076325	4.962058478745225	3.844516216821003	4.905755228873529	4.186199436527107	4.339785881680103	5.615483980861893	5.282806733698185	4.8311171946164215	4.822602695756541	4.266524208656559	5.2535960253143585	4.413336822181869	4.154388780126081	4.181468347660675	3.9523056068925406	4.553213031228527	5.228195311578674	4.908447865478234	4.893216574708003	5.176781521404418	4.78729140617959	4.510651833073925	4.40760428301237	5.100212379242798	4.24762375619625	4.510670819858991	5.27781741471756	5.2634063027112505	4.255787732932358	5.273396530469742	6.096691965779147	3.943236844919047	5.0531678264244695	5.649420021000014
ENSG00000012779.9	1.937156038466188	2.049177676401429	1.4657655523593478	2.417190917062374	0.26423615104354714	1.3303862989063695	0.321004474471124	1.1287553062570328	1.3193289038394052	2.5011333760609467	0.9413317144373813	2.125684160289193	2.612116552224883	0.327917257418648	0.6332917004639034	1.0513721017210256	4.548319478034994	1.2311866132278648	0.8984018599921931	1.5273706571404089	1.885457226053902	2.0368197951976965	3.902874318179002	1.3528150116028057	1.0043216059500937	2.786596361890807	1.0136409106693862	3.230372117324181	3.3026699933699493	7.665014650797304	1.6496154590634098	1.0174943794592726	0.636914580355878	0.8533569686021245	4.411399127143754	0.768163147446584	1.7833309238236756	0.40990681952926405	1.4586969686897142	0.022616379067348556	1.8163949091691212	1.9313426694537124	1.2991274084123772	1.455070718385334	1.4540705831349585	0.6857159359906515	2.2068619869737574	2.0077695941459175	2.4081683707081063
ENSG00000012817.14	0.0037461392328946375	3.065106962230768	1.787181684603575	2.7386165350046596	0.005471851210059493	0.0	2.6755449770835984	1.6086200243604925	0.005471851210059493	0.01049341924845273	0.6559928839623104	3.0090783888321333	0.018206856653311863	0.2911320120087531	0.6305918541504837	0.0070519425164900255	0.01006368334469748	2.1172628342590056	2.6339426312356036	0.41932314528325104	0.9316830570598058	0.028144767713378684	3.024142345897803	0.03449746419944489	0.02005765234125348	0.0	0.00647756407120479	0.0	2.3913003078197006	0.4066455076720026	0.0	0.006333933722050485	2.657182660128423	0.26891341575755523	0.0	3.31721722615912	0.00992040959306388	0.9546430113010298	0.14756720709463242	0.017921907997262315	2.407923733250162	0.0	1.3113287259955804	0.05018822331147819	0.00676478187842236	0.523461591171871	0.07272323102162045	2.758260531067342	3.1015492318169224
ENSG00000012822.14	2.2530816254075883	3.0135158573883185	2.1123665230725632	3.7391352179700448	2.3044234260903664	3.6539427955993378	2.212911685401361	2.4832353586082974	3.945251854447223	2.120783224457325	2.5508760450681596	2.3015583827152986	2.721547653568782	2.6894333584840737	2.3373114773309576	2.091564442912171	2.192194165283345	2.1938663432485805	2.5456966030058017	3.2442629737717565	2.4722278029890448	2.6602212847770024	3.5713248902129013	2.67617712414928	2.597674185231554	2.74609774369	2.297749013899395	2.0212309654405467	2.6155104648841228	2.3452828175935085	2.7141575792883383	3.038523976881505	2.785759774427011	1.9968948664461075	2.3556647108450948	3.0088633260298288	2.9694360254399794	2.7320520733002893	2.5870769032646765	1.7040751643766956	2.4685051200344845	2.7854877790157975	3.117711663484622	1.7115389577345295	2.521804561723943	2.6484654430273142	3.2417639291688767	2.8700490184366627	2.063192280741679
ENSG00000012963.12	3.0705095474690594	3.794842113262142	3.909273881768676	3.4704587739376804	4.951322020538222	4.458657601883221	4.3111179772542085	4.742825446256191	3.0617416416030023	3.5579859258580266	4.909249876340257	3.60028164903253	4.132437007981815	4.144837676427195	3.6620573480064307	4.585353177726273	3.929071364047597	3.651924221887647	3.988684686772166	3.700228847301872	4.4906984783881825	3.7686078061158117	4.330493864514997	3.7287586074114127	4.433960931121179	4.321307602604376	3.7137507945518653	2.425378735033814	4.108424091893027	3.6358240289393375	4.410035761558683	4.930732607407457	4.4046306842176115	3.9752724944306204	4.018571864888248	4.368880073324952	3.1635953380912625	4.143393418693187	4.799724562904533	4.169644450129878	3.6804931490413373	4.265669424866526	4.653879757903176	4.26595440907265	4.261470639012782	3.4001006830154816	4.320073039631394	4.136872206558839	5.277839726849918
ENSG00000012983.10	1.5960287021273614	2.200975089137228	2.734026718436697	2.8712325416911217	3.905803355765937	2.8131757734855904	3.925581735850552	2.5714098442214497	2.6964167635411367	3.138667047026967	3.42743185894738	3.5570301578196277	2.7544813530616254	3.1899036084973567	2.678387460140259	2.8545542590862527	2.7365182893677042	2.4993484302207882	2.652784754908756	2.1572701243352053	2.8811164085119016	2.4830805408544405	2.9132819831861703	3.3479490656017328	4.416319575500101	2.8953995733874334	2.4786612363518734	2.2725607392284384	2.9785068374294226	1.1430015062424899	2.6594222670032397	3.240375394498092	2.75347617691865	3.436948016488251	2.3502992165270937	3.44253218622234	3.017209290032223	2.715212486212675	3.0190079731412554	2.493672949781905	2.890680151072058	2.4020399547489606	3.0830771782183524	2.2665466961290424	3.5733381677458356	2.6201406309250403	3.000829311244371	3.3283338455714153	3.1628223104337034
ENSG00000013016.13	3.497216352473144	3.371196400937932	3.3298985675339323	3.3035615879810885	2.8569458632824327	3.858567903367526	2.7920015572513406	3.2102018132048844	3.4434342603350236	3.665153969786051	3.3673431061713845	3.2987169605124262	4.301170580151375	1.87263179113525	4.4961363449725	3.9229304296375123	3.8435819231539905	3.2710521047811576	4.210318723072203	3.6989185378352127	3.0632785823311677	2.702724025501514	3.8775086886714947	4.43903796284271	4.5026042956911425	2.5505067009528606	3.669956505117518	2.660084341726032	3.8362271296154073	4.571786008995141	3.4247205804177927	4.800092282246997	3.1113986185311444	4.473994665517724	3.0218527899581207	4.088379085911759	3.526269172065228	2.5925646747479174	2.722072508523507	2.6655519499222566	3.300035841991392	3.257040799794939	2.8235251953592764	3.0165676327674142	3.662387819259684	3.2128183262166377	3.534223497994582	3.200912333252191	3.3125344887409773
ENSG00000013275.6	6.89467833646183	4.7010388670357655	6.331413223190983	4.436121852755851	5.367164851765615	6.262079807428187	5.161907831608267	5.461243685514584	4.5852870705926145	5.031545175121528	5.456901406004103	4.7066244821333	5.302085041898888	5.627490110507846	4.6241067449611055	5.676419749902029	4.960330991238352	5.446209904075676	4.4141016982762356	5.04869393150907	5.5042580842822115	6.245733328923869	5.265054267073665	4.687855743666223	5.303970660087293	4.920726805908496	5.509923817868476	5.6058765286639565	4.814801617146729	9.877855729410362	5.453593300610185	5.327974725005777	5.130482016449638	4.595843766081425	5.18140473746938	5.5236278167185935	5.667764422338422	4.862362119018276	5.321697245212354	6.150941420361071	4.35200280458278	5.00205437703702	5.119414282114013	5.8309752748972805	4.891268493173369	4.825434576443731	5.671389624434333	4.525041527665891	5.675276795328197
ENSG00000013288.7	3.178826164918769	2.830255324167683	2.471915778972064	3.5248785983708033	2.9530789526125076	2.0239295171640053	2.5936167071749057	2.765874164089725	2.7573860088202506	2.904002316283692	2.6970398329930014	2.7492553554236174	3.191894230324289	1.7936046097363223	2.5901468765808793	2.5768607022241916	2.585539463352677	2.8202606702629667	3.0180465799594924	3.266711593551276	2.778355782667374	3.2610342862595947	4.770390357772859	2.399034338993341	2.9077175037409417	2.8704239058581926	3.402408394748731	1.627886945894997	3.430646570647438	2.2571916982691307	3.2770772000772226	3.6393595223583057	2.900219562778572	3.215119424517295	2.4245190444754536	3.1404678376574546	3.1326261928535635	1.957766050955662	2.893168026088851	2.2483830294314426	2.675093273820292	3.1253535399190393	3.5132633326502356	2.112866908663182	3.050588761508845	1.768459601786657	1.9757402274723563	2.1692515866142132	2.5231604546167565
ENSG00000013293.5	0.00676478187842236	0.008200013832136128	0.004465436770300531	0.0015860923540263689	0.004896843214847462	0.0	0.038014690186715924	0.02048442206508403	0.0	0.006333933722050485	0.01535483429346404	0.013497991748977313	0.008200013832136128	0.20589292750767074	0.0	0.4718637684076483	0.03308816933218776	0.01292617444427005	0.006621180122379962	0.00417776078910997	0.002738519806928803	0.012783184698289594	0.00676478187842236	0.0070519425164900255	0.02417781430116526	0.0	0.014783752627070351	0.0	0.0	0.0	0.002594516708452323	0.013355058669067579	0.0024504992348224897	0.0	0.03463831799900894	0.0	0.03534238079219708	0.0	0.6221807042205927	0.004033901284489715	0.0	0.01735184178777496	0.15419432499278973	0.0028825085331213654	0.018349309878891815	0.018349309878891815	1.1289532203860064	0.013640910669386311	0.012354130407874092
ENSG00000013297.9	0.23167816179851056	0.38625914113334614	0.16710096896307505	0.07436842178155338	0.10688428869154284	1.0079130816432649	0.06515867512854683	0.5435948642526014	0.2815498933666418	0.3050950106666974	1.7889779781210442	0.43306626961761574	0.6023618566308545	0.299713560064242	0.09071795976779982	0.9277447826772839	0.09707137054390326	2.9317019651277856	0.26663664251398955	0.4912887318974425	0.9475539532074104	1.3780676487800338	2.6683233936634507	0.03604610015685955	2.465426005589279	0.7232527345010678	3.988566539978489	0.9072752629993827	0.09868904409132834	0.07683269555739859	0.4253518774567023	2.641014168467117	0.4701984395556667	0.05213762333517526	0.14469902515413874	0.13343200698073496	2.19203631255154	0.5838078827796642	1.226693478855903	0.06212171190779749	0.11569915343158636	4.9963932661618475	0.14221736180382347	1.9313426694537124	2.069633432499137	1.451751815036472	2.6252237237855907	2.2836255006070405	0.35997088833675095
ENSG00000013306.14	5.914662581329671	5.180673018614044	4.588744613349579	4.660523654640186	4.444587562720307	5.174010853647149	4.5797171961587955	4.4938202318446585	5.118467708067616	5.283199503416277	4.873134007419474	5.737437999439956	4.9482924665036085	5.200645590282008	4.626012690122207	4.808292369196857	4.824457289028828	5.058216906361442	4.590500223631913	5.669216730533315	5.219776454427142	5.062678679514884	4.951163465197817	4.675736908152948	5.076661701371887	4.417845765419626	5.501241676694861	7.4403592560671745	5.029448468465325	6.587468508393315	5.614430110815931	4.989502360862382	4.733435693303579	4.800817088142171	5.528608823453652	4.762566745007567	5.164339790824921	4.874182189803417	5.139129737353563	4.326228124977603	4.87275489953636	4.912472630516672	5.053815130417238	5.280403323189268	4.725479419376803	5.764553167727374	5.984691875583635	4.661128204314725	5.419245603600201
ENSG00000013364.17	3.948722312817307	3.9389349997237835	2.7447854105595346	5.646102159491982	4.679423798112596	3.625586117456381	2.440473877295558	3.4901208227084375	4.203655353609451	4.71730902021126	2.3797318490348096	3.294135480675334	4.2524459369016485	1.584048504399197	3.452305496080918	2.250082352815128	2.40364948147685	3.4324917914413815	3.8772043650849977	4.482022174655147	3.422892290847458	3.621747136962367	3.7415209179179807	3.6406209280356974	2.9128414451432705	5.091445965166881	4.597644392440725	1.8925853151926533	3.833335409137471	4.0314569541591885	4.847986887804601	2.6486955195832422	3.507972191739243	4.136757391928088	5.192387511344972	4.209211596473306	3.6982851652058155	3.634581652496893	3.199578124940766	3.2798575474468747	2.830255324167683	4.331662227329179	2.424572790146245	3.2680899981151357	1.9943624890346372	2.752748591407134	2.0030984646806527	2.714641174046943	2.8297481009297156
ENSG00000013374.14	2.7466352404515133	3.9438275811399635	2.8224038478575473	3.33987850028299	3.222248144618403	3.0098308562723513	3.528696330355684	3.5027633962293487	3.38836865722557	4.401227689853671	3.80144840792121	3.319198821283321	2.5775859297269665	4.220554391048792	3.2618767798680803	3.220577606590899	3.823097147349204	4.178483600278876	3.2441716215592504	3.32877903095893	3.6495119951513684	3.549582926771383	3.1966070440948178	3.3630308667064908	3.301616909897493	4.225498598138815	3.178268459971647	3.331547583280296	3.5658652192876126	3.1699410312981566	3.786104925540577	3.4424392936238633	3.0277025677550076	3.765534746362977	3.5175654631108753	3.0988574474860835	4.329374789976487	3.751281605307878	2.327083720061229	4.655826923743618	2.886706211368727	3.8075816134673137	3.6416847430956962	2.7106136023826766	3.0679828301843024	3.4663530406766605	3.3951862187189987	3.6095067708065955	4.014453492886454
ENSG00000013375.14	1.6530600171045644	2.2528394913842966	2.273396530469742	3.108507729782176	2.5513683568478824	2.6953257440815745	3.3861763521259367	3.1348287811300777	2.968459444876521	2.7507565544659283	4.33972888266126	2.472409785839281	2.654595933220293	2.6922486356733786	3.6019816998326366	4.127294850465304	3.113117036390723	2.3148125165745745	3.2378237226192548	3.1580138065897683	3.4289865307011826	2.1896348221245523	3.090006529903818	2.955852132176093	3.963843998362475	2.908371002704823	2.782114963388813	3.396611630756297	2.454676010976539	2.5087582288651955	2.7537970539113408	4.111632310123279	3.781884234541486	2.9538611939107327	1.8591744558664354	4.243684312041877	3.2150572809045745	1.8080142890895976	3.3540853748983044	2.1668760924851997	2.805271816039042	2.7062874122430736	3.0898031997746327	2.9870115538871174	4.277456654019568	3.463844754950242	1.6776209924535868	4.050440749476868	3.017423112383857
ENSG00000013392.7	1.180084192717328	1.032100843167024	0.922197848396367	1.3309598894995203	1.1446337728851534	1.4697818068068644	1.2648366484677793	1.495592840198345	1.1629189615457785	1.237747255629912	1.8038056519230299	1.076148597180083	1.0830431287018032	1.4303923335723079	1.6584628611741092	2.419134340861728	1.3142904839879959	0.7870144737734286	1.2493239736220767	1.5319677773976814	1.36120689023873	0.935535180868018	1.9990980337056075	0.8598900587011353	1.7827440363952	1.3109217352303437	1.2348691517053807	1.6749577352584553	1.2722621249742958	1.710701757039811	1.1767057381891144	2.0913613322486104	1.5099491463043107	1.0706641007787896	0.8194229453666945	1.8555911077104517	1.1886541178367291	1.0437644423101706	1.3254439831456808	0.5579736764276149	1.0060466301184148	1.060808317036086	1.3598584720012528	0.7700255635542791	1.7124637199369932	2.2067057310799103	0.2736949100370791	1.9747495544568137	1.3077199493000737
ENSG00000013441.14	3.9147558496716472	3.7174406379594087	3.602005462567509	4.210217401734584	3.4122395662633993	4.122697564104593	2.4535702553890424	3.7677395355455783	3.1506733980536055	2.409037856972718	3.451237492300456	4.116747339561156	5.86620821508448	3.6783085778537536	3.514968056549958	3.573483597048737	2.151793887496323	2.9052546139973883	2.847856637718351	2.463543990520798	3.451474894808954	3.1882901385891445	2.715717689222389	1.8681335998517574	4.403867584208418	3.4399422237514776	4.216485907200053	2.4887720592998535	2.237594309491241	3.562413400168285	3.2468032920265273	2.930775178248018	2.844385653002571	2.8016967203212872	2.6016489804411207	3.7102058170107113	2.883405764412169	3.0617589196983084	3.8457610012636043	3.5487202035412606	2.5112150014709744	3.7709453024870534	3.689556362304946	3.9139425381250086	4.644121621243302	3.400647220522828	4.789770977310058	4.884065480979156	3.5297584908460564
ENSG00000013503.8	2.226878404196269	2.2479578856510556	1.7658741640897253	1.5695396994633413	0.8487981812441892	2.450036692381858	2.604308589525968	2.5974358256762935	2.0379092980757596	2.3269687115878925	2.8022552670070326	1.4955416762639167	1.8340639408049653	3.3576083038138487	2.025950123608461	2.0990595056153896	2.5843131418360468	2.287354085029207	1.8145914376631977	1.4784541534160185	2.606465917510856	1.9826559559578476	2.5353811444555396	1.584577730738641	1.9929859060914306	1.9554244052425942	1.6964835338549018	2.9232252599450304	2.6680737276524633	1.9992423862125082	2.6110070863643786	2.45343856134876	2.079258628320879	2.5751670856205267	1.8186460828225395	2.0666058842044364	1.7469146596478984	2.4072983601037885	2.4565959051262127	2.2528394913842966	1.623913671445048	2.4921864806606413	2.20407809844905	1.4188375982686647	2.006154375674737	2.6424936424325476	2.6945236526742073	2.112466614075984	2.7703639265088382
ENSG00000013523.8	1.6066317322749104	3.217556449293681	1.5404241046446578	2.2383283031259094	1.9571717072463906	2.3398500028846247	2.5516390567343863	2.319964694216466	1.6873294884600791	2.4108566484139837	3.150933299204499	1.9269482479497722	3.194307727224323	2.556208671739585	2.0482361856528475	2.7797219812070724	2.5843131418360468	2.5028143046961624	2.0080206879017255	1.7041194425947883	2.218595201550857	2.8675999893454036	3.4009477279222002	2.4859419834124195	2.5700742739544857	2.320455794944971	2.087768320797599	1.7178244544876369	3.4002373368040417	1.8535166647546995	2.2099211908638408	2.6482353297736343	2.556772727433999	2.7309876823040584	2.449799053072628	2.6018866449789777	2.727419507436168	1.924935988266803	2.832363460948302	1.7954760525216247	2.5649634206095544	2.150592169341025	2.7633690791448626	2.284425294607505	2.1494219684911604	2.1569790138500964	3.031836266027629	2.363086952506789	2.4652953893957963
ENSG00000013561.16	3.036731896199863	2.629053476547755	2.024603367140657	3.1226230269795834	1.4157045914820714	3.028038652083829	2.291691955753756	2.421694581180292	2.6593537591700502	3.0041957422185916	2.883992194034176	2.514071749175643	2.1476974436138714	3.608324321051535	2.3510628989403854	2.4705368650925825	2.6649378774417523	2.96785105116819	2.499807627259889	2.5262190845744357	2.504035569287065	2.8983051094948302	2.5603481209663226	2.0761828098042208	3.416231736688874	2.957506055710414	2.976803526489566	2.4437922804388275	2.909101033768043	2.290247447587192	2.9742723210135744	2.5032215077728375	2.7033222266742136	2.4948507854976336	2.5851308053250155	2.800599684605802	3.089430353426515	2.133892270197556	3.1273196162740695	2.2046728628898444	2.4355752586839303	3.1610814822771838	2.3967349175355683	2.2714854385270637	2.8392138680270813	2.5540485072510966	2.9565771185858125	2.61329589917267	2.86504778922595
ENSG00000013563.12	2.4505382468588346	3.255107904058616	2.2199274301571537	3.916686823106527	2.39303172346296	3.254200966950951	2.4511187763949462	2.5491516296442542	2.262523360837251	2.9542335407462503	2.3355118396875456	2.957227437371655	3.7082534638061984	1.6243816838545533	2.9505990533229043	3.089582893124709	2.199845065331668	2.904175776201047	2.167357927738514	2.792605513407689	2.704761324091186	3.1865956354675946	2.6347558819103267	2.694345349563721	3.090819563972846	2.96123435934964	3.451738629564204	0.9440338130095006	2.259543673148691	3.4002236720076513	3.6227663989862666	2.3664760935100957	2.441536596978902	2.0043935231526153	3.02908178361185	3.012121672712217	3.249157076686471	2.1838358314496795	0.9170879882853683	0.770786768635283	2.8243198048767364	3.4780916867383684	2.8979954642945827	3.003170442880128	2.6845943507356167	2.3207445996544456	2.7245847924085735	2.242419585294668	1.9216267478910973
ENSG00000013573.15	2.6899029530238607	2.3619367575720855	1.483777089951149	1.2073306531380612	2.759581973233555	2.4532014817778975	2.910157003835467	3.130815581369814	2.097947835534833	1.5966012569680499	2.912170802949953	2.5947396223326864	2.678162070735047	1.6960383400474783	1.901146868870685	2.613908778796663	1.9215505840730622	2.412700244454999	2.4009477279222002	2.4314090131677046	2.778040322267523	2.572695679575205	2.7098199679769164	1.4184058636929255	1.8187687731440079	1.6272799769858497	1.4722278029890445	2.2605978014886716	2.222773654650785	2.714509300642748	1.5235619560570128	1.9393770465477953	2.663276297541204	1.399171093819823	1.5949784277295682	2.680076759226612	1.1158988666553864	2.196638516156443	2.3926746173285274	2.4795927418988337	1.7610724707886412	1.6112668250730648	3.1790332575726943	2.212942803787111	2.5218548027102057	2.11623166060415	1.3253288438765942	2.5136675975376286	2.704473619425582
ENSG00000013583.7	3.3830959862179832	3.319097637852313	2.566474223763164	3.4182574250880755	3.6865117325380785	4.7634700034983295	3.419107366784361	2.517225292502459	3.2377625493520217	3.6057432163916734	3.3962143016732593	3.1899668450727914	4.019417260953559	2.686971077169275	3.630987837388947	2.804652491846218	2.9206363044886796	3.0327356304058948	3.16478627814334	3.23112515787905	3.5767639776731257	3.401794275797969	3.572368264238872	2.6408291274983813	2.9487316558801924	3.7078560514821866	3.3023629234203424	2.8272906170006795	3.012604427583946	4.186033000520744	3.6279686337499557	2.6812243537795597	2.8488782842419544	2.988248404357877	3.548646231824911	4.119065616559755	3.0111556780797577	3.549090005242107	2.4953370023794257	3.3652025983068947	2.930226391145997	3.369019716452343	3.3005776992901144	3.0855436294959104	3.502954293717869	2.9234915065095337	2.6250366462684367	2.861062085222038	3.868192877726716
ENSG00000013588.5	0.4424392936238634	0.20439116292978055	0.9353843107982451	0.057276965073247615	5.465736171662637	0.3090597425015848	0.9777561632495925	0.9405050627439852	0.7170347779973114	0.13802804476676125	2.6635495654297396	1.019417260953559	2.8694371508022227	0.7864290832030562	0.3211199593653933	1.1811661742699768	0.2298339904609976	0.3780676487800338	0.6533352267911312	0.1805298128107206	1.4252981608024693	1.8556309716261472	1.8380239498455606	0.20614306969137305	3.6368217995564063	0.7876832008453192	0.20814264733772161	0.37261784412629206	2.015818671751405	0.4536492660432911	0.4038130616165897	0.18205660901025042	1.7931467764703155	3.1781887702340077	0.22132030675705128	2.6970620804973913	0.08882003329858511	1.3869212822178165	3.654401168730715	0.13448382151079386	0.30427738806567517	2.2329983693148137	1.389676936951962	1.4321042234686772	1.2323537677390286	1.760774494442887	1.9445961137691965	1.0781315894673416	2.14398108782114
ENSG00000013619.12	0.5654022038908377	1.019773069040027	0.8993303347904451	0.9539729080521749	1.0345678928182138	0.9838965446022951	1.1333662431042157	0.561497221019815	1.5115692419724724	0.8722377736424585	0.4469972406763888	1.7079222944722983	1.294429602109328	0.3540007188044978	1.0988237683796915	0.942082805167012	0.5086314776468952	0.7313570497816615	0.6034067716032673	0.31602985851957693	0.5315686088149625	1.3117937177536492	0.47912706430605206	0.9456077031813723	0.7782085763980875	1.2448870591235344	0.5789870033325797	0.17095055331836756	0.3916577542529145	0.5355553333993098	0.9797327088386762	0.6544355408453992	0.8517590340743748	0.6408985206429528	2.3566227505558914	0.8414096133381045	0.3384529403550491	1.7034994238422305	0.8188505608954335	2.0147837526270704	1.7486329721912974	0.6951029856404789	1.8165177910771968	0.3094090492401192	0.5217543189880067	0.3688242122891528	0.7976770874242063	0.8145094080943975	1.5817368785094779
ENSG00000013725.13	2.5934493896866475	0.3283769340326658	0.23695175858808054	0.6436715129899245	0.13999330190336454	1.4867658509719	0.11875838897983476	0.5655971758542251	0.864810145567339	1.0515113176857087	0.48625098888410845	0.8176232575114312	0.8644139857930704	0.49702469417753037	1.0074108129546206	0.8388307811628756	0.3747334780312141	0.30544527855355263	0.37272927065972367	0.13684760419288092	0.5861161953375265	0.8033923788270505	0.18383583144967966	0.8701082176641779	0.3026407514285684	2.2431206551458933	0.4325318787381165	0.35636921371622504	0.6106055799944583	0.15962918582122781	0.6047355697611834	0.0972062459743658	0.23854231427915087	0.3111543154405668	1.1694760931513468	0.4524900092184505	0.5941663280509961	0.15341624225524791	0.4607949768263212	0.056028538922751295	0.6654837325526488	0.3264222961010625	0.4448790564155591	0.6505807646022401	0.15406467367471652	0.47498108820497814	0.699107384624001	0.20626812452098273	0.21797514092288733
ENSG00000013810.17	4.904749009228336	3.364054089514996	2.9916987000105117	2.386231545325411	3.7526308592633253	3.2479882572191316	3.755346954082478	4.277017668833587	2.655603705758043	2.934082401149902	3.787495152684468	4.562559934854523	3.422744313156841	3.272575668318802	2.8952638386872773	3.0624153340341347	3.4593529240342855	4.084387473932398	2.58402444404312	3.7867009012221007	3.2956495656921767	3.0318186258263573	3.5790111478460465	2.1194889851996597	2.957784620251809	3.7914390258724415	3.636636220055135	4.458506685839592	3.1472741319332425	4.45208141268406	3.336197680662754	4.462523539667195	4.2706335900389965	2.6273033266664583	3.339393967938926	3.3783590224386426	2.8281441023656284	3.127385656352398	4.093315086482823	4.765274825681906	2.3177960754620845	3.212787205145809	4.594166328050996	3.941341105485299	3.9160370809784197	3.307035009244663	3.70484983706211	2.812395538758134	4.99637066744912
ENSG00000014123.9	1.6811343793468454	2.7759776150896633	2.6130129438159404	3.3331660866058557	1.943733829634528	1.9259234852400189	2.6912214726669204	2.767040303861623	3.4238336116077295	2.9040215906377833	2.716617829965708	3.2962811895817383	1.732052073300289	3.955573194211749	3.1009440180778327	3.0614306004977476	2.6249197105001145	2.83078264723125	2.836974394102046	1.7285300685579164	2.8913219669234778	2.249050859492174	2.802317314403593	2.6460474213224643	2.937777512323962	2.9729866765336137	2.0268354624686085	2.0540149105758454	2.626065272540284	1.8904466926799057	1.7945198406242953	3.683696454306516	2.605257262939004	2.971387205618151	1.633384708557343	3.6498453523060106	2.901397911731656	2.30579546142049	2.3801753117420255	2.450432670931902	2.683426976370195	2.3516848599325493	3.0034763101710262	2.2931644542902667	3.1104467689091977	2.9014172209116915	2.619952893066274	3.2909109217440355	2.8528178635421315
ENSG00000014138.7	2.9509908998782755	2.8261925362366016	2.2958993105154915	1.6339426312356038	1.4538599399690288	2.8270873317573653	2.8806267584821232	2.3867557754348714	2.5238128377272195	1.9200645853785643	2.883483968802474	2.538960232963379	2.5724046473903317	2.2794118631106937	2.478350600800349	2.868686765322135	2.257221876070077	2.603145613802619	2.0080565548710583	1.75745001623129	3.066812509899902	2.4503270872783944	2.684078128572771	1.5538028292298143	2.5291462820302604	2.463883980471007	2.43269221678717	2.827575168227598	2.219679666802379	3.1328071290851787	2.239000802733382	2.99907998862664	2.6057076643718045	1.9709640604505758	2.8722180699427486	2.8649091685156933	2.4180279899265242	2.5946440891047673	2.6990185186261972	2.1712068274181426	1.6820338712650595	2.8608833630469035	2.764367388511226	2.3829715283345494	2.652486494918165	3.223932191559751	2.975098202166541	2.6624789704232517	3.431088033848473
ENSG00000014164.6	4.21478537112102	4.221737907640179	3.215678596607928	2.712749835765141	3.2327528407689594	2.7646009356592884	3.6807406752137	3.953823953941167	3.9338464222037213	3.291618291360571	3.8530475069932937	2.893420461070033	4.556349706339307	3.8748068001871707	2.817009214071266	2.939264196404392	3.412076938832687	3.394239734909789	2.981359496022571	2.70484983706211	3.2979250525038055	3.8709959147003	2.9797875742464277	3.5969828339969916	2.851559167756378	2.772688026047782	2.583952260567214	3.4130659723738086	3.8161388715726785	3.777514401599953	2.908121170406138	3.0057413073362214	4.126452559909917	2.8179301812528057	3.5410315473676124	2.711583007473961	3.4043173169863175	4.65206767970751	3.2429835161096947	3.0552650796669782	4.164834538767026	3.103514424888308	4.813791450345295	2.728573602559365	3.481040556118221	3.749952534961281	3.4708491874493554	2.979092458196644	3.30578087216461
ENSG00000014216.14	4.374837787587462	3.786951764715374	3.448597054800154	4.378449197598511	3.1986827289012156	4.035192796195287	3.9876119225784254	3.502636117202465	5.055850723711482	3.711616043895922	3.5749855087212694	3.7674217449733636	4.257319949563818	3.307107890666894	4.231609047899776	3.442598534416632	3.61036934756923	3.971791837070313	3.6797615735168527	3.513983350678679	3.5721499460596213	4.393841751961302	4.21456780638974	2.8840312808681228	3.641800327915205	4.100195555595611	4.10504944346395	2.2840106419548367	3.8909913701733623	3.6745284457869523	3.463099267348104	1.3988428604555472	4.165542175833764	3.601898527178192	4.209687297209208	3.8975599132593435	4.328290755823219	3.7959539209103745	3.0801289193464054	1.6692535865211644	3.4693911043010086	4.077200264441695	3.717923133664058	3.0727232310216204	3.810741277992071	3.903231130890004	3.6460474213224643	3.4416826597354113	3.775419335294821
ENSG00000014257.14	0.016781550233402012	0.07997537672059589	0.01106620140620535	0.4451969823817089	0.0	0.2566483898806774	0.04725917547801282	0.22169151351090388	0.06087747289933463	0.5285713188707577	0.11116488907888973	0.13697881196350373	0.08691960673732627	0.4978422588609606	0.17427857103612218	0.4500630943334337	0.17849156782231052	0.21884315120187356	0.3524195592151617	0.061430600497748115	0.06557231159362208	0.158854029516618	0.5236623139604923	0.0	0.05213762333517526	0.5700742739544855	0.49538817357282233	0.011638756246893662	0.1319845087565303	0.24330348691813794	0.2103888644454029	0.02828624307910998	0.10835717809041853	0.743558052222053	0.08501667348871388	0.7914390258724417	0.19320401398387496	0.8024827610827752	0.9068905956085185	0.1628545281905104	0.05838577100035305	0.9998557232819549	0.34834574511348076	0.08406426478847455	0.01535483429346404	0.12326888749434657	1.2482312067487566	0.09288396567848443	0.7541178595520497
ENSG00000014641.16	4.765184638176447	3.8611712934307794	3.6310460610522473	4.559822163557408	4.441270990438599	4.771077400723897	4.431509304561408	3.632465990778897	4.388465097283154	4.348225336076553	4.6469805670208855	4.029815060143448	4.384623177940119	4.719128667420757	4.197676709219822	4.225876441609634	4.037276783677085	4.407842178211508	3.768660732543937	4.5842229299815065	4.569211567021208	4.806818964358396	5.029996113232279	3.5477336020028396	4.492853018291786	4.5630299665212535	4.911878497027914	4.51359812257149	3.7599121447397894	4.839344900710396	5.1064739551493625	4.627244951756342	4.182302971547474	4.056063232018519	4.40390847480011	4.8941386881996705	4.892585315192654	3.544374101044474	3.5043152968770617	4.445931917949455	4.22480434202096	4.808235727596109	4.206143069691373	3.970651221191783	4.591984533337907	5.538792661390672	4.7218757102909565	4.053389419544635	5.3088595807355405
ENSG00000014824.12	3.0205022013975205	2.9672424007881046	3.0981163254668065	3.1701333756771084	2.6500522249074057	3.344856896226601	3.8069942032056465	3.556515251105029	2.3978029618624896	2.832991252369821	3.0069801577153363	2.5093664797478343	2.9474978481405123	3.870187146189016	3.7275719880198213	3.3838563289699923	3.417244936422132	3.1188912521784267	2.7293352350131355	2.995267419904251	3.2443695440426	2.6690040814470057	2.7324862930299445	3.2965014584556855	3.9152340541378536	2.947030221046273	3.08978625430359	2.4541232391212735	2.957506055710414	3.184042206286011	3.896271848807375	3.680684422994482	2.841570637395517	2.759581973233555	2.3931415844926267	3.5813391945282826	3.582399441635105	2.498965654341203	3.102422981460753	4.091403649328349	2.132083247965682	3.837277228934263	4.051224170037456	3.1013139010862987	3.1479253292364464	2.2382671512506507	2.9645280160910685	5.696973088421313	3.747172537035463
ENSG00000014914.18	1.093222110539024	1.0965317426936287	0.6428401747866854	1.7228594331107754	2.2425415349611377	0.19269917799205966	1.6994627938863487	1.7676124277167518	2.2952528232676928	1.0411027718191284	0.9997114321340737	1.5434463904656515	1.5068050242635476	1.872316585750363	0.7133438950853292	2.2101706356401674	0.5478446283640223	0.7249121593156101	1.6103693475692298	0.8195046960419333	0.8370551562730241	1.3035177519464805	0.906736699929575	1.0449536016635461	1.893944608016303	1.3520805137298626	0.5718224068332034	0.18091166336856906	0.8643347407824279	0.8213836841577326	0.6387689444169499	2.542258049766918	1.7077456397390578	1.2963105607080923	1.3119099422796838	1.461528559472877	0.41792000781196526	1.3615437979678653	1.5108606739676154	1.0146409468817532	2.308622990111934	1.1740228420554137	1.7315308370541584	0.39999135066418146	1.1716551975811949	0.4067543369287121	0.9377963406865517	0.5154096933859562	1.0331586667809978
ENSG00000014919.11	2.902015677344506	2.912247463552327	2.197456548870451	3.0725174502000345	2.513238062333091	3.480510721271761	1.7191834404817896	2.6495004987031043	2.8335378159507845	2.8385887791425333	3.536425962787879	2.84843766270535	2.7470006238988334	3.752363250473027	2.7225753154101904	3.142233702494184	2.8122106845018893	2.6431404355127093	2.356171987587624	3.1443074672630424	2.975208283940958	2.9121899684824424	3.0784561303042017	2.3373400249161866	2.532990143063628	3.4312217839103023	2.4563067694461655	3.7227173812545864	2.9866657736969136	2.6921593461767763	2.950487077613372	3.369285001162165	2.403540417745252	2.5731078746972957	2.6021480307579754	2.9088705375488484	2.6603582148303406	3.0188655849411434	2.498735940056075	2.3951725059957787	2.018100007502567	3.6868254471445634	2.900026298964851	2.622344722724236	3.7604338746701114	3.98943878060666	3.3633393116294794	3.4844604131288195	3.0070519425164903
ENSG00000015133.17	1.0272248395138923	1.7962654889522058	1.394129957475488	0.7274412913634025	0.7516351033278998	0.6864332932263346	2.4838544635399527	1.3476089677593068	0.3334237337251918	0.3851548968843438	1.7039866038634306	1.4855813933587247	2.0398753491013113	1.4411116030395652	1.0911243336611647	0.7970129778361451	1.4720717994160677	1.0036022366801955	0.3192710908180631	0.292899515444873	1.4284640262579793	1.9024981227375106	0.8249714654562265	0.45016869730832937	0.5926364286065773	1.307137042204916	0.7565963505017146	0.9766569111397561	0.42395459401489705	0.40250390087259	0.8532771138963843	0.28889006122208344	0.8047144362308056	0.45985125070566846	0.8052924556007117	1.5589533023502884	1.1660726759467057	2.2930761467476692	1.6447330818114108	1.2779847472997652	0.4971269151036999	0.8594130295859476	1.5329153603814283	1.5736653630643849	0.8331734632383403	0.8731832349012795	1.2053299489687341	1.5097971690187557	1.2788174030747215
ENSG00000015153.13	1.1516640202677824	1.0413130823286318	0.9926234290058101	1.008917094736053	1.6765833581877252	1.412076938832687	0.9870297505489815	0.9411063109464315	1.6462087489149266	1.1322477982984398	1.1915626507007557	0.9862288802273993	0.7407117333991009	1.462052318796433	0.7615405950224731	1.3597460469054707	1.2371353737643953	1.05866283937856	0.7530054281952	0.7830794298736117	1.1463945490605052	1.2709474874770585	0.9384739981384309	0.9960271234250763	1.107487016116719	1.7378597879201287	0.79002130757603	1.1885908236940517	0.9004128007060886	0.8578217924082658	1.2023236808106983	0.5520819106531075	1.1294808586988783	1.1520535868878508	1.135797512223391	1.0351311980294853	1.1858031287509205	0.7471725370354632	1.4522264117974455	1.9524826744304755	1.0402612230644346	1.4597988033716307	1.3173619602597932	0.9771699996901265	1.234072065664086	1.0196307563355085	1.1072861349522223	1.1694760931513468	1.3290661744506906
ENSG00000015171.17	2.2708279155536646	3.3062622397278507	2.97845192329295	3.566997762079097	3.894167797975418	3.153318952400476	3.8604165951824783	3.937721025761793	0.6989296471541583	3.3598865769063506	3.4506570105423697	3.3747612946503067	2.792418105794242	2.7763356431298223	3.1333991254171982	3.2108408048450587	2.870739524988939	3.5704386430262947	3.172711519088084	2.7646433947154856	3.1050242923883227	3.8778423891307607	3.591595648202495	3.803867632677916	3.6413148094314653	3.4092144073566004	3.5048872980725885	2.5381408090749575	3.2321541898201316	2.3537467207137195	2.9285029785329146	3.2299877614762558	2.765704465208051	3.1474532404952087	2.5274207046675463	4.08199571358584	3.3864936841912376	3.4540442544210874	2.35470603451325	2.0900404154727705	2.750906588491754	3.204657214335002	3.392550983069105	2.987575543708326	3.405570377720113	4.080376259210068	4.655311753193701	3.8219754669646155	4.135190078952059
ENSG00000015285.9	4.277032551874793	3.941284758280821	2.2919276565390354	4.2318624493431045	0.8436623162910588	2.4247608842280752	2.077721538766081	2.0938643675061774	2.4220984146443394	4.194394411782463	1.7578340010734332	2.874285490498035	3.8005686242832	0.8536763432319948	2.226261894191208	1.8156573978430717	2.321552945405185	3.1612266315472475	1.7808979772298272	2.7066631572479953	2.924137900819487	3.8869695311677672	2.167261573560964	1.4145144275140353	2.0950804919014145	4.399560773971227	3.2335199787739164	1.23842002607896	1.9636960599865365	3.671349992055017	3.9252019193359082	0.8452692389799012	2.556110552581463	1.2980130637515357	3.3264222961010623	3.124625908291979	4.279976373353738	1.0100636833446979	2.431435758221066	1.39692667603135	1.6781169886282392	2.9396403292256092	2.4020399547489606	3.318678373736547	1.995882448832006	1.5939751793205557	1.6294265672344022	2.0772088114411167	3.515624153936061
ENSG00000015413.8	0.3011193531507625	0.29760229865200793	0.7304877992637763	0.1319845087565303	1.4513825762532195	4.006800680084152	0.718438348620861	0.5129853348136765	5.71726240271256	0.13802804476676125	0.7381192887825767	0.43285253701857446	1.7660438430126952	0.10742005883636484	2.199750856715837	1.3865902496627167	0.331475926123189	3.000649066739334	0.19811692915245532	0.015925689990254212	0.28818135232905856	0.47581123714014084	0.8408458875620732	0.5226584206342785	4.0915898297346445	0.2945472338955149	3.9908822701410775	3.1745502334191125	0.3192710908180631	0.11156554495951765	0.19446533163799662	0.5462647828393534	0.967463757910271	0.0	1.0490730966543056	0.20939097746742802	0.5776342652673305	0.6382128854234063	0.5079214649573283	4.632925422798817	1.0569302883826717	0.8343876146053895	1.1974880024059813	0.4353085522625823	1.1333662431042157	0.24537396261816252	1.879196028537125	1.7283994586710625	0.028144767713378684
ENSG00000015475.17	3.2720381237150193	2.7302704047753386	3.790136027766426	2.7135418605120183	1.7692639566287698	2.770765629472077	2.2553194407057884	2.489080459267015	2.095114258505456	2.501541053791962	2.103699049035073	2.3624418341256446	3.158950946834522	2.8704239058581926	2.9781590125915627	2.946075791515153	2.4228788389573066	2.9988995254220505	2.342014202471482	2.904676765508666	3.3493652775942135	2.8606251697005614	2.7950811722561544	1.8395565437542973	2.1458730616010446	2.8207508201945135	2.9848627347629	3.865819860881548	2.0733061173365166	4.062674362763392	3.132461685676382	2.7585377079560987	2.377040434209444	1.6400192940900913	3.0452332614736566	2.539754381596241	2.6535186707535994	2.159370846660203	3.7168263190440882	3.086596964436778	2.216579029358607	2.751806465133647	2.598936833822527	3.231862449343104	3.5979005903379018	2.6086673312659086	3.225768496429597	3.205955467119744	2.974566021814322
ENSG00000015479.16	0.2671162618804045	0.8164768316041047	0.5045695476295112	1.0255958358826835	0.8962330922077976	0.3361691104640091	0.9705591967334017	0.719314887344519	0.556601081653847	0.609187604870425	1.0789513413948217	0.8320393326519738	0.4836739187106509	1.4542811955500607	0.6076735603490564	0.6998181156148584	0.49282738792251163	0.8381046532853429	0.6002697535090047	0.17517326566379737	0.4832611599521272	0.34312351940185215	0.567156003710787	0.5004961488878901	1.5478446283640221	0.8908746708777768	0.41554235419869695	0.36669988859949043	0.6718368286812048	0.17747136444495093	0.12366619645381971	0.8230971473492041	0.3708338481764034	0.7420062108667361	0.38736254083599553	0.6554434253898864	0.7413159674275117	0.7058452339698084	1.5666690509128034	0.40642782452698173	0.5230600617952494	0.6559928839623104	0.9716631030087699	0.2856981259581251	0.8603669301381203	0.7312701482943664	1.8935563693054323	0.8575033342554605	0.7926055134076887
ENSG00000015520.13	0.10353120987799298	0.048375704538976265	0.03491998434915955	0.03407482027057225	0.038717107572853585	0.004321605950093468	0.03787416566112011	0.033792988849303096	0.06777637204849275	0.018776585179183593	0.3038099670212855	0.03337013846059218	0.048654701840346405	0.08460857531780949	0.02658762234808418	0.6396952333995822	0.1276332797258737	0.06708796480114695	0.017636903049498446	0.02076886509457185	0.06295060882280785	0.04404433270602121	0.05352844098929936	0.04809665327294402	0.0994972011701899	0.05561215668669252	0.0	0.036890110540265926	0.03407482027057225	0.0	0.03068920407114041	0.007626092376177947	0.014926544238102822	0.09139518601170002	0.0	0.034779158048019	0.035201595718566084	0.3109217352303438	0.890485605035531	0.039840264531791104	0.021479727410451396	0.03421571533791299	0.018918982163051733	0.02290040211007883	0.07778988864366765	0.05755424645808902	0.8631455429893993	0.07983888066667044	0.03421571533791299
ENSG00000015532.8	3.0398227219270706	3.6292516929883316	2.7313135996923337	3.154648012872996	2.9039252162921767	2.9759602846785316	2.9953940649421886	3.4674229601735846	2.653404021010551	3.115898866655386	2.5795663601602126	3.4872033393261432	2.780247097884349	3.407447930519513	2.827737743733843	2.5846017818691984	2.8562088746566143	3.6201875615727426	3.2110277732614407	3.6758046424345134	3.1404678376574546	3.5048872980725885	3.303693088093779	3.463504755754811	3.195410596730163	2.5459683691052923	3.312055209771564	3.205533272117636	3.7328661281157767	3.709389900315731	3.410354673916723	3.3338673514885313	3.155684478305489	3.3978440247043182	3.600079411792139	2.7354788524706093	2.81530899750762	3.0795317173198047	3.4440176549316486	3.395720913285953	3.622696128167671	2.492006975593955	2.988920951337253	2.545202351629451	2.023964990800046	3.0075722755323446	2.736193545777967	2.8684694756100155	3.6346861926698644
ENSG00000015568.11	0.036890110540265926	0.021053252054075176	0.02927618237063207	0.033229160785111	0.07778988864366765	0.17619509486340812	0.02346828050390537	0.030124161455128837	0.05408439284237917	0.006908369342177494	0.0668125098999018	0.024745190197137796	0.014212444812104711	0.03899797879750991	0.024745190197137796	0.09612688930500614	0.011209361420303354	0.02828624307910998	0.027578727474282683	0.004609253252589672	0.03139519627553432	0.016496319896195974	0.03491998434915955	0.08542465625267767	0.06377902977057126	0.038014690186715924	0.0765590951316044	0.010350188169567268	0.06253621989538932	0.0037461392328946375	0.009490502947452436	0.0553345017510994	0.001874285531350833	0.10124665668343902	0.0	0.051302488700631074	0.03590538374212795	0.06653700239579126	0.0675010485665715	0.07025192182044421	0.004753055399819502	0.03167749645076025	0.017494379459272503	0.004321605950093468	0.06887714085030783	0.05338941954463493	0.09626185305840348	0.061430600497748115	0.025454096427749123
ENSG00000015592.15	0.2985410185165308	0.038717107572853585	0.0	0.024745190197137796	0.04614178164472064	0.0	0.02019992294349774	0.0	0.05436228844968911	0.0	0.0	0.0	0.0	0.10420244938244293	0.0	0.6718368286812048	0.028710585954140094	0.0668125098999018	0.021053252054075176	0.01321211142685117	0.033792988849303096	0.010206942869257081	0.09788043405191311	0.0	0.03815520102596883	0.07354606091515468	0.0	0.0585243118408003	0.02176397429165667	0.06281249240502118	0.0	0.012068023309090343	0.0	0.0775164697020952	0.0	0.024745190197137796	0.06942721045601417	0.19736218414916346	0.0866479127551883	0.025595835882683472	0.0	0.0	0.088413009726725	0.0	0.0	0.0	0.0	0.008630305143440056	0.0916659875218129
ENSG00000015676.16	3.4887720592998535	3.1436709589453224	2.099160524068737	2.7735744227713073	2.4058290264634934	3.0538064436957937	2.2071119612077132	3.2949882676914464	2.771864455446516	3.793947889363501	3.1614201411936635	3.8585281205224105	2.9956834975745865	3.875229611188907	2.962437970922988	3.1474532404952087	3.8463328404380954	3.0777557141096468	2.913511775730899	2.3928119763027333	2.948544783125224	3.010117407333491	2.613272321679131	3.5097338404243894	2.364964567941434	3.7144653401624934	2.921874252534061	1.9385869101070434	3.8357826266302717	2.9597330674586435	2.8154114769286624	2.501541053791962	2.505763926337042	3.5010824082434864	3.350101158783792	3.1684494922339246	3.4570951848553726	3.599972333539516	2.9394334683094185	2.8722377736424582	2.3337671916582243	2.487975054115721	2.895612844975162	1.6405283852959442	2.729313479664895	3.287102856423829	2.734395308760167	2.9442400154026034	2.8211999780564505
ENSG00000016082.13	2.6970175851455322	0.48964568804028724	1.274887811577583	0.12035194036522208	0.0	0.0	1.1438505153673544	0.024745190197137796	0.017921907997262315	0.03393391144193176	0.0	0.0	0.0	1.5311693297586841	0.07162539397376963	1.4301246671879544	1.1842168080922413	0.07614859718008293	0.039840264531791104	0.3010022560328143	0.009777121611529915	0.4888234638727645	0.040822310107341116	0.025170575734906053	0.07532725070706511	0.23793076959580084	0.08351974882017292	0.016924144257821412	0.6313371441274813	1.247745266769967	0.5427037922434895	3.0600992782416565	0.13855237515264857	0.0	0.0	0.5939751793205553	1.4186757129428915	0.5625721454065757	0.33262201375963707	1.2069557323872795	0.01564029037688224	0.0465609057577412	1.0255249678958887	0.0	0.022190239634065988	0.0	1.106549331284617	0.5488311540048216	1.363675721807263
ENSG00000016391.9	0.12194373351040128	0.31324585178756137	0.5873649909364607	0.2872358652527741	0.3723949652380241	0.42492208821068794	1.1979911657351339	0.6659384540998585	0.9386998132393362	0.3059121701566207	0.9579888667363139	0.17197537669009888	0.5710457203859716	0.8533569686021245	0.17951105027151046	1.1171630754657593	0.04446406651324603	0.03435659664664159	1.0566528870376093	0.036327491817765054	1.2966629675919572	0.051024003024466885	0.9557591588468806	0.22700167458903736	0.3418719206444006	0.953600493934903	0.11875838897983476	0.4576468193924441	0.8961555758850275	0.013640910669386311	0.13671638448831197	0.017921907997262315	1.1996252356577324	0.6932304555800988	0.7906052426666134	0.9619936774202551	0.018064389360361564	1.492929906667688	0.8939057888463698	0.1257833316273236	0.04893364519792244	0.6118333654459014	1.001514035063554	0.607862902831235	1.1449600047208581	0.3352545652410609	0.7914390258724417	0.203389117367087	0.36210513607108663
ENSG00000016402.11	0.007482576331206196	0.6018866449789775	0.0	0.006908369342177494	0.021621857851518895	0.10353120987799298	0.041943829970167254	0.10956115195305141	0.05408439284237917	0.1649149695524513	0.0	0.02233230009805639	0.16710096896307505	0.3514021836299643	0.04404433270602121	0.3729520979118291	0.05935527761642124	0.018918982163051733	1.027932528648503	0.004609253252589672	0.011924948479708557	0.03506079690511428	0.005040616700530137	0.06818925877896807	0.0	0.2936059109417125	0.051441711382610174	0.0	1.8967755898793734	0.16877038350082046	0.18294649451110198	0.00417776078910997	0.09639680418715713	0.7657044652080514	1.108825509547506	0.26171132887668525	0.00992040959306388	0.12987646083313048	0.8855743643714263	0.017921907997262315	0.088413009726725	0.019061365093430198	1.0142838706625976	0.019061365093430198	0.00676478187842236	0.0	0.9173935630899821	0.0	0.9444087045327723
ENSG00000016490.14	0.01049341924845273	0.0	0.027578727474282683	0.009777121611529915	0.01535483429346404	0.0	0.0	0.0	0.015497569395325591	0.029417546835091738	0.0	0.0	0.008630305143440056	0.015212085068503288	0.0	0.6516831806321093	0.02828624307910998	0.0	0.0	0.0	0.008343458529334968	0.03955955725570583	0.0	0.0	0.018918982163051733	0.0	0.0	0.0	0.042784398089239506	0.03139519627553432	0.008056554871058457	0.017779412561234692	0.0	0.01735184178777496	0.0	0.0	0.02772025835592744	0.0	0.05755424645808902	0.0	0.0	0.0	0.07313470463021537	0.0	0.00963381939726868	0.0	0.8865891649181815	0.0	0.0
ENSG00000016602.9	0.0404015152842066	0.0	0.013355058669067579	0.02828624307910998	0.0	0.0	0.01934608880481197	0.010350188169567268	0.0	0.0	0.0	0.0	0.0	0.06488285158485439	0.0	0.313710226150914	0.009203827329839744	0.013069150019521305	0.00676478187842236	0.0	0.008200013832136128	0.028852005847493426	0.013783815433099691	0.0	0.027437182706851134	0.0	0.0	0.0	0.0	0.0	0.01564029037688224	0.0	0.452911664939964	0.0	0.07778988864366765	0.017779412561234692	0.00676478187842236	0.0	0.0	0.024461530140995814	0.0	0.0	0.0	0.0	0.0	0.0	0.42255595595975126	0.0	0.0
ENSG00000016864.15	4.521459107572728	4.49959718009306	5.160315174665566	4.18685706717715	2.88383583610776	4.656770925560837	3.471187460386985	4.921788582655023	4.785796385278044	4.107085225813095	4.078319490429035	4.156283345380296	3.9523428860749896	3.8432804089850245	4.206244677566113	5.18485947813332	4.508612464003632	3.7412620282484337	4.374281382784411	4.382978442943086	4.642822850145699	3.851259316353225	4.032409455183609	4.055455982360642	3.7896144988334908	3.774196685508813	5.009073908684065	3.802668865920718	3.5473140919560078	4.231163567778838	4.614698066964763	4.313449033963925	4.524088757183682	3.428611418467134	4.573453300486204	4.950827643414016	3.7866277244855815	3.4276732109567165	3.5230977099219953	4.4603231909322485	3.925648193461218	4.45683242758934	3.3838839702479473	4.203960681752088	4.8746592788202925	4.296508800172326	3.460781873745666	4.509645175721828	4.204281598088954
ENSG00000017260.18	3.351995739907302	3.617874411358559	3.157916826294121	3.55890433684921	3.6654723626774373	3.9330249144562663	3.5402629034331707	4.02363682638042	2.7311832415722	3.8739804861747498	5.124100627881046	2.765874164089725	3.2786687497849907	4.497912496712143	3.4431159456384317	3.7705330782314954	3.3564255590868073	3.393045456549187	3.941594640674749	3.2808227247721256	4.035597518726396	3.332536088761395	4.391087172610388	3.2824249776430303	3.460847387958904	3.4879236193037473	3.759166488820312	3.3270549688024045	3.3451408577755415	2.3857347304986916	3.726961968965959	4.6396431454271605	3.2833439861250993	3.4380798919447075	3.1013811423550246	4.0018652803659185	2.940617815870162	3.369801468278893	3.3272418417435703	3.425432448688122	3.372631772913622	3.649328040984784	4.679862890718928	3.087513759000298	4.182159927454332	4.300958342163153	3.6741894427915516	4.670364494291266	3.717550310244509
ENSG00000017427.14	0.25869981556990257	0.3103401206121505	0.23302905744518482	0.17951105027151046	0.2507190834005546	0.1947174628935997	0.13448382151079386	0.5890923099359382	0.3600832959133314	0.17670573818911434	0.20451636970277176	0.2152437037128657	0.1843437779529075	0.0676387168753633	0.0765590951316044	0.3188085032258389	0.5583656066231492	0.22638521727038605	0.1474369588174809	0.018918982163051733	0.97834208874892	0.36770653711635637	0.10795563008739331	0.2795307257299897	0.07299755979995012	1.4302852729777809	0.0600473836699389	0.19307782154636707	0.3056787432422875	0.6973290237937195	0.3498181719758604	0.1094274266861541	0.06336487875842937	0.07710624410597862	0.2590615292588702	0.33032892730232594	0.487074680051724	1.9126881829817168	0.8123750005659496	1.0830431287018032	0.4476320899895545	0.24269395754961837	0.14704614341731534	0.4104496554618034	0.20789285164133287	0.07423139418579203	0.745796658010383	0.3147545222811215	0.08420036167465528
ENSG00000017483.13	0.9809758126787401	0.8389114394829082	2.5499401895974154	1.773490027495558	4.327414318361367	3.2298186124579926	0.6484654430273141	0.7283123788436093	1.3127232518998562	2.1730314638780253	2.877489056828788	1.3868661153998114	1.5493241639678907	1.6319889571754054	4.836883531255274	3.685581391789778	1.1764504391190995	2.047677975144475	4.924741257647057	2.3898145816183662	4.878445798364651	1.3351402063142133	5.197401503533138	3.0959075462736494	3.751270891894412	1.4092008273248702	5.275249215132695	5.509189099729059	3.788675271393125	1.9350825233186615	4.231317197152663	1.7392000402308923	4.665370029768065	5.208201186948203	5.086040661565242	2.957468909707325	0.7653650075498053	2.9378716516797505	3.0194884295913598	0.39572091328595277	4.121421619956224	3.7339291346449306	0.9642877224917332	5.313594146572391	0.5541467667465125	4.987129828086881	0.4997821201473117	2.589859343936004	3.400824800642558
ENSG00000017797.10	3.6946573655470862	4.137273985825156	3.9336953754190827	4.035685486863452	3.7938542757473095	3.772804132802964	4.4220311169164725	4.034946387750317	3.7868054329789036	4.693821456698804	4.526951440928643	4.1319104499146135	4.097374822532542	4.105770254581825	3.7082203502934816	4.633640449901366	3.580507319071656	4.704241200687886	3.704429352076477	3.785937589858384	4.07615715041218	3.788163657037767	3.472695712518291	4.0121037897995135	3.3996633038880177	4.123335113253081	3.7371351008751863	3.302786955208793	5.577220339761738	2.8649091685156933	3.0642620557363998	5.401763562987217	3.9938283134588644	4.047075912387902	3.2081270363737504	3.643036506179315	4.060332780717021	4.353958388894692	4.138019850592268	4.378893054688088	2.2169514578965615	3.8501293162634287	4.122316556111329	3.7674853086881748	3.418149460145442	4.1471112866698	4.038444961419077	3.450815346913729	3.6833483691562874
ENSG00000018189.11	2.4277670591684264	2.0758748669751275	1.1015156154912442	2.5373706230475976	2.428598019797617	1.1923204350344987	1.38244592109257	1.803103017204149	2.5853952443251274	2.1753649137754287	1.6101330764560622	2.2549567874613747	1.4227174064914005	3.385831346781704	1.8092497906131577	2.3614034293087007	1.7447638869532938	2.1628223104337034	1.7891032175013815	1.4769519125238966	1.6431173407522954	2.187229327543269	1.0404015152842065	2.449165156812177	1.993275822202105	2.359268142484746	1.6926503700355295	1.5105568954002415	2.34922371893827	1.7961408698097991	1.556306784224977	2.202480412012809	1.6600158653256636	1.632082049289707	1.2459215326982411	2.0103501881695673	1.7784609208072473	1.47575936682389	2.397337501287106	1.394129957475488	2.2940766491923656	1.8563483338159552	1.6731040975901739	1.7751769956962975	2.212662714148783	1.490621470993204	1.8927407277793478	2.850159327705571	1.9313048436506692
ENSG00000018236.13	2.675138450511363	0.9596217984792793	0.18599337006996583	1.0438344199999419	2.0109230271847918	0.3144065075548196	0.26122990898704607	1.421909973094829	2.2571615198369224	3.3234565416969333	0.13040376165803888	0.10043947928031166	0.06419306192749237	3.3227213590322027	0.45659590512621256	0.7403663431554379	0.29865831556451516	0.16452886088136873	3.6758159311722696	0.5663768003211245	0.22243364060591525	0.8333354091374708	2.013605182266584	2.950319097751636	0.2562860705850918	1.3395935009653983	0.33433943990692677	0.08283881472489178	2.89650436654306	0.7447638869532938	0.924859998957002	0.08787013294105718	1.050536523702076	2.118525848935668	2.0911243336611647	1.3847682116337672	0.01249716268290215	1.1177615247803576	0.5750218259294215	0.9820717801981266	1.8282659876392942	0.02403593545550941	1.992297121743622	0.05547333589843156	0.038295698181544525	0.45111877639494635	0.9163237679894556	0.2875904955239413	0.8265179806415208
ENSG00000018280.15	1.2145600356139208	1.1087586143609367	0.7060221215424783	1.6980850950133024	0.708054771328352	0.39758394029824823	0.3116193634068435	0.6272332764908748	1.2379919357307128	2.9276499801722466	0.503043370568864	1.8563483338159552	1.4092008273248702	0.39506279951757767	0.3710569683501993	0.9225023429185798	0.8937505017205659	0.8238308662002686	0.5465611356852493	0.7809819402760252	0.43637508224453886	1.5622302108780244	0.4537546068516975	0.41261895899193063	1.8213020398895297	1.3958853948306869	0.8672639110762892	0.4900566244643114	1.5181322359450329	1.6310111271362397	1.2773301804610178	0.2293418130435539	1.0853566671369514	0.4094724036750667	1.1051416603234239	0.802565477307944	0.9764369601738788	0.4111007890854134	1.753903997051341	0.12207630369573588	1.371001191541668	0.5897634869849773	0.4478436443620853	0.23425604768829608	0.6364506166789771	0.4207249194158474	1.1188912521784264	0.38183708390604737	1.8129910191811343
ENSG00000018408.13	2.7573219985692967	3.18092757161538	3.295664257760967	2.965655013394984	4.709400929293297	3.620433922429754	3.1549071990476683	3.4735921151551445	3.4785965261274194	3.8752001167675716	4.058299176218667	3.6612935558553064	3.606667261530747	3.58792899604183	3.3994172198450814	3.8349134297010385	2.494261987839889	3.0823619695574735	3.73173718225369	3.2224954673020565	3.32972638767445	3.2594382179404384	2.932174586306801	5.000383164983389	4.0913951860117	3.9549314321506595	2.64924755366066	2.250385592903871	3.964343178413256	2.098790088487057	3.0012618062010357	3.524289392739453	3.5250540599264824	3.1834547541749423	3.24327301656509	3.4108837771955804	2.7519349731318514	3.6946016533561234	3.850159327705571	3.2419774313211493	3.8797743710728545	3.9152914280234823	4.64678477166527	2.8273719230782985	4.019194836329703	3.1168803880854314	3.7919598957814453	3.640401129335268	2.500419662709673
ENSG00000018510.11	2.287058517422328	3.0890065473987773	3.0155689316509675	2.9726007596737842	2.5648171298547466	2.763284084739224	3.6478670722071946	3.2134561602694642	3.378095401187789	3.054483850947564	2.919969276829277	3.137159203166201	3.656324747137044	3.4696906523522992	3.310325577242064	3.230725634288959	2.356284691534004	2.708805243819537	2.278282179532731	1.939978764940706	3.5277334623833343	2.8074373594188957	2.5028397582559316	2.23842002607896	2.7471940247372366	3.286289758134097	3.13431952603045	2.8179710994852916	2.6701151812842943	2.6591938949069482	2.837963419302946	2.959399234772121	2.4714476163773917	2.6301957621948127	2.8926435968745916	3.369257078752919	3.5930549216698777	2.5130611577181843	3.1709825900705124	2.724803045266829	2.219648693391021	3.2540951204739827	3.0043755441880773	2.922312041373556	3.1927307354175176	3.10604674931283	2.936326989992335	3.5386498998824836	3.1914994840359374
ENSG00000018607.6	0.0	0.0710761620109589	0.02602097071437015	0.0	0.0	0.07601173856964127	0.0	0.0	0.014640946881753174	0.05477903151961949	0.0	0.0	0.07929276727285355	0.06997707041155635	0.0	0.33594052850347567	0.07011450266132818	0.07423139418579203	0.0	0.0	0.0	0.018776585179183593	0.039840264531791104	0.02048442206508403	0.017779412561234692	0.0	0.1172960856572415	0.027437182706851134	0.040261223064434574	0.0	0.0	0.011209361420303354	0.0	0.0	0.05088474002509346	0.07888304652198912	0.07710624410597862	0.029841557136715127	0.15691431465323905	0.0	0.0	0.025454096427749123	0.0	0.0	0.03590538374212795	0.0	0.9941452211382065	0.016068368627653675	0.0
ENSG00000018610.12	3.463099267348104	3.004753055399819	3.4300175867276597	2.732204065072179	2.670953608369422	3.779249212722742	2.5252169694083215	3.2362936122369916	3.1204514789074618	3.3948022131922784	3.4604149391621686	3.363100973616186	3.1035647792715206	3.9756852079257605	2.989611349067932	3.5933896287378464	3.5455854112082243	3.3619367575720855	2.430472623804729	2.9222739780521136	3.2812531341264943	4.072928982495557	2.743148700630329	4.066683372308248	2.6815841954078863	3.4486631246686343	3.2614706390127823	3.634906863717264	3.5337003852763242	3.5440278255416	3.3522359194680087	3.731541698063632	1.8009930574891904	3.4150825827944455	3.199531012685365	2.960456106720665	3.567618456679004	2.7811708392654495	2.6836290895412143	3.493941888295887	2.273545727967304	3.6658588881745344	3.5410935169407396	2.6655519499222566	2.441510038525234	3.4497066272134544	3.1445685176647116	2.777808940793271	4.55372911766452
ENSG00000018625.13	0.02772025835592744	0.4540705831349585	0.014640946881753174	0.005184375859723258	0.07956584981027477	0.1397314222437436	0.08270258933024935	0.130667339815507	0.08038478741460453	0.11103131238874395	0.0829750272577682	0.04432416881220143	0.08038478741460453	1.6083834665622534	0.0	1.2290956613553798	0.15341624225524791	0.08338358771008252	0.06502076994841134	0.006908369342177494	0.017779412561234692	2.126312130328704	3.263049433828866	0.3499313733601147	0.025028794491522448	4.068825561070386	0.014640946881753174	0.5982699118832131	1.6786128143388286	0.0	0.050745463581398975	0.0802483300921203	0.04502352169849773	0.3034593018283363	0.277508728144778	0.02587927302325896	0.09017594979020692	2.288860538634659	1.0406820588030077	0.03337013846059218	0.04963076772460043	0.04264433740849372	0.11463354906893945	0.004753055399819502	2.345538310070008	0.0	0.9839694871935531	0.0	0.012354130407874092
ENSG00000018699.10	2.667687795177127	2.58445746907115	2.326537348139952	2.282172889147674	1.8966981027004257	4.161073418000644	2.8803720747743777	2.5860441164466077	2.5996272495421286	3.0925964802190062	2.632570684363265	2.1425768142445505	2.6561073281632646	4.068765382329648	3.2521734132020272	2.6723348170896886	2.4022310094573043	2.474565834538475	2.335540422905292	2.8573241706479084	3.088548697010238	2.638166537498227	2.682078831142929	2.428222806520888	2.361038406865719	2.755443099922814	2.542852342470068	3.97346433537819	2.7477525926785606	3.0232021153386968	3.0412780327060243	2.7278986778699275	2.2893918527976336	2.7305095369110175	2.2250589413908535	2.8680150367944606	2.523938262203794	2.2913972756103873	2.572598675370032	2.2069244845929354	2.390282475278119	3.28374401658845	2.4934423911464134	2.4210751502376633	2.9147558496716472	2.9742356042090705	3.334139178838237	2.2368905483358006	3.2083611830984204
ENSG00000018869.15	0.7779561878431875	0.7463127664254589	1.3550162642195498	0.6301258523243805	0.10379974315766799	0.8577421844600659	0.5021268887757001	0.6590111711981499	0.3379964635150159	0.8697924603766647	1.056860943046751	0.8877592023218457	1.2189671100489565	1.3157401083547402	0.8624315535124526	1.5371966531546883	0.4603756192066578	0.6663930323690159	0.6307782127428618	1.0149265442381028	1.0751218410048757	0.7837499830071748	0.5350575948948424	0.8332544384602563	1.0152834614465458	0.9979788117806431	0.292074949977542	0.6123996834280071	1.1223414075261195	0.7755141527534264	0.8768017739782707	0.7322257768753456	0.7370810051530992	0.9474043348468005	0.8460720296304579	0.5910091308395709	0.6210555032997396	1.3007680332803089	1.2504159134074477	0.36759472196102905	0.6052098440811416	0.8250529023358668	1.4269087910392197	0.7120234309108124	1.2198964620646604	0.6543438800530379	1.263455130534683	1.39434950399155	0.9278206201962065
ENSG00000019102.10	0.348232419239271	1.4821254640799908	1.414081397070417	0.5157124519560342	0.3211199593653933	0.13829023377991154	0.3330801940067239	0.4113177683369715	0.23450132056221035	0.3103401206121505	1.1193561770396756	1.1489341045263393	1.0836558970806323	0.45343856134876015	1.6723348170896883	1.3372543804657717	1.1696043669169591	0.5437928055358767	0.1538053360790355	0.3027577156380361	0.9563540846453684	0.7775354421080787	0.759155833800272	0.3203113709070414	0.7469146596478984	0.635243612359028	0.782240799936093	0.33536891510367295	0.12128069979272926	0.35817117496955436	0.8275751682275984	0.5500140949997396	0.9068905956085185	1.1911204259568022	0.8117176239909764	2.102456576650734	2.167518503735217	0.5270703355126605	2.218223197154738	0.4544917772233132	0.768163147446584	0.5697827124241276	2.1431648160354997	0.49549051051493936	2.7814856159616563	1.4609522045123424	1.3229664615496455	0.5585615318004569	0.8811947370968157
ENSG00000019144.15	2.0051124980707598	3.1859933700699656	3.0716253939737697	2.6021480307579754	2.176897182848144	2.8990015683000365	4.3416300093299105	2.6679375279789244	2.944989593940977	2.8496390409801435	3.3070787385398153	2.4509077017726404	2.9442587596133536	1.8954965189266217	3.0767643003152076	3.744979108567061	2.1929831699739917	3.257267141587938	1.847435749362521	1.500343172476236	2.3575238541963053	2.9500204185847108	2.6815392201123984	2.9881756777933988	3.211853260716605	2.5624500352352	2.137405154825441	1.6548021257897905	2.8081790837714706	2.149519521490029	2.458670724271408	3.199578124940766	2.80423946129876	2.583831946747654	3.028728264198942	2.749598624376895	2.1638851167089417	3.3380963301660938	2.408711861029429	1.6364970197616233	3.392097566783076	2.8483975995281936	3.0411553523207853	2.3390518471047503	3.1268902820631466	2.659513605720642	3.354127701082451	2.8826234872625607	2.737578609302093
ENSG00000019169.10	0.8283066137756437	0.13829023377991154	0.0	1.3696619008029558	0.7246502717329668	0.06515867512854683	0.09369538023355704	0.1159654315868068	0.19861987321921495	1.891613607039202	0.025595835882683472	1.0364681670692915	0.5953126888907234	0.09464145411506232	0.09841955776554452	0.6817640825703248	0.0	0.12446048627433613	0.14860877020522015	0.19685880136635595	0.06612364246529363	0.36815371109619033	0.2519311266885868	0.0	0.31521841136579	2.9056782225061513	0.4989656543412031	0.13527217947625234	0.29807173493399536	0.8573440788142027	0.5737622955763231	0.06571016406526571	0.28498784693784274	0.1715911532316011	0.0	0.34959174255675185	0.3398215049233425	0.0	1.978598356345514	0.0	0.021621857851518895	0.08488065359129648	0.0	0.08474462086846798	0.04586229790868796	0.07231164002242664	0.6454249887072632	0.0	2.2180061502844266
ENSG00000019186.8	0.0	0.05325038470225018	0.14456851766471157	0.040822310107341116	0.8551126547851438	0.028710585954140094	0.1290851480566105	0.009060468156383597	0.13750352374993502	0.2859348079438727	0.15406467367471652	0.008917094736053047	1.1411711724607412	1.2565880096500246	0.0	0.5657921214718298	0.5254675634651413	0.6967950877991389	2.5388857591117624	0.01106620140620535	0.10915993896111069	0.03337013846059218	1.197928279915065	0.3579460528592608	1.00417776078911	0.23069489712191563	0.0	0.02460336714065703	0.9716631030087699	0.1028596579220564	0.4129440733687181	0.0	1.3912178076028974	1.3480057407815984	0.32918101584704096	0.040822310107341116	0.0	0.052972274813988696	0.8511193643677745	0.031818625826357146	0.0	0.022758397578157615	3.4450910148440443	0.007626092376177947	0.04012091720087747	0.0	4.112091237002293	0.007195501404203767	0.4651908879259823
ENSG00000019485.11	1.0359757436651291	0.8206487193571881	0.6489255594531212	0.6753643127491455	0.3974744170458981	0.8074373594188956	0.7452803648970754	1.0214797274104517	1.154712813782158	0.6519586530654107	0.8475961022626406	1.6138616434526782	1.1868174593571121	2.1052087234281838	1.1278973644860635	0.7796379447986672	0.5988415781332853	0.5839041362434145	0.677440587921541	0.42438467153809656	0.6397878295961987	1.120617361217942	0.7092023947960304	0.9723250415571516	0.5050779147516145	0.6823036095178578	0.39220749896897045	0.8447873500790599	0.5660844905154667	0.46863544596713697	0.35490346113564325	1.8773123582218512	0.795185098594877	0.23462394136385586	0.6838311744013226	0.7337014134586812	0.4893374088893817	0.7679089952322581	0.6188024652975002	0.9272138083929853	0.6563590734536826	0.38150488256730614	2.497254681077099	0.5879409937552202	0.5398288106230532	0.7803940963093239	1.2552590048286505	0.9187678493251472	1.0712821485007393
ENSG00000019505.6	0.04474382122439775	0.06983962506863442	0.2866446210164392	0.10232219119668604	0.018918982163051733	0.07066410077878965	0.048654701840346405	0.1624678676153039	2.179893170533548	0.5125808786739686	0.06791401408846634	1.3673710656485294	1.6553518286125541	2.0930868621053556	0.14834844991564902	0.47082316316858486	0.06322680199698132	0.7278769008479433	0.0	0.02005765234125348	0.12432813500220176	0.09572192227332567	0.2753646961504364	0.05963215988209959	1.0007932641448405	0.009060468156383597	0.005759269288684953	0.026870864724745192	0.0	0.36826548293749267	0.04432416881220143	0.0647449200353551	0.46988597627446366	0.016068368627653675	0.016781550233402012	2.5774650837906323	1.9737214708048145	0.1677432801089365	0.4469972406763888	0.023326331860027503	0.008343458529334968	0.008343458529334968	0.036468167069291735	0.1976138096910743	0.40697197081672326	0.204891924837234	1.2879450386445188	0.03660882860510138	0.02375213589899498
ENSG00000019549.7	2.957190284194014	6.386685084459771	5.473884299981644	4.785608091003164	5.481424887667464	4.442260126719992	6.060812639374659	6.061426280010203	6.770108839924635	6.313229523406216	3.1346645249316025	5.640262291847766	5.6971705321686334	4.917718165418022	5.8295172553138555	4.254049755320789	6.0440202817577156	5.134787718833661	5.459769300908327	3.2467272995145984	3.687934105679567	5.690263430828548	3.8406646432012796	6.841229698016344	4.353464448155416	5.2601197744362835	5.26817610468822	1.8649685790224608	6.307304652118352	5.03128931946683	5.286119688731795	5.099947384008782	6.536180374127063	6.212069289112926	5.660954279658676	5.530180014243339	4.187989390802674	5.961171836702062	5.8299078954900585	5.349280344067443	6.874301476849384	4.787505600447579	6.202962253807866	4.310638227394902	4.674375904296694	3.443155738816564	4.608188277174209	4.823820678215586	5.317408995716343
ENSG00000019582.13	10.259158182829033	9.097592362540182	7.2186746275623435	8.998273650779772	6.2429225612422625	7.8901785336930885	5.729609868072399	7.995625841798803	8.79424396744362	10.141439560699398	7.491369712519667	6.313938730530485	10.102708253228952	4.555079898326656	6.04343200192307	7.061576409365581	7.790839141426579	8.96115649508287	7.558271461234024	4.916715481461834	9.195062102306837	9.817119889123063	7.5224340177080204	7.3208023536592925	6.9594618342851975	10.542540040449332	7.560735586088662	6.307206274747028	7.351556779095367	8.040390555445798	8.446098633320393	6.271804752080368	7.493909874434906	6.968412211369935	9.734175622648017	6.699297595002309	9.090810832642516	6.1180419624640905	5.466277986055077	4.700067898817162	8.444239680664364	8.920138445173793	8.29387807522351	9.731898029586716	8.190910124226995	6.21125950256558	6.022687390070286	8.121109711994135	7.435083480362081
ENSG00000019991.14	0.3026407514285684	1.2446435457393985	1.3067871848656647	3.670285172098674	0.4189994654312657	0.24086382278574986	0.7875996269109937	1.2598449312760547	0.5263693418303013	1.6012210855849462	0.18167506141489687	2.6969285903246485	1.7753455840740398	4.711136941718793	0.3062622397278507	0.7346554334790052	1.5246153660187558	2.2397340813230757	0.4070807754505008	0.014783752627070351	0.47788452202794807	2.710172748279662	0.16928366111572984	2.6717915484828145	0.21574071346401794	3.0917336799577613	0.2576141300495409	0.20564274194545723	2.205767840149818	0.6307782127428618	1.3619367575720853	0.12048465689545584	0.4642500339114041	1.4889262675241344	1.0662614422687215	0.9274413927301296	1.1127668454284287	0.5493241639678907	0.2146222006485481	2.1302060464331953	1.0883451612990838	0.5604214951303021	0.3125490098608487	0.19660704409481775	0.18370881687541188	0.25350526218669706	1.4750848829487828	0.25942315228141505	0.25350526218669706
ENSG00000019995.6	1.0680516429977898	2.208798155335166	1.537594267803125	2.04806176806926	2.749384090852694	2.2830920581750473	1.750949452490595	1.6145685119642088	2.5318929417005864	1.8644139857930704	3.101481998382252	1.7467427157777362	1.7196653537718198	2.9189586189176087	1.8565076992068428	2.439436971347311	1.8100317280109388	1.513238062333091	1.729008870337863	1.5951694435904131	1.573713830134448	1.735955354012264	2.1430994943366346	1.6788381333417526	1.8974340629203539	2.2933704842047526	1.3370830763107875	1.5936884087300691	2.47383885289503	0.05199846779700238	1.634732652537541	2.7774302364987324	1.7224223057771413	1.6948801927991914	1.3077782270581915	1.764346155077454	2.0364329995423627	2.3284056589585673	3.2344553350745215	1.0335815791469993	1.4037040102509617	2.1539025931405797	2.133497767859607	1.0126401807787704	2.5613505783483688	2.8422547892053482	2.1297775704689395	2.7488261543432393	2.6211493035690023
ENSG00000020129.14	3.890222926265066	4.080111859861598	3.4916094205895716	2.6915788297089405	3.099682340091315	3.018972377408688	3.437241057675664	3.6982851652058155	3.150933299204499	3.603810286149133	3.1263782165402496	3.06545167987476	4.549459712177081	4.2103576909227645	3.2984237119310382	3.5201330519093417	3.487512074779674	3.186151885341668	3.7431917957416294	3.786972668037588	3.370094516037143	3.9012048057159903	4.011978603203515	2.992695931709089	2.8270466712711686	2.757983300915915	2.5074394715506965	3.619917689497811	4.05477903151962	4.062864287611224	3.4443490240642176	3.8864038219486012	3.108775338448376	2.8309854124830753	2.767527682942239	2.8721983659739303	2.9060632132461275	3.9776188025316386	3.6608373676962835	1.9723618070173514	3.5806158517722917	2.8656813143391666	3.5025342858954955	3.00504061670053	3.444839310743161	3.758015291729254	4.004510380961087	3.3807017467199114	3.02761411149638
ENSG00000020181.16	3.235972082773581	4.437913495354715	4.743105604231686	3.5754333570740595	4.776130314384803	3.6541834596519953	5.398223800595188	4.393491710702546	5.7796116824171335	3.893595197878348	4.275580732586318	3.7914702833706837	5.299687920910412	4.340583631578629	3.2348385026918387	3.877361443339113	3.7933028723161444	4.036389038928156	4.825551602942258	1.1480880826453357	3.530532750274081	4.462621691312232	3.294708961942418	4.038137637919443	4.582790813230754	4.113158720129501	3.31914100304885	2.8519189071952042	4.297881044866444	2.8465936041048057	3.7648450581695214	4.692667106539853	5.531970895467486	4.512745202656216	4.25148430423018	3.815329493974193	4.170574068181646	7.256931388530873	3.78528898070402	4.398275113994659	5.206225138145961	5.261869259780088	6.345277494352419	3.4855041123344552	4.934695765829388	3.25906152925887	4.048532647159842	3.6764141079060653	5.3273783874330425
ENSG00000020219.9	0.0	0.0	0.0	0.009777121611529915	0.0	0.0	0.0	0.0	0.0	0.019630756335508422	0.031818625826357146	0.06212171190779749	0.0	0.130667339815507	0.0	0.3848234587297547	0.056028538922751295	0.05283319976294459	0.0	0.013069150019521305	0.016781550233402012	0.03955955725570583	0.028144767713378684	0.043204498565167566	0.03759307554023308	0.029417546835091738	0.018349309878891815	0.0	0.04264433740849372	0.06184530707106949	0.0	0.0	0.015497569395325591	0.0	0.05380644369579382	0.012211083950874365	0.06832686143450555	0.03167749645076025	0.057415612427243023	0.0	0.013497991748977313	0.0	0.058662839378559886	0.0	0.019203733973092663	0.0	1.7125957804470298	0.017066724189833377	0.06073915785767854
ENSG00000020256.18	1.8953026213333068	2.243303486918138	1.5115186415115693	1.5126820033395472	1.2770325518747934	1.885418177834423	2.017708159565004	2.116730707632852	2.6821013105564537	2.2633349359965074	1.8889282915845642	2.36112265101174	2.5773442277309093	3.1727275180128456	2.0498049957353053	1.7626889836532245	2.347212085585645	2.137503523749935	2.1597260510814427	2.1571730940334644	2.1922888686327804	2.293782455785916	1.5023815254568929	2.131852845964662	2.5046712353857394	1.4963089448247282	1.9658396830880143	2.5338872330220954	2.0965992072142465	1.9977259640368226	1.7734478280062418	1.5139959793670126	3.0428194111349254	1.3843261586858409	1.653426951688062	2.7387462232294393	2.1066498266726574	2.5331646209153833	1.7812338000993344	3.247517426048363	2.368405185562871	1.5185351389821804	3.1411384668161597	1.921588666484692	1.8312692359677176	2.5182077888357934	3.295105853936872	1.903269699951799	2.4756815578525964
ENSG00000020426.9	1.7955591714385624	1.9308130179406453	1.4332265482899031	1.441483479582645	2.0941009164388666	3.1878469094395747	2.350864946017271	2.468791821547551	1.7174735405203516	2.4621308662973855	2.68160668252986	2.714926858410005	1.6865229378059075	3.2182076948897156	2.1763546903192705	2.3685448746615276	2.0488639144146186	1.9453829668243652	2.0230068963370296	2.4001553460841967	2.3718376173304208	1.9496096337388684	2.882036500908589	2.2337040312128837	2.4029949753792508	2.269841068865392	1.751420872443689	2.5588308854813815	2.337625469703808	1.8214245045592599	2.414135532984451	2.1466878029403897	1.9385492737660543	2.420212890610785	2.016211033155917	2.3093799435752995	3.135715441590109	1.7908971216047678	2.7952474508047978	1.4888234638727644	1.880567989309217	2.4252981608024697	2.050640997424231	2.5153087597418886	2.5359782761529726	1.9147941118626	3.43814644520739	1.8914191868460786	3.113367120759804
ENSG00000020577.12	1.9518488587131548	1.948189658190289	1.916285546346055	2.305649562222234	2.585972033954355	2.112600057946204	3.450868121842755	2.1220100201258134	2.4268819619311848	2.1054769446775525	2.4163533582342698	3.417825516831349	2.96615356732639	1.9144879859178114	3.077841148926886	3.1668600285382795	2.1905832564670478	1.8004133126387574	2.218595201550857	2.0621217119077975	2.5255928441725057	1.5626209865813485	1.6584171592642014	2.742135594754621	3.6696731114046632	2.6306151502910478	2.1462316044776184	0.859731066521022	2.4078421782115087	0.658828424343654	1.8009516548678768	3.5840966239075946	2.277925253494075	2.201916099981276	2.0719342450915628	2.2407722550766085	3.4349217403522774	2.0077695941459175	2.963400137716715	1.7234711889526424	2.4660789092330577	2.362918688564344	3.519667700893718	2.9815239005096976	3.5850827202988174	1.6685276337224324	2.1472741319332425	2.897569593599944	2.1684494922339246
ENSG00000020633.17	4.969684671492089	3.6456555506179846	5.307989464199299	3.964657388376578	5.434845032565451	2.943958823013336	4.864919070436721	4.3529420982819325	4.392564720732265	3.520887356260495	3.4373742385410067	4.50705883666034	5.033603602436489	0.37862259552722705	3.9358651541512373	5.092376599736596	4.991979807799189	5.0801502434187435	3.8796861643143274	3.2441259432837293	3.093931956873296	3.8564977393856403	4.169908971408358	5.347201453311572	4.234003066355604	4.3223319929557205	3.2331978304947904	3.0955362743866623	5.40882053452885	3.704473619425582	3.8562188364722227	3.8233519531303743	3.817285565961947	4.109853632767942	3.5031324419202936	4.013221046044454	4.734351950080106	5.813024379347574	5.11090189817515	5.313180537153325	4.495017141293043	4.358487693514926	4.255024791888962	5.038392282039786	4.356355127029729	4.037514009075098	4.94101707900148	5.081365194835987	4.978671567298584
ENSG00000020922.11	1.554932601880473	2.0825322894963874	1.8622331603767985	2.143752578271143	1.4765372258177103	2.3442319840116803	2.8253786038929314	2.163434324816591	1.6196947136138455	1.9193782232475793	2.674980325903058	1.9178136227933105	1.675454647744378	2.825765279013238	2.342981346941438	3.123252330579646	1.9011082430145123	2.3380820639248916	1.5694424828163445	1.4393039807736705	2.423793281884032	1.9586571076771102	2.1780453176127814	1.6775307930074421	2.3141454414068283	2.3838563289699923	1.5467092892829515	1.9478531433870165	1.992333381750935	1.9584715162391635	1.7640913294933083	3.1754128218256943	2.0014780050686496	2.2663367994201344	2.0190257706781987	2.7584311077623935	2.712397685148521	1.9575803448474483	1.7135638549938024	1.4130524285485273	1.9600668229157594	2.62993940943954	2.950487077613372	2.522332004838054	2.488720652895284	3.0693756503389924	2.7350021934953097	2.5130611577181843	2.8103402708830947
ENSG00000021300.12	1.652784754908756	0.4406333351615272	0.20188474283985725	0.2047667506546134	0.02076886509457185	0.5305702039025285	0.2260152164029879	0.15820774762573614	0.06708796480114695	0.19987646683658047	0.2406196293117598	0.2679552122912712	0.584577730738641	0.9426833963359662	0.24914190328034752	1.80690143234978	0.20451636970277176	0.2660368939953174	0.10017031975697704	0.3634514570717129	0.4768482520215428	0.904349215265259	0.5417130663146439	0.022190239634065988	2.0990595056153896	0.646623508476583	0.3545649989544102	0.40555676334375684	0.1331689334860438	0.36737106564852945	0.25168879947866285	0.6427477742972769	0.38868550749531394	0.43956994966273916	0.5502111575653907	0.135140816394815	0.7153662623791952	0.3881344188141454	0.4268551323242121	0.11583229865256488	0.13185284596466235	0.24525225214937738	0.1899194179010736	0.5406224814123666	1.1536756497972376	1.2772111363945349	1.6689360271190294	1.1046721312825625	0.1497796305759026
ENSG00000021355.11	4.077849692130352	3.958517916336969	2.847175137880873	4.394788496818608	4.14527800975005	3.6001745857896594	3.071591073101151	3.857393848028077	4.037944429634877	4.067810783789621	3.7096655994640515	3.1737670677367062	3.025578119212342	2.5538273989146822	3.188163515583576	2.965433378556231	3.0400682989839636	3.4646682670034443	3.594261892919768	4.128153150507509	3.964315450718954	4.015756240779147	4.211588533171674	2.7779561878431873	3.1637724319404863	4.652119321030771	3.519328025665716	2.775514152753426	3.0819701573734775	3.219029085478693	3.7576313551424603	3.5461165835849076	3.3308595276066386	3.219648693391021	3.8004857934868665	3.46854421905046	3.893391336210942	3.5613139153514064	3.7448715017735292	2.8478365981997777	3.3877760982534437	3.7603699995087165	3.4364816918910597	3.6679942794055265	2.779364792659731	3.587569018236826	3.502292407730714	3.0359581540060736	3.6662794012291062
ENSG00000021461.15	0.013355058669067579	0.07942931500291514	0.017494379459272503	0.030830430153274507	0.01934608880481197	0.0	0.12181115114198661	0.013497991748977313	0.0862402758207441	0.0	0.0	0.14064779315484202	0.0	0.12021921162499426	0.0	0.7248248687367971	0.18142064028014168	0.11490002395719036	0.0938305716351355	0.04096254777849784	0.010636636108736996	0.0	0.009060468156383597	0.027578727474282683	0.25398926623078677	0.05547333589843156	0.011638756246893662	0.0	0.06708796480114695	0.05893985455623296	0.010206942869257081	0.0	0.0	0.03280614508324147	0.0	0.18281940161220564	0.043764442310170244	0.0	1.0932897300014768	0.0	0.08365589708063247	0.0	0.10969486482592983	0.21275608340363808	0.012211083950874365	0.0	0.9181572170570442	0.0	0.009777121611529915
ENSG00000021488.11	0.6884041883974581	0.06488285158485439	0.10353120987799298	0.18396283484259515	0.039138393906958314	0.008917094736053047	0.07546417426251252	0.027437182706851134	0.12485746725576016	0.037733627446514914	0.06087747289933463	0.11782800382748095	0.08637616759693734	0.16632981792063128	0.026870864724745192	0.322851124375591	0.04823618565284763	0.13251103979919548	0.06983962506863442	0.03337013846059218	0.08420036167465528	0.18180225515894124	0.036327491817765054	0.06887714085030783	0.04823618565284763	0.21300503854504768	0.03534238079219708	0.03731193064196659	0.05477903151961949	0.02019992294349774	0.02076886509457185	0.01535483429346404	0.01006368334469748	0.12868932884678694	0.03491998434915955	0.03139519627553432	0.026870864724745192	0.5717253438910005	1.9056974744833446	0.04823618565284763	0.14925936549962288	0.05158092063064492	0.31103803002230457	0.19559957544990356	0.02460336714065703	0.1276332797258737	0.574634395234676	0.04362447674703463	0.0
ENSG00000021574.10	2.514652518875011	2.1459708548592342	2.2142180800341436	2.555055349963289	2.0169597905618786	3.18626283566979	3.1952215932528447	2.389731996394422	1.9461319519106972	2.3215818065212828	3.0631232357528706	2.0827707036354433	2.358424395360988	4.167823548898823	3.1935825250816485	2.902710347611014	1.7503921211453415	2.637447954190593	2.358002336680233	2.1936456006108265	2.8306001341357248	2.06477940415905	2.456701031008205	2.3687683490903346	2.495874209408385	2.7070167102319553	2.184819815432635	2.423793281884032	2.4504590656379577	1.8181961290217084	2.3105146296187806	3.401029673623332	2.5905301643198206	2.6392090058396525	1.7724768989139723	2.477988108101652	2.949534933017012	2.160307106104423	2.040822310107341	1.0483757045389763	2.1544859978649207	2.647682908167897	3.118193583839568	2.31840361737428	3.072671788567893	2.7444840508471136	2.8791372010523544	2.772498013017764	2.96731619026928
ENSG00000021645.16	0.17030966883317647	0.7053144410863783	0.22329897333278972	0.5984604924701333	0.31521841136579	0.007626092376177947	0.3780676487800338	0.3203113709070414	0.18307357621485193	0.6023618566308545	0.4416959374345698	0.09031147137603658	0.2458607018403533	0.05088474002509346	0.1159654315868068	0.7264824872650494	0.42524444214810075	0.18078439107869881	1.7602209464665093	0.011495638837829439	0.14769744361387158	0.7141355938563327	0.1685136761974936	0.7431271525919301	0.5374451751516318	0.4556494273164153	0.10982856530708653	0.06018576504656303	0.2766753165031801	0.02417781430116526	0.19029879162659466	0.10634831950514673	0.059078342201253034	0.4575417624078072	0.1866273266829219	0.16104922490055676	0.1309308698264487	0.1473066987802935	1.5553744461106291	0.8309854124830758	0.629752942457131	0.23670690199535252	0.17645043911909952	0.4032677223393011	0.0418036876570852	0.09788043405191311	1.1926991779920597	0.05199846779700238	0.11169907219742027
ENSG00000021762.18	3.288314261768137	4.001856275144278	2.8369542028528643	3.229264895152433	2.574900765013449	3.0320126561783427	3.2094221718854294	2.985081404989672	3.84629271876723	4.307574244604612	2.153254088852183	3.729900758947875	3.84691447931331	1.4642500339114042	3.01776159964209	2.6342912233750155	2.4225559559597514	3.0634339121838505	3.81151213236716	4.483996304342775	3.5742347483298573	2.8370955356631744	3.8116457052519865	3.0680000336953825	3.0092038273298396	2.316406446755871	3.3824320867367907	2.4387985047590783	2.025454096427749	3.18159555962993	2.481247268163692	2.9795132263400825	2.5692723379191937	1.8270466712711686	3.2691079730956876	3.648212316429439	2.5322421417467664	3.1262295183069853	4.2732398564896545	2.769919808854308	2.482590175000707	2.885144810701272	2.494338801163467	2.577972568713807	3.6198238091154162	2.016995435985204	2.700284342616318	3.3198491168047566	3.243638618334425
ENSG00000021776.9	2.059839786714276	1.9316074223096829	1.9620307071052174	1.8284284853209785	1.4269624477585525	1.7005728838450056	1.754631000244242	1.659833245699991	2.408032466130653	2.1546804136914064	2.039524465005582	2.430552909569011	1.7380327936813251	2.638583615231662	1.9218932895941194	2.490929475913436	2.2930761467476692	1.6746414290858245	1.291132012008753	1.5843853072584106	2.336169110464009	2.0487593119198553	2.0423641752480077	1.485632911741821	1.685895308742454	1.8609230809992203	1.6902382841368429	2.0981500210920117	1.6955039260734506	1.7222911417457554	1.643348271721509	2.9527622105140896	1.9800618699917398	1.619225178023914	1.7588574612854708	2.5689319879147092	1.8138530035828684	2.0652620953635443	1.8525981703790684	1.796639281805275	2.215119424517295	1.811265503776744	2.4404472992709834	1.8539557380478857	2.288033660812403	1.7429116545048506	2.3103401206121505	2.1337279073331357	3.012532918536056
ENSG00000021826.13	0.42642579074202736	1.5467586704347724	1.6917128157820238	0.7208037820400373	1.574828123587443	0.26399588207123914	1.4330662696176155	2.503094269157339	0.7699409604144871	0.3041605470013563	0.38647988859623394	0.7297050257483861	0.5577776713949258	1.3233124177579028	1.1944653316379963	1.5168724382428698	1.5833746627050742	1.471239495338241	0.38802417581245735	0.9255437586984934	0.06073915785767854	1.9593621374825967	1.6571369176454729	0.36971772941356534	1.3161457422933562	1.0554039204948102	1.259423152281415	1.144242197281314	0.7091141484712093	0.3847129624220463	1.3828332292038235	1.062328980788391	1.8153704860337756	1.547005550843488	3.745710621988001	1.2548963363901167	0.48655992818524024	0.7356088230453932	0.6884041883974581	1.6461165639282571	1.7824505031271376	2.778439893792229	0.676447959550887	1.6903276926049484	0.10433665981473553	0.07189993156563308	1.8375396343794035	2.0773455565459216	1.1660726759467057
ENSG00000021852.11	0.050745463581398975	0.01564029037688224	0.016924144257821412	0.0	0.0	0.0	0.048375704538976265	0.02602097071437015	0.009490502947452436	0.012068023309090343	0.019630756335508422	0.0	0.0	0.0184917490398792	0.0	0.7054913937470797	0.057276965073247615	0.016353683577834812	0.0	0.008056554871058457	0.010350188169567268	0.0	0.04306447866493742	0.0	0.011638756246893662	0.0	0.0	0.0	0.0	0.0	0.0	0.14600345113892463	0.0	0.0	0.0	0.007482576331206196	0.017066724189833377	0.0	0.43135552157351653	0.0	0.04907309665430561	0.0	0.036186802847846276	0.0	0.0	0.0	0.6536103839884858	0.0	0.009490502947452436
ENSG00000022267.15	2.7378597879201285	3.6828541685722342	2.114666861121792	3.6586913490098905	4.760338060867463	3.1223082722112685	5.091306318189226	4.246658902831275	4.183724694308743	3.401179895320905	2.4557020257100954	4.010582931452194	4.04464766166106	5.478683884244735	2.5356797411983685	3.153205439277093	5.075566858401695	3.3183168413349833	4.245693403754599	2.5580226735252403	2.7866381785323333	3.5240636757772106	5.964065877486418	4.852348478441774	4.41095837871469	6.779320137872638	2.95082297867214	2.9012820512239736	3.4600479112289064	2.865621933176355	4.099168941953907	1.4138648330979477	4.299794137295734	2.9349882017834776	3.4118465185869398	3.5178551748226474	2.038576651452323	5.220720760846078	3.5308947612924144	2.7481606402243486	5.263045676844773	2.3354832559034864	4.870833211127817	2.070698443710362	4.780399345976068	3.207564929139435	2.6844148161504506	1.8479568311360974	3.7179012055414757
ENSG00000022277.11	4.501617480542983	4.1905437508153955	5.158203707453395	4.012041197859362	3.398035635847494	4.243638618334425	3.3389235308725667	3.7689359186751754	4.193503676791961	4.765529442327342	3.6520045600242197	4.051467814139827	3.5504328207817584	5.415106251076173	3.960020472608105	3.6772037727329727	4.798060886369636	4.329281494570423	3.7005617871724734	4.212063450932921	3.7927512580559473	3.839223947886792	4.228418527579385	3.406686319605326	4.532204731498713	4.238549956947503	4.219679666802379	4.76132251058491	4.035395171653058	4.912156428633499	3.798755613914619	3.611691751208645	2.988521096327581	3.316406446755871	4.187767747046025	4.297316160998118	5.0598527623992045	4.044053078405997	3.7910013497733828	4.841550510371181	2.6021717907533795	4.142764674201508	4.198297694860147	4.385714026167645	3.939386450327968	4.2713584403952805	4.92035047325412	3.7345904066961992	4.197535181423538
ENSG00000022355.13	0.0504668703506619	0.007769594145917668	0.058108649401173953	0.011924948479708557	0.0	0.0	0.0	0.013069150019521305	0.0	0.0	0.0	0.012783184698289594	0.0	0.018349309878891815	0.012783184698289594	0.40239475050061496	0.005759269288684953	0.06419306192749237	0.00417776078910997	0.00791308164326493	0.0404015152842066	0.0829750272577682	0.0	0.0	0.011495638837829439	0.0	0.011209361420303354	0.0	0.0	0.038014690186715924	0.004896843214847462	0.0036022366801955253	0.046979908144409395	0.026304324351908496	0.04921253463256028	0.0037461392328946375	0.008486888965491166	0.028993411879548688	0.08651204657428184	0.0	0.040682058803007765	0.040822310107341116	0.09693648250295739	0.0	0.19736218414916346	0.0	2.6721084800313037	0.010350188169567268	0.004753055399819502
ENSG00000022556.14	0.6027419132823908	0.1733833212147234	0.0994972011701899	0.030971642412075527	0.016211033155917154	0.3201958212661251	0.06239806379847849	0.039278795351367586	0.16362753858990578	0.22712493444992582	0.025312343046069	0.02233230009805639	0.3080113145521776	0.05921681655379864	0.09734110879670181	0.6071053837584942	0.299713560064242	0.15536066283920233	0.039980597690881255	0.06791401408846634	0.06115406320710068	0.2211965499445466	0.08079408195824242	0.04012091720087747	0.20201016731643198	0.6533352267911312	0.18840092460321003	0.08324741374793612	0.11569915343158636	0.04949137016510372	0.33239286905761645	0.03125402547050081	0.016496319896195974	0.0	0.21561647707721232	0.10057404021319742	0.2166100687424417	0.07450543636362976	1.709643545470932	0.026729250487489024	0.04600204654452046	0.23241517077540189	0.0996318500144604	1.1898561792467188	0.0404015152842066	0.05394542496278525	1.7590279674213927	0.26531686651028885	0.15211850443194314
ENSG00000022567.8	1.5881329436012845	2.0227583975781576	1.6750480957145095	1.54507876232379	0.36770653711635637	0.46780115648840714	2.031712780088971	0.7986726789578033	1.5423075835102367	1.550555952298462	0.9370430144510189	0.9822908738289948	1.7304877992637762	1.9196451806568775	0.9503937578826275	0.6875982385072823	0.9894296974842456	1.2321695429479778	0.5051795666833733	0.766383141001298	1.4890290638504373	1.7692216333419055	0.6961719126152048	1.2013201977178467	1.034779158048019	1.2365232322748616	1.1825651822210828	0.7860108016075688	0.7050489713936816	0.313710226150914	0.8440642147923875	0.831958289198261	0.7960162399019346	0.7386381505183938	0.9983399459888642	0.9024209423153502	1.19074126825662	1.187324357352011	0.8071900332019599	1.0718313020653045	1.1931409191448767	1.215305839296177	2.2453739626181624	1.1488039796014842	0.7516351033278998	1.2189671100489565	1.1982426816076135	1.0695646950933593	1.238053099272466
ENSG00000022840.14	4.405325299286757	4.862545617212968	3.9139425381250086	4.287789936750129	4.369445544528655	4.786214729035016	3.9014172209116915	4.612682759077083	4.1955050891843255	4.477398863140101	5.310380114123961	4.721077308806054	4.404576190457917	4.678748009963357	4.335697620481062	4.77621982025113	5.228980263292552	4.878234879112339	4.335097319379479	4.217098850970309	4.526012455291835	4.942814742332301	5.180318956172463	3.8645031312273894	4.884446513091855	4.569989241261306	4.29814507055688	4.655815477507544	4.927668941171635	4.065141437701912	4.603934878129844	4.75305893010473	4.700334286574211	4.528640076527974	4.704130511936977	4.414710601650872	4.081279968460362	4.290984622263634	4.886237968579593	4.819652857334586	3.8972210604107254	4.312672433478941	4.934271156519766	4.475999251404712	4.153570271108696	4.647395104784211	4.68969053633174	4.86006393633776	5.472536510336784
ENSG00000022976.14	0.8926630235787048	1.6221338383657997	0.6982184782244139	0.9267585319864651	0.7567671240626253	0.9231111392313965	1.1027253100110879	1.7067294550325998	1.395501575384977	0.979074161145452	1.8113477179915423	1.1768333707844898	1.0878022589770875	1.1972992709057593	0.9405802324738909	1.6878669385001537	1.1016500760944348	1.1084240918930273	1.0612232024993236	0.9321367823096581	1.1104300641862976	0.6504888585636114	1.3897319963944224	0.8949923309695147	2.0846765996967687	1.105745116069354	0.5880369718706062	0.7296180246905644	1.4199702872083764	0.7048719644563528	0.8987887971115541	1.8902521151570686	0.9060439661489323	1.2705887419720674	0.8634627582591224	1.0990931792191092	0.7179998794685059	1.211448363626663	2.1305355567561883	0.41359408240917517	0.7445055786286106	0.9362139010064087	1.2271865604314771	0.8467941594732927	1.1407132259525896	0.8803328886746402	2.462523539667196	2.4796186084694156	1.0798388806666703
ENSG00000023041.10	2.8040329016739745	2.846272657513367	3.5780933721504184	3.5695518510836126	2.487975054115721	2.9320422679826725	2.4270965808267793	2.1687703835008203	3.4655827294134003	2.715432161433261	3.5645001156545146	2.9804823555382605	3.1746780568421316	2.527320607877047	2.6315466875820537	3.588984413066049	2.602789413324897	3.0158900181260244	2.525893473490812	3.1372247943752636	3.520007296165735	3.277226017440048	2.8013863231426788	2.752470299945944	2.9790375663468938	3.42001072394195	2.8570056026198096	2.5154601575600486	2.354508580870173	2.532641124043912	3.2741721890227864	3.608809242675524	2.809990583975205	3.070973157736068	2.75217054140268	3.248914283036237	2.5900510387331086	3.006567325778553	3.1543563727572717	4.369326883762773	2.0243551432393887	3.1682569232085815	3.6093531071327725	4.151241871020911	3.9737214708048145	3.4036767461215303	4.398028793030575	3.2979983955830967	4.170357745046283
ENSG00000023171.13	1.8789607042041396	1.8062828074782074	2.8299915903395942	1.9141817950022697	0.9334215628076279	3.202292332526941	0.6690267655096305	1.000216388027437	0.41619119389521425	1.101986172785737	4.598543863560964	0.9162473236900132	2.370554899425387	1.1386834279792717	3.161823202945348	4.4570360686428065	1.5334138383909792	1.9979065740898745	1.086240275820744	2.648994564262054	3.9010406452776976	1.754631000244242	3.2968391387582563	2.3857071246579338	4.46813362652377	1.2920749499775424	3.1055272306107007	1.8871743022337408	1.3807294485035486	0.8507994231254833	1.6631624206425277	2.343947843497726	3.0590783422012526	0.7252612688250908	1.2071432049417485	2.9358557273904298	3.050414628130132	0.6049252981992381	0.7195777451462646	1.5523770710948686	1.9598443278569626	2.8475359720137012	3.035113598070464	3.6519012673126126	4.020288834945848	4.389463561762737	2.9715711430742084	3.5771024852345095	2.141727055009637
ENSG00000023191.15	4.657942916500609	4.5100377923280845	4.033449432349521	4.685228153552475	3.740279982672883	4.523179277493072	4.686808642734181	4.580187703142116	5.534046034581589	4.739605113387003	3.3243353860765117	4.506036969811418	4.633384708557343	3.5170110698516	4.533993102670594	4.062959240659905	3.667222268662883	3.9300181759004524	3.981304690363274	4.534709075738445	4.831634069849542	4.77625667399389	4.608986612309691	4.108758614360937	4.125279139892848	4.0268354624686085	4.377873366976252	4.4869910453701	3.5677401301945975	4.731514545386638	4.148372856938297	4.17555653643184	3.8390122560419453	3.1955523330906366	4.492936313847382	3.9986378136723357	3.769496712515399	4.80604559759423	3.51935318953652	3.9615770279598848	4.170614124462233	3.986410935252045	3.299889359131161	3.9793211517592013	3.9273370876987506	3.6242646949849	3.732171496754758	3.7552080654446205	4.481240808860572
ENSG00000023228.12	2.342696959981934	2.568542918137802	3.1899194179010735	3.4789459268628975	2.416461457667925	2.810052299588796	2.7307920965239996	3.057866124327988	3.0004868274287917	2.4262379136144427	2.6408985206429527	3.1535621647369045	2.3218992406980017	4.179606589825924	3.7061437191691584	3.0848806535912967	2.2843364504998998	2.860009291338641	2.451145158551516	2.3812556813543306	2.8906217900156568	2.76627711895158	2.6753191431303036	2.3947061958379017	2.766446750491438	3.2147931406832146	3.3433225373115794	3.073905901474998	2.7217882357920806	2.4782470407514285	3.028463067778848	2.74226496704013	2.9637885232492236	2.418432850889366	2.1750454861109136	3.0328590288295456	2.9507856601941405	2.7956630633509603	2.87271058172214	3.2937530331454568	2.2659169143669153	3.334911461262063	3.428758795619576	2.5254174481358826	3.3872384504902144	3.381103370530955	3.204046788264232	3.251204022914663	2.8362069279050974
ENSG00000023287.11	1.4619999514198545	3.768554877745967	2.980427516547045	3.3186349946316445	3.7103821707759277	2.656496370553495	3.9206648844977448	3.581580228208999	4.2643787918153615	3.6552945776734056	3.85002927361382	2.163337708225467	2.9481335778404	4.930614348481103	3.5421589771778876	4.313361959392219	4.031342258842446	3.5006873465946673	3.3267530459860426	2.365020578619531	3.6081941923921645	2.8238512419538	3.059787882807491	3.8925950289698146	3.8931971554563884	3.5983771165611387	2.6970620804973913	2.2997721621334617	4.420522824490546	2.1520211270203515	2.235390085339509	3.7995950619483883	3.7978845589923464	3.187435217551375	2.170085291986435	3.5433473994514166	3.5235117744872104	3.026109524704521	3.40718957187911	2.9414444029780276	3.231294153789491	3.5122774621407133	3.7935109738420243	3.158854029516618	3.7473981419436315	4.089667630432941	3.8787547639205484	3.916218656033404	3.3447006935477166
ENSG00000023318.7	3.6980962107519146	3.643082697918467	5.058242886823191	3.9024981227375104	4.336433363216634	4.243440595543517	4.45134960390874	4.163981696648564	4.252990829911106	4.757823336207727	4.1238482598329185	4.080700295547497	3.712738832359383	3.505243095503774	4.503806660910403	4.233082760102635	3.9451956597806364	4.426130544269806	3.674121632632394	3.919473570850261	4.932070622930919	4.631424457598951	4.103321383469556	3.6172514581161597	3.3145805254117207	4.521917601482742	4.254714967976918	3.5703900658000913	4.231340240147782	4.04380817876404	4.49408274084529	3.8451186659883447	4.490435352816994	4.769433237361248	4.2000020660218675	5.357963641789192	4.096253418193704	3.9116819958269313	3.8793921028304843	4.43301283943629	3.732518854241809	4.488167918330448	3.431422385756361	4.354910511586791	3.8126111721253824	4.463341266077073	4.009391964629	4.423208374164016	3.922312041373556
ENSG00000023330.13	3.734622920453972	4.22315993700161	4.354966913955608	4.533121003430637	2.034497464199445	5.901673043152169	3.22909566135538	3.609695872862739	3.9745843761292727	4.275960580278064	3.947955975682758	3.2304336047584075	4.176474375326174	4.479903110141168	4.660848774158473	4.839148347222266	3.752063469684231	4.293789811352274	3.3433793945292463	4.340327260072305	4.846317794942277	4.71886572777724	4.509379148914689	3.6286103060050534	4.874359272180211	4.19923259933547	5.381819783641141	4.583344573146441	4.0338194128839735	3.6237147201876287	4.974749554456814	4.739194638487064	4.511233980845881	4.021648505750439	4.075070484009306	4.813637555760772	4.517949633455778	3.348189919741311	4.170870458325432	2.2202061130801845	3.66450559562751	3.640667197179586	3.927830099605776	4.144372734291979	4.756030518652859	3.9204743404087017	3.3024506643610656	4.041654771531769	4.731862061064745
ENSG00000023445.12	0.8605258522621947	1.281015682775773	0.7606893470387908	4.398582956070259	1.3222166050454858	0.583230227099919	0.06970216663006741	0.4957974777931404	0.25350526218669706	0.6644828403646825	1.0716253939737697	0.17299947259176227	1.1681927278210753	0.1750454861109138	2.166458371722533	0.694835630101976	0.8163949091691214	1.3286067174274159	0.3498181719758604	2.562352339656034	1.5819296555320983	1.1085579101883545	0.6542522134366908	1.4532278258764473	1.4266404775044605	2.933176031449231	3.8804504437809095	0.04502352169849773	0.3530974112437113	0.7842526934045798	1.895806700881836	0.6998181156148584	1.013855262507072	1.6400655825328927	1.5547852903940642	3.772878014055051	0.7745024451096594	0.490672809713238	0.9491987318951531	0.4063189706361923	0.3494785145191088	0.33811059626622364	1.4099611123147024	1.362946733917627	0.37261784412629206	1.021550794381274	1.5287713320474108	1.288949104584587	0.36692364897851804
ENSG00000023516.8	1.0994298720351463	2.050710642369496	1.8342257867823493	3.474384123468156	1.821057079359034	1.5030942691573395	2.548436624696042	1.4930324181283408	1.9522217252098257	2.036890110540266	1.9731336653305709	2.0089887832272546	1.9755568208232122	2.3867281891249914	2.8968530728967066	2.3684890006451034	1.6599245584023783	2.149487004556667	1.9267964771750072	0.8806463476744368	2.1862469861453118	2.4211559606622233	1.7097317594206913	1.9438838291190557	2.3374542096085342	2.8515791556342216	1.8565873753012403	0.8781367666269475	1.9173553697787724	1.0253832214779233	1.6235391521734797	2.3383103068570645	1.972141200200944	2.4376805078818937	2.0437644423101706	3.081066880491888	2.405556763343757	2.662684039487237	2.7540537041305435	1.5482393195752628	1.9688648981935262	2.23612520097889	2.6263223145553924	1.3967075213839757	2.372311376777102	1.8319177657641084	2.341957291424497	2.9780491557446873	2.3182011318295066
ENSG00000023572.7	3.6009833113708294	2.479023559980514	4.726417091048173	2.5701957405371045	2.7997918988080372	3.692326759449956	3.3601394964174536	2.2485348361386785	3.092900874803969	3.6557525215857978	2.6118097640383366	2.903809558578697	2.7423943277253446	2.7116931259386625	3.021586326553947	3.55810841444217	2.6644145724226416	3.688930051800208	2.0096338193972687	2.9391137158137957	3.086970543663201	3.015444045387001	3.4941851704263254	1.8094967640008854	3.252491352513724	3.588480787616536	3.685872888368066	3.347637312308575	3.399280488348302	3.966135105437954	3.716442236843321	2.3117356019792696	2.031924463798764	3.013229980606725	2.8810380756740437	3.9525944953635426	3.7482143221000412	3.1891920059636516	3.491994152948795	2.641384179219393	1.1989969662401085	2.7129918894617973	1.697907231546794	3.50552258908425	3.283003131923539	3.265076777469813	3.762093636991105	3.4117245164974626	3.424693710585398
[truncated: 60,052 more rows]
[truncated: 39 more columns]
