# Supplementary material for: A Novel Pyroptosis-Related Signature for Predicting Prognosis and Indicating Immune Microenvironment Features in Osteosarcoma
Source: Front Genet. 2021 Nov 26;12:780780. doi: 10.3389/fgene.2021.780780 (PMC8662937; doi:10.3389/fgene.2021.780780)
Supplement: Supplementary file 6 [file DataSheet5.ZIP › GSE21257_series_matrix.xlsx]

## Sheet: Sheet1
!Series_title	Genome-wide gene expression profiling on pre-chemotherapy biopsies of osteosarcoma patients who developed metastases within 5yrs (n=34) and patients who did not develop metastases within 5yrs (n=19)
!Series_geo_accession	GSE21257
!Series_status	Public on Feb 11 2011
!Series_submission_date	Apr 08 2010
!Series_last_update_date	Mar 22 2012
!Series_pubmed_id	21372215
!Series_summary	High-grade osteosarcoma is a malignant primary bone tumor with a peak incidence in puberty. Overall survival of patients with metastatic disease is approximately twenty percent. Mechanisms behind the development of metastases in osteosarcoma are unknown. To identify gene signatures that play a role in metastasis, we performed genome-wide gene expression profiling on pre-chemotherapy biopsies of o…
!Series_overall_design	Pre-chemotherapy biopsies of osteosarcoma patients who developed metastases within 5yrs (n=34) were compared with pre-chemotherapy biopsies of osteosarcoma patients who did not develop metastases within 5yrs (n=19).
!Series_type	Expression profiling by array
!Series_sample_id	GSM530667 GSM530899 GSM531283 GSM531284 GSM531285 GSM531286 GSM531287 GSM531288 GSM531289 GSM531290 GSM531291 GSM531292 GSM531293 GSM531294 GSM531295 GSM531296 GSM531297 GSM531298 GSM531299 GSM531300 GSM531301 GSM531302 GSM531303 GSM531304 GSM531305 GSM531306 GSM531307 GSM531308 GSM531309 GSM531310 GSM531311 GSM531312 GSM531313 GSM531314 GSM531319 GSM531320 GSM531321 GSM531322 GSM531323 GSM531324…
!Series_contact_name	Marieke,Lydia,Kuijjer
!Series_contact_laboratory	Kuijjer
!Series_contact_institute	Centre for Molecular Medicine Norway
!Series_contact_address	Gaustadalléen 21
!Series_contact_city	Oslo
!Series_contact_zip/postal_code	349
!Series_contact_country	Norway
!Series_supplementary_file	ftp://ftp.ncbi.nlm.nih.gov/geo/series/GSE21nnn/GSE21257/suppl/GSE21257_RAW.tar
!Series_platform_id	GPL10295
!Series_platform_taxid	9606
!Series_sample_taxid	9606
!Series_relation	BioProject: https://www.ncbi.nlm.nih.gov/bioproject/PRJNA126279
!Sample_title	00043-05	00745-04	00917-04	07677-05	09541-05	09799-04	14971-03	16530-03	17022-03	19264-05	1988-92P	20014-05	21150-03	24939-05	26814-04	35215-05	35855-05	4474-05P	IOR-001	IOR-004	IOR-008	IOR-011	IOR-015	IOR-016	IOR-019	L1016	L1085	L1368	L1369	L1370	L1372	L1376	L1382	L1385	L1386	L2292	L2295	L2296	L2297	L2301	L2302	L2611	L2614	L2616	L2618	L2619	L2620	L428	L432
!Sample_geo_accession	GSM530667	GSM530899	GSM531283	GSM531284	GSM531285	GSM531286	GSM531287	GSM531288	GSM531289	GSM531290	GSM531291	GSM531292	GSM531293	GSM531294	GSM531295	GSM531296	GSM531297	GSM531298	GSM531299	GSM531300	GSM531301	GSM531302	GSM531303	GSM531304	GSM531305	GSM531306	GSM531307	GSM531308	GSM531309	GSM531310	GSM531311	GSM531312	GSM531313	GSM531314	GSM531319	GSM531320	GSM531321	GSM531322	GSM531323	GSM531324	GSM531325	GSM531326	GSM531327	GSM531328	GSM531329	GSM531330	GSM531331	GSM531332	GSM531333
!Sample_status	Public on Feb 11 2011	Public on Feb 11 2011	Public on Feb 11 2011	Public on Feb 11 2011	Public on Feb 11 2011	Public on Feb 11 2011	Public on Feb 11 2011	Public on Feb 11 2011	Public on Feb 11 2011	Public on Feb 11 2011	Public on Feb 11 2011	Public on Feb 11 2011	Public on Feb 11 2011	Public on Feb 11 2011	Public on Feb 11 2011	Public on Feb 11 2011	Public on Feb 11 2011	Public on Feb 11 2011	Public on Feb 11 2011	Public on Feb 11 2011	Public on Feb 11 2011	Public on Feb 11 2011	Public on Feb 11 2011	Public on Feb 11 2011	Public on Feb 11 2011	Public on Feb 11 2011	Public on Feb 11 2011	Public on Feb 11 2011	Public on Feb 11 2011	Public on Feb 11 2011	Public on Feb 11 2011	Public on Feb 11 2011	Public on Feb 11 2011	Public on Feb 11 2011	Public on Feb 11 2011	Public on Feb 11 2011	Public on Feb 11 2011	Public on Feb 11 2011	Public on Feb 11 2011	Public on Feb 11 2011	Public on Feb 11 2011	Public on Feb 11 2011	Public on Feb 11 2011	Public on Feb 11 2011	Public on Feb 11 2011	Public on Feb 11 2011	Public on Feb 11 2011	Public on Feb 11 2011	Public on Feb 11 2011
!Sample_submission_date	Apr 06 2010	Apr 07 2010	Apr 08 2010	Apr 08 2010	Apr 08 2010	Apr 08 2010	Apr 08 2010	Apr 08 2010	Apr 08 2010	Apr 08 2010	Apr 08 2010	Apr 08 2010	Apr 08 2010	Apr 08 2010	Apr 08 2010	Apr 08 2010	Apr 08 2010	Apr 08 2010	Apr 08 2010	Apr 08 2010	Apr 08 2010	Apr 08 2010	Apr 08 2010	Apr 08 2010	Apr 08 2010	Apr 08 2010	Apr 08 2010	Apr 08 2010	Apr 08 2010	Apr 08 2010	Apr 08 2010	Apr 08 2010	Apr 08 2010	Apr 08 2010	Apr 08 2010	Apr 08 2010	Apr 08 2010	Apr 08 2010	Apr 08 2010	Apr 08 2010	Apr 08 2010	Apr 08 2010	Apr 08 2010	Apr 08 2010	Apr 08 2010	Apr 08 2010	Apr 08 2010	Apr 08 2010	Apr 08 2010
!Sample_last_update_date	Feb 12 2011	Feb 12 2011	Feb 12 2011	Feb 12 2011	Feb 12 2011	Feb 12 2011	Feb 12 2011	Feb 12 2011	Feb 12 2011	Feb 12 2011	Feb 12 2011	Feb 12 2011	Feb 12 2011	Feb 12 2011	Feb 12 2011	Feb 12 2011	Feb 12 2011	Feb 12 2011	Feb 12 2011	Feb 12 2011	Feb 12 2011	Feb 12 2011	Feb 12 2011	Feb 12 2011	Feb 12 2011	Feb 12 2011	Feb 12 2011	Feb 12 2011	Feb 12 2011	Feb 12 2011	Feb 12 2011	Feb 12 2011	Feb 12 2011	Feb 12 2011	Feb 12 2011	Feb 12 2011	Feb 12 2011	Feb 12 2011	Feb 12 2011	Feb 12 2011	Feb 12 2011	Feb 12 2011	Feb 12 2011	Feb 12 2011	Feb 12 2011	Feb 12 2011	Feb 12 2011	Feb 12 2011	Feb 12 2011
!Sample_type	RNA	RNA	RNA	RNA	RNA	RNA	RNA	RNA	RNA	RNA	RNA	RNA	RNA	RNA	RNA	RNA	RNA	RNA	RNA	RNA	RNA	RNA	RNA	RNA	RNA	RNA	RNA	RNA	RNA	RNA	RNA	RNA	RNA	RNA	RNA	RNA	RNA	RNA	RNA	RNA	RNA	RNA	RNA	RNA	RNA	RNA	RNA	RNA	RNA
!Sample_channel_count	1	1	1	1	1	1	1	1	1	1	1	1	1	1	1	1	1	1	1	1	1	1	1	1	1	1	1	1	1	1	1	1	1	1	1	1	1	1	1	1	1	1	1	1	1	1	1	1	1
!Sample_source_name_ch1	Osteosarcoma pre-chemotherapy biopsy	Osteosarcoma pre-chemotherapy biopsy	Osteosarcoma pre-chemotherapy biopsy	Osteosarcoma pre-chemotherapy biopsy	Osteosarcoma pre-chemotherapy biopsy	Osteosarcoma pre-chemotherapy biopsy	Osteosarcoma pre-chemotherapy biopsy	Osteosarcoma pre-chemotherapy biopsy	Osteosarcoma pre-chemotherapy biopsy	Osteosarcoma pre-chemotherapy biopsy	Osteosarcoma pre-chemotherapy biopsy	Osteosarcoma pre-chemotherapy biopsy	Osteosarcoma pre-chemotherapy biopsy	Osteosarcoma pre-chemotherapy biopsy	Osteosarcoma pre-chemotherapy biopsy	Osteosarcoma pre-chemotherapy biopsy	Osteosarcoma pre-chemotherapy biopsy	Osteosarcoma pre-chemotherapy biopsy	Osteosarcoma pre-chemotherapy biopsy	Osteosarcoma pre-chemotherapy biopsy	Osteosarcoma pre-chemotherapy biopsy	Osteosarcoma pre-chemotherapy biopsy	Osteosarcoma pre-chemotherapy biopsy	Osteosarcoma pre-chemotherapy biopsy	Osteosarcoma pre-chemotherapy biopsy	Osteosarcoma pre-chemotherapy biopsy	Osteosarcoma pre-chemotherapy biopsy	Osteosarcoma pre-chemotherapy biopsy	Osteosarcoma pre-chemotherapy biopsy	Osteosarcoma pre-chemotherapy biopsy	Osteosarcoma pre-chemotherapy biopsy	Osteosarcoma pre-chemotherapy biopsy	Osteosarcoma pre-chemotherapy biopsy	Osteosarcoma pre-chemotherapy biopsy	Osteosarcoma pre-chemotherapy biopsy	Osteosarcoma pre-chemotherapy biopsy	Osteosarcoma pre-chemotherapy biopsy	Osteosarcoma pre-chemotherapy biopsy	Osteosarcoma pre-chemotherapy biopsy	Osteosarcoma pre-chemotherapy biopsy	Osteosarcoma pre-chemotherapy biopsy	Osteosarcoma pre-chemotherapy biopsy	Osteosarcoma pre-chemotherapy biopsy	Osteosarcoma pre-chemotherapy biopsy	Osteosarcoma pre-chemotherapy biopsy	Osteosarcoma pre-chemotherapy biopsy	Osteosarcoma pre-chemotherapy biopsy	Osteosarcoma pre-chemotherapy biopsy	Osteosarcoma pre-chemotherapy biopsy
!Sample_organism_ch1	Homo sapiens	Homo sapiens	Homo sapiens	Homo sapiens	Homo sapiens	Homo sapiens	Homo sapiens	Homo sapiens	Homo sapiens	Homo sapiens	Homo sapiens	Homo sapiens	Homo sapiens	Homo sapiens	Homo sapiens	Homo sapiens	Homo sapiens	Homo sapiens	Homo sapiens	Homo sapiens	Homo sapiens	Homo sapiens	Homo sapiens	Homo sapiens	Homo sapiens	Homo sapiens	Homo sapiens	Homo sapiens	Homo sapiens	Homo sapiens	Homo sapiens	Homo sapiens	Homo sapiens	Homo sapiens	Homo sapiens	Homo sapiens	Homo sapiens	Homo sapiens	Homo sapiens	Homo sapiens	Homo sapiens	Homo sapiens	Homo sapiens	Homo sapiens	Homo sapiens	Homo sapiens	Homo sapiens	Homo sapiens	Homo sapiens
!Sample_characteristics_ch1	age: 174 months	age: 162 months	age: 170 months	age: 133 months	age: 81 months	age: 144 months	age: 180 months	age: 180 months	age: 204 months	age: 181 months	age: 948 months	age: 200 months	age: 205 months	age: 129 months	age: 183 months	age: 220 months	age: 385 months	age: 468 months	age: 264 months	age: 228 months	age: 144 months	age: 204 months	age: 264 months	age: 696 months	age: 336 months	age: 200 months	age: 223 months	age: 177 months	age: 212 months	age: 216 months	age: 200 months	age: 164 months	age: 175 months	age: 200 months	age: 101 months	age: 136 months	age: 487 months	age: 198 months	age: 137 months	age: 304 months	age: 229 months	age: 242 months	age: 165 months	age: 218 months	age: 96 months	age: 128 months	age: 217 months	age: 192 months	age: 111 months
!Sample_characteristics_ch1	gender: M	gender: M	gender: M	gender: F	gender: F	gender: M	gender: M	gender: M	gender: F	gender: M	gender: M	gender: M	gender: M	gender: F	gender: M	gender: M	gender: M	gender: F	gender: M	gender: M	gender: F	gender: F	gender: M	gender: F	gender: M	gender: M	gender: M	gender: M	gender: F	gender: M	gender: M	gender: F	gender: M	gender: M	gender: M	gender: M	gender: F	gender: M	gender: F	gender: M	gender: F	gender: F	gender: M	gender: M	gender: M	gender: F	gender: M	gender: F	gender: F
!Sample_characteristics_ch1	histological subtype: Giant cell rich	histological subtype: Osteoblastic	histological subtype: Osteoblastic	histological subtype: Fibroblastic	histological subtype: Osteoblastic	histological subtype: Chondroblastic	histological subtype: Sclerosing	histological subtype: Chondroblastic	histological subtype: Osteoblastic	histological subtype: Sclerosing	histological subtype: Osteoblastic	histological subtype: Osteoblastic	histological subtype: Chondroblastic	histological subtype: Chondroblastic	histological subtype: Osteoblastic	histological subtype: Osteoblastic	histological subtype: Possibly chondromyxoid fibroma like	histological subtype: Fibroblastic	histological subtype: Osteoblastic	histological subtype: Osteoblastic	histological subtype: Osteoblastic	histological subtype: Fibroblastic	histological subtype: Fibroblastic	histological subtype: Telangiectatic	histological subtype: Fibroblastic	histological subtype: Osteoblastic	histological subtype: Chondroblastic	histological subtype: Osteoblastic	histological subtype: Osteoblastic	histological subtype: Osteoblastic	histological subtype: Telangiectatic	histological subtype: Telangiectatic	histological subtype: Osteoblastic	histological subtype: Osteoblastic	histological subtype: Osteoblastic	histological subtype: Osteoblastic	histological subtype: Anaplastic	histological subtype: Osteoblastic	histological subtype: Osteoblastic	histological subtype: Osteoblastic	histological subtype: Chondroblastic	histological subtype: Osteoblastic	histological subtype: Osteoblastic	histological subtype: Osteoblastic	histological subtype: Osteoblastic	histological subtype: Osteoblastic	histological subtype: Osteoblastic	histological subtype: Osteoblastic	histological subtype: Pleomorphic
!Sample_characteristics_ch1	tumor location: Left distal femur	tumor location: Left proximal humerus	tumor location: Left distal femur	tumor location: Left distal femur	tumor location: Humerus	tumor location: Tibia	tumor location: Left distal femur	tumor location: Right proximal tibia	tumor location: Left femur	tumor location: Right proximal tibia	tumor location: Humerus	tumor location: Right proximal femur	tumor location: Left distal femur	tumor location: Left distal femur	tumor location: Distal femur	tumor location: Right proximal tibia	tumor location: Right humerus	tumor location: Unknown	tumor location: Femur	tumor location: Femur	tumor location: Femur	tumor location: Humerus	tumor location: Humerus	tumor location: Tibia	tumor location: Femur	tumor location: Left proximal tibia	tumor location: Left proximal tibia	tumor location: Left distal femur	tumor location: Right distal femur	tumor location: Left distal femur	tumor location: Right distal femur	tumor location: Right proximal tibia	tumor location: Right distal tibia	tumor location: Left proximal humerus	tumor location: Diaphysis of left femur	tumor location: Left proximal tibia	tumor location: Left proximal femur	tumor location: Left proximal tibia	tumor location: Left proximal tibia	tumor location: Left proximal tibia	tumor location: Right proximal humerus	tumor location: Right distal femur	tumor location: Left distal femur	tumor location: Left proximal fibula	tumor location: Left distal femur	tumor location: Right distal femur	tumor location: Left distal femur	tumor location: Right proximal tibia	tumor location: Right distal femur
!Sample_characteristics_ch1	huvos grade: 4	huvos grade: 2	huvos grade: 3	huvos grade: 1	huvos grade: 1	huvos grade: 2	huvos grade: 3	huvos grade: 2	huvos grade: 1	huvos grade: 1	huvos grade: Unknown	huvos grade: 1	huvos grade: 3	huvos grade: Unknown	huvos grade: 2	huvos grade: 4	huvos grade: 1	huvos grade: Unknown	huvos grade: 1	huvos grade: 3	huvos grade: 3	huvos grade: 2	huvos grade: 1	huvos grade: Unknown	huvos grade: 3	huvos grade: 1	huvos grade: 3	huvos grade: 4	huvos grade: 2	huvos grade: 3	huvos grade: 1	huvos grade: 1	huvos grade: 2	huvos grade: Unknown	huvos grade: 1	huvos grade: 3	huvos grade: 2	huvos grade: 3	huvos grade: 2	huvos grade: 2	huvos grade: 2	huvos grade: 3	huvos grade: 2	huvos grade: 2	huvos grade: 2	huvos grade: 1	huvos grade: 2	huvos grade: 2	huvos grade: 4
!Sample_characteristics_ch1	group: Metastases present at diagnosis	group: Metastases at 16 months after diagnosis of the primary tumor	group: Metastases present at diagnosis	group: Metastases at 10 months after diagnosis of the primary tumor	group: Metastases at 5 months after diagnosis of the primary tumor	group: Metastases at 30 months after diagnosis of the primary tumor	group: Metastases present at diagnosis	group: Metastases present at diagnosis	group: Metastases at 9 months after diagnosis of the primary tumor	group: Metastases at 25 months after diagnosis of the primary tumor	group: Metastases at 12 months after diagnosis of the primary tumor	group: Metastases present at diagnosis	group: Metastases at 9 months after diagnosis of the primary tumor	group: Metastases present at diagnosis	group: Metastases present at diagnosis	group: Metastases present at diagnosis	group: Metastases at 10 months after diagnosis of the primary tumor	group: Metastases at 36 months after diagnosis of the primary tumor	group: Metastases at 10 months after diagnosis of the primary tumor	group: Metastases at 24 months after diagnosis of the primary tumor	group: Metastases at 44 months after diagnosis of the primary tumor	group: No metastases	group: No metastases	group: No metastases	group: No metastases	group: Metastases at 6 months after diagnosis of the primary tumor	group: Metastases at 21 months after diagnosis of the primary tumor	group: Metastases present at diagnosis	group: Metastases at 17 months after diagnosis of the primary tumor	group: No metastases	group: Metastases present at diagnosis	group: Metastases at 18 months after diagnosis of the primary tumor	group: No metastases	group: Metastases present at diagnosis	group: No metastases	group: No metastases	group: No metastases	group: Metastases at 10 months after diagnosis of the primary tumor	group: No metastases	group: Metastases at 27 months after diagnosis of the primary tumor	group: No metastases	group: No metastases	group: Metastases present at diagnosis	group: Metastases at 24 months after diagnosis of the primary tumor	group: Metastases present at diagnosis	group: Metastases present at diagnosis	group: No metastases	group: No metastases	group: No metastases
!Sample_characteristics_ch1	status: Deceased after 27 months.	status: Deceased at 21 months after diagnosis of the primary tumor	status: Alive at 46 months after diagnosis of the primary tumor	status: Alive at 28 months after diagnosis of the primary tumor	status: Deceased at 11 months after diagnosis of the primary tumor	status: Alive at 37 months after diagnosis of the primary tumor	status: Alive at 45 months after diagnosis of the primary tumor	status: Deceased at 13 months after diagnosis of the primary tumor	status: Deceased at 33 months after diagnosis of the primary tumor	status: Alive at 25 months after diagnosis of the primary tumor	status: Deceased at 18 months after diagnosis of the primary tumor	status: Deceased at 30 months after diagnosis of the primary tumor	status: Deceased at 35 months after diagnosis of the primary tumor	status: Deceased at 4 months after diagnosis of the primary tumor	status: Deceased at 27 months after diagnosis of the primary tumor	status: Alive at 26 months after diagnosis of the primary tumor	status: Deceased at 18 months after diagnosis of the primary tumor	status: Deceased at 189 months after diagnosis of the primary tumor	status: Alive at 36 months after diagnosis of the primary tumor	status: Alive at 123 months after diagnosis of the primary tumor	status: Deceased at 110 months after diagnosis of the primary tumor	status: Alive at 63 months after diagnosis of the primary tumor	status: Alive at 60 months after diagnosis of the primary tumor	status: Alive at 60 months after diagnosis of the primary tumor	status: Alive at 60 months after diagnosis of the primary tumor	status: Deceased at 10 months after diagnosis of the primary tumor	status: Deceased at 39 months after diagnosis of the primary tumor	status: Alive at 95 months after diagnosis of the primary tumor	status: Deceased at 83 months after diagnosis of the primary tumor	status: Alive at 246 months after diagnosis of the primary tumor	status: Deceased at 25 months after diagnosis of the primary tumor	status: Deceased at 40 months after diagnosis of the primary tumor	status: Alive at 143 months after diagnosis of the primary tumor	status: Deceased at 11 months after diagnosis of the primary tumor	status: Alive at 105 months after diagnosis of the primary tumor	status: Alive at 78 months after diagnosis of the primary tumor	status: Alive at 97 months after diagnosis of the primary tumor	status: Deceased at 33 months after diagnosis of the primary tumor	status: Alive at 77 months after diagnosis of the primary tumor	status: Deceased at 47 months after diagnosis of the primary tumor	status: Alive at 120 months after diagnosis of the primary tumor	status: Alive at 91 months after diagnosis of the primary tumor	status: Deceased at 29 months after diagnosis of the primary tumor	status: Alive at 32 months after diagnosis of the primary tumor	status: Alive at 31 months after diagnosis of the primary tumor	status: Deceased at 25 months after diagnosis of the primary tumor	status: Alive at 219 months after diagnosis of the primary tumor	status: Alive at 193 months after diagnosis of the primary tumor	status: Alive at 184 months after diagnosis of the primary tumor
!Sample_molecule_ch1	total RNA	total RNA	total RNA	total RNA	total RNA	total RNA	total RNA	total RNA	total RNA	total RNA	total RNA	total RNA	total RNA	total RNA	total RNA	total RNA	total RNA	total RNA	total RNA	total RNA	total RNA	total RNA	total RNA	total RNA	total RNA	total RNA	total RNA	total RNA	total RNA	total RNA	total RNA	total RNA	total RNA	total RNA	total RNA	total RNA	total RNA	total RNA	total RNA	total RNA	total RNA	total RNA	total RNA	total RNA	total RNA	total RNA	total RNA	total RNA	total RNA
!Sample_extract_protocol_ch1	Osteosarcoma tissue was snap-frozen in 2-Methylbutane (Sigma-Aldrich, Zwijndrecht, the Netherlands) and stored at -70°C. Using a cryostat, 20 µm sections from each block were cut and stained with hematoxylin and eosin to ensure at least 70% tumor content and viability. RNA was isolated using TRIzol reagent (Invitrogen), followed by RNA clean-up using the QIAGEN Rneasy mini kit (Venlo, the Netherl…	Osteosarcoma tissue was snap-frozen in 2-Methylbutane (Sigma-Aldrich, Zwijndrecht, the Netherlands) and stored at -70°C. Using a cryostat, 20 µm sections from each block were cut and stained with hematoxylin and eosin to ensure at least 70% tumor content and viability. RNA was isolated using TRIzol reagent (Invitrogen), followed by RNA clean-up using the QIAGEN Rneasy mini kit (Venlo, the Netherl…	Osteosarcoma tissue was snap-frozen in 2-Methylbutane (Sigma-Aldrich, Zwijndrecht, the Netherlands) and stored at -70°C. Using a cryostat, 20 µm sections from each block were cut and stained with hematoxylin and eosin to ensure at least 70% tumor content and viability. RNA was isolated using TRIzol reagent (Invitrogen), followed by RNA clean-up using the QIAGEN Rneasy mini kit (Venlo, the Netherl…	Osteosarcoma tissue was snap-frozen in 2-Methylbutane (Sigma-Aldrich, Zwijndrecht, the Netherlands) and stored at -70°C. Using a cryostat, 20 µm sections from each block were cut and stained with hematoxylin and eosin to ensure at least 70% tumor content and viability. RNA was isolated using TRIzol reagent (Invitrogen), followed by RNA clean-up using the QIAGEN Rneasy mini kit (Venlo, the Netherl…	Osteosarcoma tissue was snap-frozen in 2-Methylbutane (Sigma-Aldrich, Zwijndrecht, the Netherlands) and stored at -70°C. Using a cryostat, 20 µm sections from each block were cut and stained with hematoxylin and eosin to ensure at least 70% tumor content and viability. RNA was isolated using TRIzol reagent (Invitrogen), followed by RNA clean-up using the QIAGEN Rneasy mini kit (Venlo, the Netherl…	Osteosarcoma tissue was snap-frozen in 2-Methylbutane (Sigma-Aldrich, Zwijndrecht, the Netherlands) and stored at -70°C. Using a cryostat, 20 µm sections from each block were cut and stained with hematoxylin and eosin to ensure at least 70% tumor content and viability. RNA was isolated using TRIzol reagent (Invitrogen), followed by RNA clean-up using the QIAGEN Rneasy mini kit (Venlo, the Netherl…	Osteosarcoma tissue was snap-frozen in 2-Methylbutane (Sigma-Aldrich, Zwijndrecht, the Netherlands) and stored at -70°C. Using a cryostat, 20 µm sections from each block were cut and stained with hematoxylin and eosin to ensure at least 70% tumor content and viability. RNA was isolated using TRIzol reagent (Invitrogen), followed by RNA clean-up using the QIAGEN Rneasy mini kit (Venlo, the Netherl…	Osteosarcoma tissue was snap-frozen in 2-Methylbutane (Sigma-Aldrich, Zwijndrecht, the Netherlands) and stored at -70°C. Using a cryostat, 20 µm sections from each block were cut and stained with hematoxylin and eosin to ensure at least 70% tumor content and viability. RNA was isolated using TRIzol reagent (Invitrogen), followed by RNA clean-up using the QIAGEN Rneasy mini kit (Venlo, the Netherl…	Osteosarcoma tissue was snap-frozen in 2-Methylbutane (Sigma-Aldrich, Zwijndrecht, the Netherlands) and stored at -70°C. Using a cryostat, 20 µm sections from each block were cut and stained with hematoxylin and eosin to ensure at least 70% tumor content and viability. RNA was isolated using TRIzol reagent (Invitrogen), followed by RNA clean-up using the QIAGEN Rneasy mini kit (Venlo, the Netherl…	Osteosarcoma tissue was snap-frozen in 2-Methylbutane (Sigma-Aldrich, Zwijndrecht, the Netherlands) and stored at -70°C. Using a cryostat, 20 µm sections from each block were cut and stained with hematoxylin and eosin to ensure at least 70% tumor content and viability. RNA was isolated using TRIzol reagent (Invitrogen), followed by RNA clean-up using the QIAGEN Rneasy mini kit (Venlo, the Netherl…	Osteosarcoma tissue was snap-frozen in 2-Methylbutane (Sigma-Aldrich, Zwijndrecht, the Netherlands) and stored at -70°C. Using a cryostat, 20 µm sections from each block were cut and stained with hematoxylin and eosin to ensure at least 70% tumor content and viability. RNA was isolated using TRIzol reagent (Invitrogen), followed by RNA clean-up using the QIAGEN Rneasy mini kit (Venlo, the Netherl…	Osteosarcoma tissue was snap-frozen in 2-Methylbutane (Sigma-Aldrich, Zwijndrecht, the Netherlands) and stored at -70°C. Using a cryostat, 20 µm sections from each block were cut and stained with hematoxylin and eosin to ensure at least 70% tumor content and viability. RNA was isolated using TRIzol reagent (Invitrogen), followed by RNA clean-up using the QIAGEN Rneasy mini kit (Venlo, the Netherl…	Osteosarcoma tissue was snap-frozen in 2-Methylbutane (Sigma-Aldrich, Zwijndrecht, the Netherlands) and stored at -70°C. Using a cryostat, 20 µm sections from each block were cut and stained with hematoxylin and eosin to ensure at least 70% tumor content and viability. RNA was isolated using TRIzol reagent (Invitrogen), followed by RNA clean-up using the QIAGEN Rneasy mini kit (Venlo, the Netherl…	Osteosarcoma tissue was snap-frozen in 2-Methylbutane (Sigma-Aldrich, Zwijndrecht, the Netherlands) and stored at -70°C. Using a cryostat, 20 µm sections from each block were cut and stained with hematoxylin and eosin to ensure at least 70% tumor content and viability. RNA was isolated using TRIzol reagent (Invitrogen), followed by RNA clean-up using the QIAGEN Rneasy mini kit (Venlo, the Netherl…	Osteosarcoma tissue was snap-frozen in 2-Methylbutane (Sigma-Aldrich, Zwijndrecht, the Netherlands) and stored at -70°C. Using a cryostat, 20 µm sections from each block were cut and stained with hematoxylin and eosin to ensure at least 70% tumor content and viability. RNA was isolated using TRIzol reagent (Invitrogen), followed by RNA clean-up using the QIAGEN Rneasy mini kit (Venlo, the Netherl…	Osteosarcoma tissue was snap-frozen in 2-Methylbutane (Sigma-Aldrich, Zwijndrecht, the Netherlands) and stored at -70°C. Using a cryostat, 20 µm sections from each block were cut and stained with hematoxylin and eosin to ensure at least 70% tumor content and viability. RNA was isolated using TRIzol reagent (Invitrogen), followed by RNA clean-up using the QIAGEN Rneasy mini kit (Venlo, the Netherl…	Osteosarcoma tissue was snap-frozen in 2-Methylbutane (Sigma-Aldrich, Zwijndrecht, the Netherlands) and stored at -70°C. Using a cryostat, 20 µm sections from each block were cut and stained with hematoxylin and eosin to ensure at least 70% tumor content and viability. RNA was isolated using TRIzol reagent (Invitrogen), followed by RNA clean-up using the QIAGEN Rneasy mini kit (Venlo, the Netherl…	Osteosarcoma tissue was snap-frozen in 2-Methylbutane (Sigma-Aldrich, Zwijndrecht, the Netherlands) and stored at -70°C. Using a cryostat, 20 µm sections from each block were cut and stained with hematoxylin and eosin to ensure at least 70% tumor content and viability. RNA was isolated using TRIzol reagent (Invitrogen), followed by RNA clean-up using the QIAGEN Rneasy mini kit (Venlo, the Netherl…	Osteosarcoma tissue was snap-frozen in 2-Methylbutane (Sigma-Aldrich, Zwijndrecht, the Netherlands) and stored at -70°C. Using a cryostat, 20 µm sections from each block were cut and stained with hematoxylin and eosin to ensure at least 70% tumor content and viability. RNA was isolated using TRIzol reagent (Invitrogen), followed by RNA clean-up using the QIAGEN Rneasy mini kit (Venlo, the Netherl…	Osteosarcoma tissue was snap-frozen in 2-Methylbutane (Sigma-Aldrich, Zwijndrecht, the Netherlands) and stored at -70°C. Using a cryostat, 20 µm sections from each block were cut and stained with hematoxylin and eosin to ensure at least 70% tumor content and viability. RNA was isolated using TRIzol reagent (Invitrogen), followed by RNA clean-up using the QIAGEN Rneasy mini kit (Venlo, the Netherl…	Osteosarcoma tissue was snap-frozen in 2-Methylbutane (Sigma-Aldrich, Zwijndrecht, the Netherlands) and stored at -70°C. Using a cryostat, 20 µm sections from each block were cut and stained with hematoxylin and eosin to ensure at least 70% tumor content and viability. RNA was isolated using TRIzol reagent (Invitrogen), followed by RNA clean-up using the QIAGEN Rneasy mini kit (Venlo, the Netherl…	Osteosarcoma tissue was snap-frozen in 2-Methylbutane (Sigma-Aldrich, Zwijndrecht, the Netherlands) and stored at -70°C. Using a cryostat, 20 µm sections from each block were cut and stained with hematoxylin and eosin to ensure at least 70% tumor content and viability. RNA was isolated using TRIzol reagent (Invitrogen), followed by RNA clean-up using the QIAGEN Rneasy mini kit (Venlo, the Netherl…	Osteosarcoma tissue was snap-frozen in 2-Methylbutane (Sigma-Aldrich, Zwijndrecht, the Netherlands) and stored at -70°C. Using a cryostat, 20 µm sections from each block were cut and stained with hematoxylin and eosin to ensure at least 70% tumor content and viability. RNA was isolated using TRIzol reagent (Invitrogen), followed by RNA clean-up using the QIAGEN Rneasy mini kit (Venlo, the Netherl…	Osteosarcoma tissue was snap-frozen in 2-Methylbutane (Sigma-Aldrich, Zwijndrecht, the Netherlands) and stored at -70°C. Using a cryostat, 20 µm sections from each block were cut and stained with hematoxylin and eosin to ensure at least 70% tumor content and viability. RNA was isolated using TRIzol reagent (Invitrogen), followed by RNA clean-up using the QIAGEN Rneasy mini kit (Venlo, the Netherl…	Osteosarcoma tissue was snap-frozen in 2-Methylbutane (Sigma-Aldrich, Zwijndrecht, the Netherlands) and stored at -70°C. Using a cryostat, 20 µm sections from each block were cut and stained with hematoxylin and eosin to ensure at least 70% tumor content and viability. RNA was isolated using TRIzol reagent (Invitrogen), followed by RNA clean-up using the QIAGEN Rneasy mini kit (Venlo, the Netherl…	Osteosarcoma tissue was snap-frozen in 2-Methylbutane (Sigma-Aldrich, Zwijndrecht, the Netherlands) and stored at -70°C. Using a cryostat, 20 µm sections from each block were cut and stained with hematoxylin and eosin to ensure at least 70% tumor content and viability. RNA was isolated using TRIzol reagent (Invitrogen), followed by RNA clean-up using the QIAGEN Rneasy mini kit (Venlo, the Netherl…	Osteosarcoma tissue was snap-frozen in 2-Methylbutane (Sigma-Aldrich, Zwijndrecht, the Netherlands) and stored at -70°C. Using a cryostat, 20 µm sections from each block were cut and stained with hematoxylin and eosin to ensure at least 70% tumor content and viability. RNA was isolated using TRIzol reagent (Invitrogen), followed by RNA clean-up using the QIAGEN Rneasy mini kit (Venlo, the Netherl…	Osteosarcoma tissue was snap-frozen in 2-Methylbutane (Sigma-Aldrich, Zwijndrecht, the Netherlands) and stored at -70°C. Using a cryostat, 20 µm sections from each block were cut and stained with hematoxylin and eosin to ensure at least 70% tumor content and viability. RNA was isolated using TRIzol reagent (Invitrogen), followed by RNA clean-up using the QIAGEN Rneasy mini kit (Venlo, the Netherl…	Osteosarcoma tissue was snap-frozen in 2-Methylbutane (Sigma-Aldrich, Zwijndrecht, the Netherlands) and stored at -70°C. Using a cryostat, 20 µm sections from each block were cut and stained with hematoxylin and eosin to ensure at least 70% tumor content and viability. RNA was isolated using TRIzol reagent (Invitrogen), followed by RNA clean-up using the QIAGEN Rneasy mini kit (Venlo, the Netherl…	Osteosarcoma tissue was snap-frozen in 2-Methylbutane (Sigma-Aldrich, Zwijndrecht, the Netherlands) and stored at -70°C. Using a cryostat, 20 µm sections from each block were cut and stained with hematoxylin and eosin to ensure at least 70% tumor content and viability. RNA was isolated using TRIzol reagent (Invitrogen), followed by RNA clean-up using the QIAGEN Rneasy mini kit (Venlo, the Netherl…	Osteosarcoma tissue was snap-frozen in 2-Methylbutane (Sigma-Aldrich, Zwijndrecht, the Netherlands) and stored at -70°C. Using a cryostat, 20 µm sections from each block were cut and stained with hematoxylin and eosin to ensure at least 70% tumor content and viability. RNA was isolated using TRIzol reagent (Invitrogen), followed by RNA clean-up using the QIAGEN Rneasy mini kit (Venlo, the Netherl…	Osteosarcoma tissue was snap-frozen in 2-Methylbutane (Sigma-Aldrich, Zwijndrecht, the Netherlands) and stored at -70°C. Using a cryostat, 20 µm sections from each block were cut and stained with hematoxylin and eosin to ensure at least 70% tumor content and viability. RNA was isolated using TRIzol reagent (Invitrogen), followed by RNA clean-up using the QIAGEN Rneasy mini kit (Venlo, the Netherl…	Osteosarcoma tissue was snap-frozen in 2-Methylbutane (Sigma-Aldrich, Zwijndrecht, the Netherlands) and stored at -70°C. Using a cryostat, 20 µm sections from each block were cut and stained with hematoxylin and eosin to ensure at least 70% tumor content and viability. RNA was isolated using TRIzol reagent (Invitrogen), followed by RNA clean-up using the QIAGEN Rneasy mini kit (Venlo, the Netherl…	Osteosarcoma tissue was snap-frozen in 2-Methylbutane (Sigma-Aldrich, Zwijndrecht, the Netherlands) and stored at -70°C. Using a cryostat, 20 µm sections from each block were cut and stained with hematoxylin and eosin to ensure at least 70% tumor content and viability. RNA was isolated using TRIzol reagent (Invitrogen), followed by RNA clean-up using the QIAGEN Rneasy mini kit (Venlo, the Netherl…	Osteosarcoma tissue was snap-frozen in 2-Methylbutane (Sigma-Aldrich, Zwijndrecht, the Netherlands) and stored at -70°C. Using a cryostat, 20 µm sections from each block were cut and stained with hematoxylin and eosin to ensure at least 70% tumor content and viability. RNA was isolated using TRIzol reagent (Invitrogen), followed by RNA clean-up using the QIAGEN Rneasy mini kit (Venlo, the Netherl…	Osteosarcoma tissue was snap-frozen in 2-Methylbutane (Sigma-Aldrich, Zwijndrecht, the Netherlands) and stored at -70°C. Using a cryostat, 20 µm sections from each block were cut and stained with hematoxylin and eosin to ensure at least 70% tumor content and viability. RNA was isolated using TRIzol reagent (Invitrogen), followed by RNA clean-up using the QIAGEN Rneasy mini kit (Venlo, the Netherl…	Osteosarcoma tissue was snap-frozen in 2-Methylbutane (Sigma-Aldrich, Zwijndrecht, the Netherlands) and stored at -70°C. Using a cryostat, 20 µm sections from each block were cut and stained with hematoxylin and eosin to ensure at least 70% tumor content and viability. RNA was isolated using TRIzol reagent (Invitrogen), followed by RNA clean-up using the QIAGEN Rneasy mini kit (Venlo, the Netherl…	Osteosarcoma tissue was snap-frozen in 2-Methylbutane (Sigma-Aldrich, Zwijndrecht, the Netherlands) and stored at -70°C. Using a cryostat, 20 µm sections from each block were cut and stained with hematoxylin and eosin to ensure at least 70% tumor content and viability. RNA was isolated using TRIzol reagent (Invitrogen), followed by RNA clean-up using the QIAGEN Rneasy mini kit (Venlo, the Netherl…	Osteosarcoma tissue was snap-frozen in 2-Methylbutane (Sigma-Aldrich, Zwijndrecht, the Netherlands) and stored at -70°C. Using a cryostat, 20 µm sections from each block were cut and stained with hematoxylin and eosin to ensure at least 70% tumor content and viability. RNA was isolated using TRIzol reagent (Invitrogen), followed by RNA clean-up using the QIAGEN Rneasy mini kit (Venlo, the Netherl…	Osteosarcoma tissue was snap-frozen in 2-Methylbutane (Sigma-Aldrich, Zwijndrecht, the Netherlands) and stored at -70°C. Using a cryostat, 20 µm sections from each block were cut and stained with hematoxylin and eosin to ensure at least 70% tumor content and viability. RNA was isolated using TRIzol reagent (Invitrogen), followed by RNA clean-up using the QIAGEN Rneasy mini kit (Venlo, the Netherl…	Osteosarcoma tissue was snap-frozen in 2-Methylbutane (Sigma-Aldrich, Zwijndrecht, the Netherlands) and stored at -70°C. Using a cryostat, 20 µm sections from each block were cut and stained with hematoxylin and eosin to ensure at least 70% tumor content and viability. RNA was isolated using TRIzol reagent (Invitrogen), followed by RNA clean-up using the QIAGEN Rneasy mini kit (Venlo, the Netherl…	Osteosarcoma tissue was snap-frozen in 2-Methylbutane (Sigma-Aldrich, Zwijndrecht, the Netherlands) and stored at -70°C. Using a cryostat, 20 µm sections from each block were cut and stained with hematoxylin and eosin to ensure at least 70% tumor content and viability. RNA was isolated using TRIzol reagent (Invitrogen), followed by RNA clean-up using the QIAGEN Rneasy mini kit (Venlo, the Netherl…	Osteosarcoma tissue was snap-frozen in 2-Methylbutane (Sigma-Aldrich, Zwijndrecht, the Netherlands) and stored at -70°C. Using a cryostat, 20 µm sections from each block were cut and stained with hematoxylin and eosin to ensure at least 70% tumor content and viability. RNA was isolated using TRIzol reagent (Invitrogen), followed by RNA clean-up using the QIAGEN Rneasy mini kit (Venlo, the Netherl…	Osteosarcoma tissue was snap-frozen in 2-Methylbutane (Sigma-Aldrich, Zwijndrecht, the Netherlands) and stored at -70°C. Using a cryostat, 20 µm sections from each block were cut and stained with hematoxylin and eosin to ensure at least 70% tumor content and viability. RNA was isolated using TRIzol reagent (Invitrogen), followed by RNA clean-up using the QIAGEN Rneasy mini kit (Venlo, the Netherl…	Osteosarcoma tissue was snap-frozen in 2-Methylbutane (Sigma-Aldrich, Zwijndrecht, the Netherlands) and stored at -70°C. Using a cryostat, 20 µm sections from each block were cut and stained with hematoxylin and eosin to ensure at least 70% tumor content and viability. RNA was isolated using TRIzol reagent (Invitrogen), followed by RNA clean-up using the QIAGEN Rneasy mini kit (Venlo, the Netherl…	Osteosarcoma tissue was snap-frozen in 2-Methylbutane (Sigma-Aldrich, Zwijndrecht, the Netherlands) and stored at -70°C. Using a cryostat, 20 µm sections from each block were cut and stained with hematoxylin and eosin to ensure at least 70% tumor content and viability. RNA was isolated using TRIzol reagent (Invitrogen), followed by RNA clean-up using the QIAGEN Rneasy mini kit (Venlo, the Netherl…	Osteosarcoma tissue was snap-frozen in 2-Methylbutane (Sigma-Aldrich, Zwijndrecht, the Netherlands) and stored at -70°C. Using a cryostat, 20 µm sections from each block were cut and stained with hematoxylin and eosin to ensure at least 70% tumor content and viability. RNA was isolated using TRIzol reagent (Invitrogen), followed by RNA clean-up using the QIAGEN Rneasy mini kit (Venlo, the Netherl…	Osteosarcoma tissue was snap-frozen in 2-Methylbutane (Sigma-Aldrich, Zwijndrecht, the Netherlands) and stored at -70°C. Using a cryostat, 20 µm sections from each block were cut and stained with hematoxylin and eosin to ensure at least 70% tumor content and viability. RNA was isolated using TRIzol reagent (Invitrogen), followed by RNA clean-up using the QIAGEN Rneasy mini kit (Venlo, the Netherl…	Osteosarcoma tissue was snap-frozen in 2-Methylbutane (Sigma-Aldrich, Zwijndrecht, the Netherlands) and stored at -70°C. Using a cryostat, 20 µm sections from each block were cut and stained with hematoxylin and eosin to ensure at least 70% tumor content and viability. RNA was isolated using TRIzol reagent (Invitrogen), followed by RNA clean-up using the QIAGEN Rneasy mini kit (Venlo, the Netherl…
!Sample_label_ch1	biotin	biotin	biotin	biotin	biotin	biotin	biotin	biotin	biotin	biotin	biotin	biotin	biotin	biotin	biotin	biotin	biotin	biotin	biotin	biotin	biotin	biotin	biotin	biotin	biotin	biotin	biotin	biotin	biotin	biotin	biotin	biotin	biotin	biotin	biotin	biotin	biotin	biotin	biotin	biotin	biotin	biotin	biotin	biotin	biotin	biotin	biotin	biotin	biotin
!Sample_label_protocol_ch1	As per manufacturer's instructions.	As per manufacturer's instructions.	As per manufacturer's instructions.	As per manufacturer's instructions.	As per manufacturer's instructions.	As per manufacturer's instructions.	As per manufacturer's instructions.	As per manufacturer's instructions.	As per manufacturer's instructions.	As per manufacturer's instructions.	As per manufacturer's instructions.	As per manufacturer's instructions.	As per manufacturer's instructions.	As per manufacturer's instructions.	As per manufacturer's instructions.	As per manufacturer's instructions.	As per manufacturer's instructions.	As per manufacturer's instructions.	As per manufacturer's instructions.	As per manufacturer's instructions.	As per manufacturer's instructions.	As per manufacturer's instructions.	As per manufacturer's instructions.	As per manufacturer's instructions.	As per manufacturer's instructions.	As per manufacturer's instructions.	As per manufacturer's instructions.	As per manufacturer's instructions.	As per manufacturer's instructions.	As per manufacturer's instructions.	As per manufacturer's instructions.	As per manufacturer's instructions.	As per manufacturer's instructions.	As per manufacturer's instructions.	As per manufacturer's instructions.	As per manufacturer's instructions.	As per manufacturer's instructions.	As per manufacturer's instructions.	As per manufacturer's instructions.	As per manufacturer's instructions.	As per manufacturer's instructions.	As per manufacturer's instructions.	As per manufacturer's instructions.	As per manufacturer's instructions.	As per manufacturer's instructions.	As per manufacturer's instructions.	As per manufacturer's instructions.	As per manufacturer's instructions.	As per manufacturer's instructions.
!Sample_taxid_ch1	9606	9606	9606	9606	9606	9606	9606	9606	9606	9606	9606	9606	9606	9606	9606	9606	9606	9606	9606	9606	9606	9606	9606	9606	9606	9606	9606	9606	9606	9606	9606	9606	9606	9606	9606	9606	9606	9606	9606	9606	9606	9606	9606	9606	9606	9606	9606	9606	9606
!Sample_hyb_protocol	As per manufacturer's instructions.	As per manufacturer's instructions.	As per manufacturer's instructions.	As per manufacturer's instructions.	As per manufacturer's instructions.	As per manufacturer's instructions.	As per manufacturer's instructions.	As per manufacturer's instructions.	As per manufacturer's instructions.	As per manufacturer's instructions.	As per manufacturer's instructions.	As per manufacturer's instructions.	As per manufacturer's instructions.	As per manufacturer's instructions.	As per manufacturer's instructions.	As per manufacturer's instructions.	As per manufacturer's instructions.	As per manufacturer's instructions.	As per manufacturer's instructions.	As per manufacturer's instructions.	As per manufacturer's instructions.	As per manufacturer's instructions.	As per manufacturer's instructions.	As per manufacturer's instructions.	As per manufacturer's instructions.	As per manufacturer's instructions.	As per manufacturer's instructions.	As per manufacturer's instructions.	As per manufacturer's instructions.	As per manufacturer's instructions.	As per manufacturer's instructions.	As per manufacturer's instructions.	As per manufacturer's instructions.	As per manufacturer's instructions.	As per manufacturer's instructions.	As per manufacturer's instructions.	As per manufacturer's instructions.	As per manufacturer's instructions.	As per manufacturer's instructions.	As per manufacturer's instructions.	As per manufacturer's instructions.	As per manufacturer's instructions.	As per manufacturer's instructions.	As per manufacturer's instructions.	As per manufacturer's instructions.	As per manufacturer's instructions.	As per manufacturer's instructions.	As per manufacturer's instructions.	As per manufacturer's instructions.
!Sample_scan_protocol	As per manufacturer's instructions.	As per manufacturer's instructions.	As per manufacturer's instructions.	As per manufacturer's instructions.	As per manufacturer's instructions.	As per manufacturer's instructions.	As per manufacturer's instructions.	As per manufacturer's instructions.	As per manufacturer's instructions.	As per manufacturer's instructions.	As per manufacturer's instructions.	As per manufacturer's instructions.	As per manufacturer's instructions.	As per manufacturer's instructions.	As per manufacturer's instructions.	As per manufacturer's instructions.	As per manufacturer's instructions.	As per manufacturer's instructions.	As per manufacturer's instructions.	As per manufacturer's instructions.	As per manufacturer's instructions.	As per manufacturer's instructions.	As per manufacturer's instructions.	As per manufacturer's instructions.	As per manufacturer's instructions.	As per manufacturer's instructions.	As per manufacturer's instructions.	As per manufacturer's instructions.	As per manufacturer's instructions.	As per manufacturer's instructions.	As per manufacturer's instructions.	As per manufacturer's instructions.	As per manufacturer's instructions.	As per manufacturer's instructions.	As per manufacturer's instructions.	As per manufacturer's instructions.	As per manufacturer's instructions.	As per manufacturer's instructions.	As per manufacturer's instructions.	As per manufacturer's instructions.	As per manufacturer's instructions.	As per manufacturer's instructions.	As per manufacturer's instructions.	As per manufacturer's instructions.	As per manufacturer's instructions.	As per manufacturer's instructions.	As per manufacturer's instructions.	As per manufacturer's instructions.	As per manufacturer's instructions.
!Sample_description	Gene expression data were exported from BeadStudio version 3.1.3.0 (Illumina) in GeneSpring probe profile format.	Gene expression data were exported from BeadStudio version 3.1.3.0 (Illumina) in GeneSpring probe profile format.	Gene expression data were exported from BeadStudio version 3.1.3.0 (Illumina) in GeneSpring probe profile format.	Gene expression data were exported from BeadStudio version 3.1.3.0 (Illumina) in GeneSpring probe profile format.	Gene expression data were exported from BeadStudio version 3.1.3.0 (Illumina) in GeneSpring probe profile format.	Gene expression data were exported from BeadStudio version 3.1.3.0 (Illumina) in GeneSpring probe profile format.	Gene expression data were exported from BeadStudio version 3.1.3.0 (Illumina) in GeneSpring probe profile format.	Gene expression data were exported from BeadStudio version 3.1.3.0 (Illumina) in GeneSpring probe profile format.	Gene expression data were exported from BeadStudio version 3.1.3.0 (Illumina) in GeneSpring probe profile format.	Gene expression data were exported from BeadStudio version 3.1.3.0 (Illumina) in GeneSpring probe profile format.	Gene expression data were exported from BeadStudio version 3.1.3.0 (Illumina) in GeneSpring probe profile format.	Gene expression data were exported from BeadStudio version 3.1.3.0 (Illumina) in GeneSpring probe profile format.	Gene expression data were exported from BeadStudio version 3.1.3.0 (Illumina) in GeneSpring probe profile format.	Gene expression data were exported from BeadStudio version 3.1.3.0 (Illumina) in GeneSpring probe profile format.	Gene expression data were exported from BeadStudio version 3.1.3.0 (Illumina) in GeneSpring probe profile format.	Gene expression data were exported from BeadStudio version 3.1.3.0 (Illumina) in GeneSpring probe profile format.	Gene expression data were exported from BeadStudio version 3.1.3.0 (Illumina) in GeneSpring probe profile format.	Gene expression data were exported from BeadStudio version 3.1.3.0 (Illumina) in GeneSpring probe profile format.	Gene expression data were exported from BeadStudio version 3.1.3.0 (Illumina) in GeneSpring probe profile format.	Gene expression data were exported from BeadStudio version 3.1.3.0 (Illumina) in GeneSpring probe profile format.	Gene expression data were exported from BeadStudio version 3.1.3.0 (Illumina) in GeneSpring probe profile format.	Gene expression data were exported from BeadStudio version 3.1.3.0 (Illumina) in GeneSpring probe profile format.	Gene expression data were exported from BeadStudio version 3.1.3.0 (Illumina) in GeneSpring probe profile format.	Gene expression data were exported from BeadStudio version 3.1.3.0 (Illumina) in GeneSpring probe profile format.	Gene expression data were exported from BeadStudio version 3.1.3.0 (Illumina) in GeneSpring probe profile format.	Gene expression data were exported from BeadStudio version 3.1.3.0 (Illumina) in GeneSpring probe profile format.	Gene expression data were exported from BeadStudio version 3.1.3.0 (Illumina) in GeneSpring probe profile format.	Gene expression data were exported from BeadStudio version 3.1.3.0 (Illumina) in GeneSpring probe profile format.	Gene expression data were exported from BeadStudio version 3.1.3.0 (Illumina) in GeneSpring probe profile format.	Gene expression data were exported from BeadStudio version 3.1.3.0 (Illumina) in GeneSpring probe profile format.	Gene expression data were exported from BeadStudio version 3.1.3.0 (Illumina) in GeneSpring probe profile format.	Gene expression data were exported from BeadStudio version 3.1.3.0 (Illumina) in GeneSpring probe profile format.	Gene expression data were exported from BeadStudio version 3.1.3.0 (Illumina) in GeneSpring probe profile format.	Gene expression data were exported from BeadStudio version 3.1.3.0 (Illumina) in GeneSpring probe profile format.	Gene expression data were exported from BeadStudio version 3.1.3.0 (Illumina) in GeneSpring probe profile format.	Gene expression data were exported from BeadStudio version 3.1.3.0 (Illumina) in GeneSpring probe profile format.	Gene expression data were exported from BeadStudio version 3.1.3.0 (Illumina) in GeneSpring probe profile format.	Gene expression data were exported from BeadStudio version 3.1.3.0 (Illumina) in GeneSpring probe profile format.	Gene expression data were exported from BeadStudio version 3.1.3.0 (Illumina) in GeneSpring probe profile format.	Gene expression data were exported from BeadStudio version 3.1.3.0 (Illumina) in GeneSpring probe profile format.	Gene expression data were exported from BeadStudio version 3.1.3.0 (Illumina) in GeneSpring probe profile format.	Gene expression data were exported from BeadStudio version 3.1.3.0 (Illumina) in GeneSpring probe profile format.	Gene expression data were exported from BeadStudio version 3.1.3.0 (Illumina) in GeneSpring probe profile format.	Gene expression data were exported from BeadStudio version 3.1.3.0 (Illumina) in GeneSpring probe profile format.	Gene expression data were exported from BeadStudio version 3.1.3.0 (Illumina) in GeneSpring probe profile format.	Gene expression data were exported from BeadStudio version 3.1.3.0 (Illumina) in GeneSpring probe profile format.	Gene expression data were exported from BeadStudio version 3.1.3.0 (Illumina) in GeneSpring probe profile format.	Gene expression data were exported from BeadStudio version 3.1.3.0 (Illumina) in GeneSpring probe profile format.	Gene expression data were exported from BeadStudio version 3.1.3.0 (Illumina) in GeneSpring probe profile format.
!Sample_data_processing	Data were analyzed using the statistical language R. As Illumina identifiers are not stable and consistent between different chip versions, raw oligonucleotide sequences were converted to nuIDs. Data were transformed using the variance stabilizing transformation (vst) algorithm and subsequently normalized using robust spline normalization. Conversion to nuIDs, variance stabilizing transformation,…	Data were analyzed using the statistical language R. As Illumina identifiers are not stable and consistent between different chip versions, raw oligonucleotide sequences were converted to nuIDs. Data were transformed using the variance stabilizing transformation (vst) algorithm and subsequently normalized using robust spline normalization. Conversion to nuIDs, variance stabilizing transformation,…	Data were analyzed using the statistical language R. As Illumina identifiers are not stable and consistent between different chip versions, raw oligonucleotide sequences were converted to nuIDs. Data were transformed using the variance stabilizing transformation (vst) algorithm and subsequently normalized using robust spline normalization. Conversion to nuIDs, variance stabilizing transformation,…	Data were analyzed using the statistical language R. As Illumina identifiers are not stable and consistent between different chip versions, raw oligonucleotide sequences were converted to nuIDs. Data were transformed using the variance stabilizing transformation (vst) algorithm and subsequently normalized using robust spline normalization. Conversion to nuIDs, variance stabilizing transformation,…	Data were analyzed using the statistical language R. As Illumina identifiers are not stable and consistent between different chip versions, raw oligonucleotide sequences were converted to nuIDs. Data were transformed using the variance stabilizing transformation (vst) algorithm and subsequently normalized using robust spline normalization. Conversion to nuIDs, variance stabilizing transformation,…	Data were analyzed using the statistical language R. As Illumina identifiers are not stable and consistent between different chip versions, raw oligonucleotide sequences were converted to nuIDs. Data were transformed using the variance stabilizing transformation (vst) algorithm and subsequently normalized using robust spline normalization. Conversion to nuIDs, variance stabilizing transformation,…	Data were analyzed using the statistical language R. As Illumina identifiers are not stable and consistent between different chip versions, raw oligonucleotide sequences were converted to nuIDs. Data were transformed using the variance stabilizing transformation (vst) algorithm and subsequently normalized using robust spline normalization. Conversion to nuIDs, variance stabilizing transformation,…	Data were analyzed using the statistical language R. As Illumina identifiers are not stable and consistent between different chip versions, raw oligonucleotide sequences were converted to nuIDs. Data were transformed using the variance stabilizing transformation (vst) algorithm and subsequently normalized using robust spline normalization. Conversion to nuIDs, variance stabilizing transformation,…	Data were analyzed using the statistical language R. As Illumina identifiers are not stable and consistent between different chip versions, raw oligonucleotide sequences were converted to nuIDs. Data were transformed using the variance stabilizing transformation (vst) algorithm and subsequently normalized using robust spline normalization. Conversion to nuIDs, variance stabilizing transformation,…	Data were analyzed using the statistical language R. As Illumina identifiers are not stable and consistent between different chip versions, raw oligonucleotide sequences were converted to nuIDs. Data were transformed using the variance stabilizing transformation (vst) algorithm and subsequently normalized using robust spline normalization. Conversion to nuIDs, variance stabilizing transformation,…	Data were analyzed using the statistical language R. As Illumina identifiers are not stable and consistent between different chip versions, raw oligonucleotide sequences were converted to nuIDs. Data were transformed using the variance stabilizing transformation (vst) algorithm and subsequently normalized using robust spline normalization. Conversion to nuIDs, variance stabilizing transformation,…	Data were analyzed using the statistical language R. As Illumina identifiers are not stable and consistent between different chip versions, raw oligonucleotide sequences were converted to nuIDs. Data were transformed using the variance stabilizing transformation (vst) algorithm and subsequently normalized using robust spline normalization. Conversion to nuIDs, variance stabilizing transformation,…	Data were analyzed using the statistical language R. As Illumina identifiers are not stable and consistent between different chip versions, raw oligonucleotide sequences were converted to nuIDs. Data were transformed using the variance stabilizing transformation (vst) algorithm and subsequently normalized using robust spline normalization. Conversion to nuIDs, variance stabilizing transformation,…	Data were analyzed using the statistical language R. As Illumina identifiers are not stable and consistent between different chip versions, raw oligonucleotide sequences were converted to nuIDs. Data were transformed using the variance stabilizing transformation (vst) algorithm and subsequently normalized using robust spline normalization. Conversion to nuIDs, variance stabilizing transformation,…	Data were analyzed using the statistical language R. As Illumina identifiers are not stable and consistent between different chip versions, raw oligonucleotide sequences were converted to nuIDs. Data were transformed using the variance stabilizing transformation (vst) algorithm and subsequently normalized using robust spline normalization. Conversion to nuIDs, variance stabilizing transformation,…	Data were analyzed using the statistical language R. As Illumina identifiers are not stable and consistent between different chip versions, raw oligonucleotide sequences were converted to nuIDs. Data were transformed using the variance stabilizing transformation (vst) algorithm and subsequently normalized using robust spline normalization. Conversion to nuIDs, variance stabilizing transformation,…	Data were analyzed using the statistical language R. As Illumina identifiers are not stable and consistent between different chip versions, raw oligonucleotide sequences were converted to nuIDs. Data were transformed using the variance stabilizing transformation (vst) algorithm and subsequently normalized using robust spline normalization. Conversion to nuIDs, variance stabilizing transformation,…	Data were analyzed using the statistical language R. As Illumina identifiers are not stable and consistent between different chip versions, raw oligonucleotide sequences were converted to nuIDs. Data were transformed using the variance stabilizing transformation (vst) algorithm and subsequently normalized using robust spline normalization. Conversion to nuIDs, variance stabilizing transformation,…	Data were analyzed using the statistical language R. As Illumina identifiers are not stable and consistent between different chip versions, raw oligonucleotide sequences were converted to nuIDs. Data were transformed using the variance stabilizing transformation (vst) algorithm and subsequently normalized using robust spline normalization. Conversion to nuIDs, variance stabilizing transformation,…	Data were analyzed using the statistical language R. As Illumina identifiers are not stable and consistent between different chip versions, raw oligonucleotide sequences were converted to nuIDs. Data were transformed using the variance stabilizing transformation (vst) algorithm and subsequently normalized using robust spline normalization. Conversion to nuIDs, variance stabilizing transformation,…	Data were analyzed using the statistical language R. As Illumina identifiers are not stable and consistent between different chip versions, raw oligonucleotide sequences were converted to nuIDs. Data were transformed using the variance stabilizing transformation (vst) algorithm and subsequently normalized using robust spline normalization. Conversion to nuIDs, variance stabilizing transformation,…	Data were analyzed using the statistical language R. As Illumina identifiers are not stable and consistent between different chip versions, raw oligonucleotide sequences were converted to nuIDs. Data were transformed using the variance stabilizing transformation (vst) algorithm and subsequently normalized using robust spline normalization. Conversion to nuIDs, variance stabilizing transformation,…	Data were analyzed using the statistical language R. As Illumina identifiers are not stable and consistent between different chip versions, raw oligonucleotide sequences were converted to nuIDs. Data were transformed using the variance stabilizing transformation (vst) algorithm and subsequently normalized using robust spline normalization. Conversion to nuIDs, variance stabilizing transformation,…	Data were analyzed using the statistical language R. As Illumina identifiers are not stable and consistent between different chip versions, raw oligonucleotide sequences were converted to nuIDs. Data were transformed using the variance stabilizing transformation (vst) algorithm and subsequently normalized using robust spline normalization. Conversion to nuIDs, variance stabilizing transformation,…	Data were analyzed using the statistical language R. As Illumina identifiers are not stable and consistent between different chip versions, raw oligonucleotide sequences were converted to nuIDs. Data were transformed using the variance stabilizing transformation (vst) algorithm and subsequently normalized using robust spline normalization. Conversion to nuIDs, variance stabilizing transformation,…	Data were analyzed using the statistical language R. As Illumina identifiers are not stable and consistent between different chip versions, raw oligonucleotide sequences were converted to nuIDs. Data were transformed using the variance stabilizing transformation (vst) algorithm and subsequently normalized using robust spline normalization. Conversion to nuIDs, variance stabilizing transformation,…	Data were analyzed using the statistical language R. As Illumina identifiers are not stable and consistent between different chip versions, raw oligonucleotide sequences were converted to nuIDs. Data were transformed using the variance stabilizing transformation (vst) algorithm and subsequently normalized using robust spline normalization. Conversion to nuIDs, variance stabilizing transformation,…	Data were analyzed using the statistical language R. As Illumina identifiers are not stable and consistent between different chip versions, raw oligonucleotide sequences were converted to nuIDs. Data were transformed using the variance stabilizing transformation (vst) algorithm and subsequently normalized using robust spline normalization. Conversion to nuIDs, variance stabilizing transformation,…	Data were analyzed using the statistical language R. As Illumina identifiers are not stable and consistent between different chip versions, raw oligonucleotide sequences were converted to nuIDs. Data were transformed using the variance stabilizing transformation (vst) algorithm and subsequently normalized using robust spline normalization. Conversion to nuIDs, variance stabilizing transformation,…	Data were analyzed using the statistical language R. As Illumina identifiers are not stable and consistent between different chip versions, raw oligonucleotide sequences were converted to nuIDs. Data were transformed using the variance stabilizing transformation (vst) algorithm and subsequently normalized using robust spline normalization. Conversion to nuIDs, variance stabilizing transformation,…	Data were analyzed using the statistical language R. As Illumina identifiers are not stable and consistent between different chip versions, raw oligonucleotide sequences were converted to nuIDs. Data were transformed using the variance stabilizing transformation (vst) algorithm and subsequently normalized using robust spline normalization. Conversion to nuIDs, variance stabilizing transformation,…	Data were analyzed using the statistical language R. As Illumina identifiers are not stable and consistent between different chip versions, raw oligonucleotide sequences were converted to nuIDs. Data were transformed using the variance stabilizing transformation (vst) algorithm and subsequently normalized using robust spline normalization. Conversion to nuIDs, variance stabilizing transformation,…	Data were analyzed using the statistical language R. As Illumina identifiers are not stable and consistent between different chip versions, raw oligonucleotide sequences were converted to nuIDs. Data were transformed using the variance stabilizing transformation (vst) algorithm and subsequently normalized using robust spline normalization. Conversion to nuIDs, variance stabilizing transformation,…	Data were analyzed using the statistical language R. As Illumina identifiers are not stable and consistent between different chip versions, raw oligonucleotide sequences were converted to nuIDs. Data were transformed using the variance stabilizing transformation (vst) algorithm and subsequently normalized using robust spline normalization. Conversion to nuIDs, variance stabilizing transformation,…	Data were analyzed using the statistical language R. As Illumina identifiers are not stable and consistent between different chip versions, raw oligonucleotide sequences were converted to nuIDs. Data were transformed using the variance stabilizing transformation (vst) algorithm and subsequently normalized using robust spline normalization. Conversion to nuIDs, variance stabilizing transformation,…	Data were analyzed using the statistical language R. As Illumina identifiers are not stable and consistent between different chip versions, raw oligonucleotide sequences were converted to nuIDs. Data were transformed using the variance stabilizing transformation (vst) algorithm and subsequently normalized using robust spline normalization. Conversion to nuIDs, variance stabilizing transformation,…	Data were analyzed using the statistical language R. As Illumina identifiers are not stable and consistent between different chip versions, raw oligonucleotide sequences were converted to nuIDs. Data were transformed using the variance stabilizing transformation (vst) algorithm and subsequently normalized using robust spline normalization. Conversion to nuIDs, variance stabilizing transformation,…	Data were analyzed using the statistical language R. As Illumina identifiers are not stable and consistent between different chip versions, raw oligonucleotide sequences were converted to nuIDs. Data were transformed using the variance stabilizing transformation (vst) algorithm and subsequently normalized using robust spline normalization. Conversion to nuIDs, variance stabilizing transformation,…	Data were analyzed using the statistical language R. As Illumina identifiers are not stable and consistent between different chip versions, raw oligonucleotide sequences were converted to nuIDs. Data were transformed using the variance stabilizing transformation (vst) algorithm and subsequently normalized using robust spline normalization. Conversion to nuIDs, variance stabilizing transformation,…	Data were analyzed using the statistical language R. As Illumina identifiers are not stable and consistent between different chip versions, raw oligonucleotide sequences were converted to nuIDs. Data were transformed using the variance stabilizing transformation (vst) algorithm and subsequently normalized using robust spline normalization. Conversion to nuIDs, variance stabilizing transformation,…	Data were analyzed using the statistical language R. As Illumina identifiers are not stable and consistent between different chip versions, raw oligonucleotide sequences were converted to nuIDs. Data were transformed using the variance stabilizing transformation (vst) algorithm and subsequently normalized using robust spline normalization. Conversion to nuIDs, variance stabilizing transformation,…	Data were analyzed using the statistical language R. As Illumina identifiers are not stable and consistent between different chip versions, raw oligonucleotide sequences were converted to nuIDs. Data were transformed using the variance stabilizing transformation (vst) algorithm and subsequently normalized using robust spline normalization. Conversion to nuIDs, variance stabilizing transformation,…	Data were analyzed using the statistical language R. As Illumina identifiers are not stable and consistent between different chip versions, raw oligonucleotide sequences were converted to nuIDs. Data were transformed using the variance stabilizing transformation (vst) algorithm and subsequently normalized using robust spline normalization. Conversion to nuIDs, variance stabilizing transformation,…	Data were analyzed using the statistical language R. As Illumina identifiers are not stable and consistent between different chip versions, raw oligonucleotide sequences were converted to nuIDs. Data were transformed using the variance stabilizing transformation (vst) algorithm and subsequently normalized using robust spline normalization. Conversion to nuIDs, variance stabilizing transformation,…	Data were analyzed using the statistical language R. As Illumina identifiers are not stable and consistent between different chip versions, raw oligonucleotide sequences were converted to nuIDs. Data were transformed using the variance stabilizing transformation (vst) algorithm and subsequently normalized using robust spline normalization. Conversion to nuIDs, variance stabilizing transformation,…	Data were analyzed using the statistical language R. As Illumina identifiers are not stable and consistent between different chip versions, raw oligonucleotide sequences were converted to nuIDs. Data were transformed using the variance stabilizing transformation (vst) algorithm and subsequently normalized using robust spline normalization. Conversion to nuIDs, variance stabilizing transformation,…	Data were analyzed using the statistical language R. As Illumina identifiers are not stable and consistent between different chip versions, raw oligonucleotide sequences were converted to nuIDs. Data were transformed using the variance stabilizing transformation (vst) algorithm and subsequently normalized using robust spline normalization. Conversion to nuIDs, variance stabilizing transformation,…	Data were analyzed using the statistical language R. As Illumina identifiers are not stable and consistent between different chip versions, raw oligonucleotide sequences were converted to nuIDs. Data were transformed using the variance stabilizing transformation (vst) algorithm and subsequently normalized using robust spline normalization. Conversion to nuIDs, variance stabilizing transformation,…	Data were analyzed using the statistical language R. As Illumina identifiers are not stable and consistent between different chip versions, raw oligonucleotide sequences were converted to nuIDs. Data were transformed using the variance stabilizing transformation (vst) algorithm and subsequently normalized using robust spline normalization. Conversion to nuIDs, variance stabilizing transformation,…
!Sample_platform_id	GPL10295	GPL10295	GPL10295	GPL10295	GPL10295	GPL10295	GPL10295	GPL10295	GPL10295	GPL10295	GPL10295	GPL10295	GPL10295	GPL10295	GPL10295	GPL10295	GPL10295	GPL10295	GPL10295	GPL10295	GPL10295	GPL10295	GPL10295	GPL10295	GPL10295	GPL10295	GPL10295	GPL10295	GPL10295	GPL10295	GPL10295	GPL10295	GPL10295	GPL10295	GPL10295	GPL10295	GPL10295	GPL10295	GPL10295	GPL10295	GPL10295	GPL10295	GPL10295	GPL10295	GPL10295	GPL10295	GPL10295	GPL10295	GPL10295
!Sample_contact_name	Marieke,Lydia,Kuijjer	Marieke,Lydia,Kuijjer	Marieke,Lydia,Kuijjer	Marieke,Lydia,Kuijjer	Marieke,Lydia,Kuijjer	Marieke,Lydia,Kuijjer	Marieke,Lydia,Kuijjer	Marieke,Lydia,Kuijjer	Marieke,Lydia,Kuijjer	Marieke,Lydia,Kuijjer	Marieke,Lydia,Kuijjer	Marieke,Lydia,Kuijjer	Marieke,Lydia,Kuijjer	Marieke,Lydia,Kuijjer	Marieke,Lydia,Kuijjer	Marieke,Lydia,Kuijjer	Marieke,Lydia,Kuijjer	Marieke,Lydia,Kuijjer	Marieke,Lydia,Kuijjer	Marieke,Lydia,Kuijjer	Marieke,Lydia,Kuijjer	Marieke,Lydia,Kuijjer	Marieke,Lydia,Kuijjer	Marieke,Lydia,Kuijjer	Marieke,Lydia,Kuijjer	Marieke,Lydia,Kuijjer	Marieke,Lydia,Kuijjer	Marieke,Lydia,Kuijjer	Marieke,Lydia,Kuijjer	Marieke,Lydia,Kuijjer	Marieke,Lydia,Kuijjer	Marieke,Lydia,Kuijjer	Marieke,Lydia,Kuijjer	Marieke,Lydia,Kuijjer	Marieke,Lydia,Kuijjer	Marieke,Lydia,Kuijjer	Marieke,Lydia,Kuijjer	Marieke,Lydia,Kuijjer	Marieke,Lydia,Kuijjer	Marieke,Lydia,Kuijjer	Marieke,Lydia,Kuijjer	Marieke,Lydia,Kuijjer	Marieke,Lydia,Kuijjer	Marieke,Lydia,Kuijjer	Marieke,Lydia,Kuijjer	Marieke,Lydia,Kuijjer	Marieke,Lydia,Kuijjer	Marieke,Lydia,Kuijjer	Marieke,Lydia,Kuijjer
!Sample_contact_laboratory	Kuijjer	Kuijjer	Kuijjer	Kuijjer	Kuijjer	Kuijjer	Kuijjer	Kuijjer	Kuijjer	Kuijjer	Kuijjer	Kuijjer	Kuijjer	Kuijjer	Kuijjer	Kuijjer	Kuijjer	Kuijjer	Kuijjer	Kuijjer	Kuijjer	Kuijjer	Kuijjer	Kuijjer	Kuijjer	Kuijjer	Kuijjer	Kuijjer	Kuijjer	Kuijjer	Kuijjer	Kuijjer	Kuijjer	Kuijjer	Kuijjer	Kuijjer	Kuijjer	Kuijjer	Kuijjer	Kuijjer	Kuijjer	Kuijjer	Kuijjer	Kuijjer	Kuijjer	Kuijjer	Kuijjer	Kuijjer	Kuijjer
!Sample_contact_institute	Centre for Molecular Medicine Norway	Centre for Molecular Medicine Norway	Centre for Molecular Medicine Norway	Centre for Molecular Medicine Norway	Centre for Molecular Medicine Norway	Centre for Molecular Medicine Norway	Centre for Molecular Medicine Norway	Centre for Molecular Medicine Norway	Centre for Molecular Medicine Norway	Centre for Molecular Medicine Norway	Centre for Molecular Medicine Norway	Centre for Molecular Medicine Norway	Centre for Molecular Medicine Norway	Centre for Molecular Medicine Norway	Centre for Molecular Medicine Norway	Centre for Molecular Medicine Norway	Centre for Molecular Medicine Norway	Centre for Molecular Medicine Norway	Centre for Molecular Medicine Norway	Centre for Molecular Medicine Norway	Centre for Molecular Medicine Norway	Centre for Molecular Medicine Norway	Centre for Molecular Medicine Norway	Centre for Molecular Medicine Norway	Centre for Molecular Medicine Norway	Centre for Molecular Medicine Norway	Centre for Molecular Medicine Norway	Centre for Molecular Medicine Norway	Centre for Molecular Medicine Norway	Centre for Molecular Medicine Norway	Centre for Molecular Medicine Norway	Centre for Molecular Medicine Norway	Centre for Molecular Medicine Norway	Centre for Molecular Medicine Norway	Centre for Molecular Medicine Norway	Centre for Molecular Medicine Norway	Centre for Molecular Medicine Norway	Centre for Molecular Medicine Norway	Centre for Molecular Medicine Norway	Centre for Molecular Medicine Norway	Centre for Molecular Medicine Norway	Centre for Molecular Medicine Norway	Centre for Molecular Medicine Norway	Centre for Molecular Medicine Norway	Centre for Molecular Medicine Norway	Centre for Molecular Medicine Norway	Centre for Molecular Medicine Norway	Centre for Molecular Medicine Norway	Centre for Molecular Medicine Norway
!Sample_contact_address	Gaustadalléen 21	Gaustadalléen 21	Gaustadalléen 21	Gaustadalléen 21	Gaustadalléen 21	Gaustadalléen 21	Gaustadalléen 21	Gaustadalléen 21	Gaustadalléen 21	Gaustadalléen 21	Gaustadalléen 21	Gaustadalléen 21	Gaustadalléen 21	Gaustadalléen 21	Gaustadalléen 21	Gaustadalléen 21	Gaustadalléen 21	Gaustadalléen 21	Gaustadalléen 21	Gaustadalléen 21	Gaustadalléen 21	Gaustadalléen 21	Gaustadalléen 21	Gaustadalléen 21	Gaustadalléen 21	Gaustadalléen 21	Gaustadalléen 21	Gaustadalléen 21	Gaustadalléen 21	Gaustadalléen 21	Gaustadalléen 21	Gaustadalléen 21	Gaustadalléen 21	Gaustadalléen 21	Gaustadalléen 21	Gaustadalléen 21	Gaustadalléen 21	Gaustadalléen 21	Gaustadalléen 21	Gaustadalléen 21	Gaustadalléen 21	Gaustadalléen 21	Gaustadalléen 21	Gaustadalléen 21	Gaustadalléen 21	Gaustadalléen 21	Gaustadalléen 21	Gaustadalléen 21	Gaustadalléen 21
!Sample_contact_city	Oslo	Oslo	Oslo	Oslo	Oslo	Oslo	Oslo	Oslo	Oslo	Oslo	Oslo	Oslo	Oslo	Oslo	Oslo	Oslo	Oslo	Oslo	Oslo	Oslo	Oslo	Oslo	Oslo	Oslo	Oslo	Oslo	Oslo	Oslo	Oslo	Oslo	Oslo	Oslo	Oslo	Oslo	Oslo	Oslo	Oslo	Oslo	Oslo	Oslo	Oslo	Oslo	Oslo	Oslo	Oslo	Oslo	Oslo	Oslo	Oslo
!Sample_contact_zip/postal_code	349	349	349	349	349	349	349	349	349	349	349	349	349	349	349	349	349	349	349	349	349	349	349	349	349	349	349	349	349	349	349	349	349	349	349	349	349	349	349	349	349	349	349	349	349	349	349	349	349
!Sample_contact_country	Norway	Norway	Norway	Norway	Norway	Norway	Norway	Norway	Norway	Norway	Norway	Norway	Norway	Norway	Norway	Norway	Norway	Norway	Norway	Norway	Norway	Norway	Norway	Norway	Norway	Norway	Norway	Norway	Norway	Norway	Norway	Norway	Norway	Norway	Norway	Norway	Norway	Norway	Norway	Norway	Norway	Norway	Norway	Norway	Norway	Norway	Norway	Norway	Norway
!Sample_supplementary_file	ftp://ftp.ncbi.nlm.nih.gov/geo/samples/GSM530nnn/GSM530667/suppl/GSM530667_1705168045_C_1.txt.gz	ftp://ftp.ncbi.nlm.nih.gov/geo/samples/GSM530nnn/GSM530899/suppl/GSM530899_1718911103_D_1.txt.gz	ftp://ftp.ncbi.nlm.nih.gov/geo/samples/GSM531nnn/GSM531283/suppl/GSM531283_1718911103_C_1.txt.gz	ftp://ftp.ncbi.nlm.nih.gov/geo/samples/GSM531nnn/GSM531284/suppl/GSM531284_1718911103_A_1.txt.gz	ftp://ftp.ncbi.nlm.nih.gov/geo/samples/GSM531nnn/GSM531285/suppl/GSM531285_1718911143_E_1.txt.gz	ftp://ftp.ncbi.nlm.nih.gov/geo/samples/GSM531nnn/GSM531286/suppl/GSM531286_1828934061_C_1.txt.gz	ftp://ftp.ncbi.nlm.nih.gov/geo/samples/GSM531nnn/GSM531287/suppl/GSM531287_1828934061_B_1.txt.gz	ftp://ftp.ncbi.nlm.nih.gov/geo/samples/GSM531nnn/GSM531288/suppl/GSM531288_1828934061_D_1.txt.gz	ftp://ftp.ncbi.nlm.nih.gov/geo/samples/GSM531nnn/GSM531289/suppl/GSM531289_1718911143_B_1.txt.gz	ftp://ftp.ncbi.nlm.nih.gov/geo/samples/GSM531nnn/GSM531290/suppl/GSM531290_1770103086_C_1.txt.gz	ftp://ftp.ncbi.nlm.nih.gov/geo/samples/GSM531nnn/GSM531291/suppl/GSM531291_1705168247_E_1.txt.gz	ftp://ftp.ncbi.nlm.nih.gov/geo/samples/GSM531nnn/GSM531292/suppl/GSM531292_1705168247_D_1.txt.gz	ftp://ftp.ncbi.nlm.nih.gov/geo/samples/GSM531nnn/GSM531293/suppl/GSM531293_1828934056_D_1.txt.gz	ftp://ftp.ncbi.nlm.nih.gov/geo/samples/GSM531nnn/GSM531294/suppl/GSM531294_1718911102_A_1.txt.gz	ftp://ftp.ncbi.nlm.nih.gov/geo/samples/GSM531nnn/GSM531295/suppl/GSM531295_1718911102_D_1.txt.gz	ftp://ftp.ncbi.nlm.nih.gov/geo/samples/GSM531nnn/GSM531296/suppl/GSM531296_1705168128_A_1.txt.gz	ftp://ftp.ncbi.nlm.nih.gov/geo/samples/GSM531nnn/GSM531297/suppl/GSM531297_1705168128_B_1.txt.gz	ftp://ftp.ncbi.nlm.nih.gov/geo/samples/GSM531nnn/GSM531298/suppl/GSM531298_1705168247_A_1.txt.gz	ftp://ftp.ncbi.nlm.nih.gov/geo/samples/GSM531nnn/GSM531299/suppl/GSM531299_1881436065_E_1.txt.gz	ftp://ftp.ncbi.nlm.nih.gov/geo/samples/GSM531nnn/GSM531300/suppl/GSM531300_1881436064_D_1.txt.gz	ftp://ftp.ncbi.nlm.nih.gov/geo/samples/GSM531nnn/GSM531301/suppl/GSM531301_1881436064_F_1.txt.gz	ftp://ftp.ncbi.nlm.nih.gov/geo/samples/GSM531nnn/GSM531302/suppl/GSM531302_1881436094_A_1.txt.gz	ftp://ftp.ncbi.nlm.nih.gov/geo/samples/GSM531nnn/GSM531303/suppl/GSM531303_1881436094_B_1.txt.gz	ftp://ftp.ncbi.nlm.nih.gov/geo/samples/GSM531nnn/GSM531304/suppl/GSM531304_1881436094_C_1.txt.gz	ftp://ftp.ncbi.nlm.nih.gov/geo/samples/GSM531nnn/GSM531305/suppl/GSM531305_1881436094_E_1.txt.gz	ftp://ftp.ncbi.nlm.nih.gov/geo/samples/GSM531nnn/GSM531306/suppl/GSM531306_1714460186_A_1.txt.gz	ftp://ftp.ncbi.nlm.nih.gov/geo/samples/GSM531nnn/GSM531307/suppl/GSM531307_1723260124_E_1.txt.gz	ftp://ftp.ncbi.nlm.nih.gov/geo/samples/GSM531nnn/GSM531308/suppl/GSM531308_1718911133_F_1.txt.gz	ftp://ftp.ncbi.nlm.nih.gov/geo/samples/GSM531nnn/GSM531309/suppl/GSM531309_1881436065_A_1.txt.gz	ftp://ftp.ncbi.nlm.nih.gov/geo/samples/GSM531nnn/GSM531310/suppl/GSM531310_1718911133_E_1.txt.gz	ftp://ftp.ncbi.nlm.nih.gov/geo/samples/GSM531nnn/GSM531311/suppl/GSM531311_1718911007_A_1.txt.gz	ftp://ftp.ncbi.nlm.nih.gov/geo/samples/GSM531nnn/GSM531312/suppl/GSM531312_1714460186_C_1.txt.gz	ftp://ftp.ncbi.nlm.nih.gov/geo/samples/GSM531nnn/GSM531313/suppl/GSM531313_1714460186_B_1.txt.gz	ftp://ftp.ncbi.nlm.nih.gov/geo/samples/GSM531nnn/GSM531314/suppl/GSM531314_1718911133_A_1.txt.gz	ftp://ftp.ncbi.nlm.nih.gov/geo/samples/GSM531nnn/GSM531319/suppl/GSM531319_1718911535_E_1.txt.gz	ftp://ftp.ncbi.nlm.nih.gov/geo/samples/GSM531nnn/GSM531320/suppl/GSM531320_1881436065_B_1.txt.gz	ftp://ftp.ncbi.nlm.nih.gov/geo/samples/GSM531nnn/GSM531321/suppl/GSM531321_1828934028_E_1.txt.gz	ftp://ftp.ncbi.nlm.nih.gov/geo/samples/GSM531nnn/GSM531322/suppl/GSM531322_1714460230_B_1.txt.gz	ftp://ftp.ncbi.nlm.nih.gov/geo/samples/GSM531nnn/GSM531323/suppl/GSM531323_1714460186_E_1.txt.gz	ftp://ftp.ncbi.nlm.nih.gov/geo/samples/GSM531nnn/GSM531324/suppl/GSM531324_1718911133_D_1.txt.gz	ftp://ftp.ncbi.nlm.nih.gov/geo/samples/GSM531nnn/GSM531325/suppl/GSM531325_1718911007_E_1.txt.gz	ftp://ftp.ncbi.nlm.nih.gov/geo/samples/GSM531nnn/GSM531326/suppl/GSM531326_1828934028_F_1.txt.gz	ftp://ftp.ncbi.nlm.nih.gov/geo/samples/GSM531nnn/GSM531327/suppl/GSM531327_1705168240_B_1.txt.gz	ftp://ftp.ncbi.nlm.nih.gov/geo/samples/GSM531nnn/GSM531328/suppl/GSM531328_1705168240_D_1.txt.gz	ftp://ftp.ncbi.nlm.nih.gov/geo/samples/GSM531nnn/GSM531329/suppl/GSM531329_1705168240_F_1.txt.gz	ftp://ftp.ncbi.nlm.nih.gov/geo/samples/GSM531nnn/GSM531330/suppl/GSM531330_1881436065_C_1.txt.gz	ftp://ftp.ncbi.nlm.nih.gov/geo/samples/GSM531nnn/GSM531331/suppl/GSM531331_1881436065_D_1.txt.gz	ftp://ftp.ncbi.nlm.nih.gov/geo/samples/GSM531nnn/GSM531332/suppl/GSM531332_1718911007_B_1.txt.gz	ftp://ftp.ncbi.nlm.nih.gov/geo/samples/GSM531nnn/GSM531333/suppl/GSM531333_1714460230_A_1.txt.gz
!Sample_supplementary_file	ftp://ftp.ncbi.nlm.nih.gov/geo/samples/GSM530nnn/GSM530667/suppl/GSM530667_1705168045_C_2.txt.gz	ftp://ftp.ncbi.nlm.nih.gov/geo/samples/GSM530nnn/GSM530899/suppl/GSM530899_1718911103_D_2.txt.gz	ftp://ftp.ncbi.nlm.nih.gov/geo/samples/GSM531nnn/GSM531283/suppl/GSM531283_1718911103_C_2.txt.gz	ftp://ftp.ncbi.nlm.nih.gov/geo/samples/GSM531nnn/GSM531284/suppl/GSM531284_1718911103_A_2.txt.gz	ftp://ftp.ncbi.nlm.nih.gov/geo/samples/GSM531nnn/GSM531285/suppl/GSM531285_1718911143_E_2.txt.gz	ftp://ftp.ncbi.nlm.nih.gov/geo/samples/GSM531nnn/GSM531286/suppl/GSM531286_1828934061_C_2.txt.gz	ftp://ftp.ncbi.nlm.nih.gov/geo/samples/GSM531nnn/GSM531287/suppl/GSM531287_1828934061_B_2.txt.gz	ftp://ftp.ncbi.nlm.nih.gov/geo/samples/GSM531nnn/GSM531288/suppl/GSM531288_1828934061_D_2.txt.gz	ftp://ftp.ncbi.nlm.nih.gov/geo/samples/GSM531nnn/GSM531289/suppl/GSM531289_1718911143_B_2.txt.gz	ftp://ftp.ncbi.nlm.nih.gov/geo/samples/GSM531nnn/GSM531290/suppl/GSM531290_1770103086_C_2.txt.gz	ftp://ftp.ncbi.nlm.nih.gov/geo/samples/GSM531nnn/GSM531291/suppl/GSM531291_1705168247_E_2.txt.gz	ftp://ftp.ncbi.nlm.nih.gov/geo/samples/GSM531nnn/GSM531292/suppl/GSM531292_1705168247_D_2.txt.gz	ftp://ftp.ncbi.nlm.nih.gov/geo/samples/GSM531nnn/GSM531293/suppl/GSM531293_1828934056_D_2.txt.gz	ftp://ftp.ncbi.nlm.nih.gov/geo/samples/GSM531nnn/GSM531294/suppl/GSM531294_1718911102_A_2.txt.gz	ftp://ftp.ncbi.nlm.nih.gov/geo/samples/GSM531nnn/GSM531295/suppl/GSM531295_1718911102_D_2.txt.gz	ftp://ftp.ncbi.nlm.nih.gov/geo/samples/GSM531nnn/GSM531296/suppl/GSM531296_1705168128_A_2.txt.gz	ftp://ftp.ncbi.nlm.nih.gov/geo/samples/GSM531nnn/GSM531297/suppl/GSM531297_1705168128_B_2.txt.gz	ftp://ftp.ncbi.nlm.nih.gov/geo/samples/GSM531nnn/GSM531298/suppl/GSM531298_1705168247_A_2.txt.gz	ftp://ftp.ncbi.nlm.nih.gov/geo/samples/GSM531nnn/GSM531299/suppl/GSM531299_1881436065_E_2.txt.gz	ftp://ftp.ncbi.nlm.nih.gov/geo/samples/GSM531nnn/GSM531300/suppl/GSM531300_1881436064_D_2.txt.gz	ftp://ftp.ncbi.nlm.nih.gov/geo/samples/GSM531nnn/GSM531301/suppl/GSM531301_1881436064_F_2.txt.gz	ftp://ftp.ncbi.nlm.nih.gov/geo/samples/GSM531nnn/GSM531302/suppl/GSM531302_1881436094_A_2.txt.gz	ftp://ftp.ncbi.nlm.nih.gov/geo/samples/GSM531nnn/GSM531303/suppl/GSM531303_1881436094_B_2.txt.gz	ftp://ftp.ncbi.nlm.nih.gov/geo/samples/GSM531nnn/GSM531304/suppl/GSM531304_1881436094_C_2.txt.gz	ftp://ftp.ncbi.nlm.nih.gov/geo/samples/GSM531nnn/GSM531305/suppl/GSM531305_1881436094_E_2.txt.gz	ftp://ftp.ncbi.nlm.nih.gov/geo/samples/GSM531nnn/GSM531306/suppl/GSM531306_1714460186_A_2.txt.gz	ftp://ftp.ncbi.nlm.nih.gov/geo/samples/GSM531nnn/GSM531307/suppl/GSM531307_1723260124_E_2.txt.gz	ftp://ftp.ncbi.nlm.nih.gov/geo/samples/GSM531nnn/GSM531308/suppl/GSM531308_1718911133_F_2.txt.gz	ftp://ftp.ncbi.nlm.nih.gov/geo/samples/GSM531nnn/GSM531309/suppl/GSM531309_1881436065_A_2.txt.gz	ftp://ftp.ncbi.nlm.nih.gov/geo/samples/GSM531nnn/GSM531310/suppl/GSM531310_1718911133_E_2.txt.gz	ftp://ftp.ncbi.nlm.nih.gov/geo/samples/GSM531nnn/GSM531311/suppl/GSM531311_1718911007_A_2.txt.gz	ftp://ftp.ncbi.nlm.nih.gov/geo/samples/GSM531nnn/GSM531312/suppl/GSM531312_1714460186_C_2.txt.gz	ftp://ftp.ncbi.nlm.nih.gov/geo/samples/GSM531nnn/GSM531313/suppl/GSM531313_1714460186_B_2.txt.gz	ftp://ftp.ncbi.nlm.nih.gov/geo/samples/GSM531nnn/GSM531314/suppl/GSM531314_1718911133_A_2.txt.gz	ftp://ftp.ncbi.nlm.nih.gov/geo/samples/GSM531nnn/GSM531319/suppl/GSM531319_1718911535_E_2.txt.gz	ftp://ftp.ncbi.nlm.nih.gov/geo/samples/GSM531nnn/GSM531320/suppl/GSM531320_1881436065_B_2.txt.gz	ftp://ftp.ncbi.nlm.nih.gov/geo/samples/GSM531nnn/GSM531321/suppl/GSM531321_1828934028_E_2.txt.gz	ftp://ftp.ncbi.nlm.nih.gov/geo/samples/GSM531nnn/GSM531322/suppl/GSM531322_1714460230_B_2.txt.gz	ftp://ftp.ncbi.nlm.nih.gov/geo/samples/GSM531nnn/GSM531323/suppl/GSM531323_1714460186_E_2.txt.gz	ftp://ftp.ncbi.nlm.nih.gov/geo/samples/GSM531nnn/GSM531324/suppl/GSM531324_1718911133_D_2.txt.gz	ftp://ftp.ncbi.nlm.nih.gov/geo/samples/GSM531nnn/GSM531325/suppl/GSM531325_1718911007_E_2.txt.gz	ftp://ftp.ncbi.nlm.nih.gov/geo/samples/GSM531nnn/GSM531326/suppl/GSM531326_1828934028_F_2.txt.gz	ftp://ftp.ncbi.nlm.nih.gov/geo/samples/GSM531nnn/GSM531327/suppl/GSM531327_1705168240_B_2.txt.gz	ftp://ftp.ncbi.nlm.nih.gov/geo/samples/GSM531nnn/GSM531328/suppl/GSM531328_1705168240_D_2.txt.gz	ftp://ftp.ncbi.nlm.nih.gov/geo/samples/GSM531nnn/GSM531329/suppl/GSM531329_1705168240_F_2.txt.gz	ftp://ftp.ncbi.nlm.nih.gov/geo/samples/GSM531nnn/GSM531330/suppl/GSM531330_1881436065_C_2.txt.gz	ftp://ftp.ncbi.nlm.nih.gov/geo/samples/GSM531nnn/GSM531331/suppl/GSM531331_1881436065_D_2.txt.gz	ftp://ftp.ncbi.nlm.nih.gov/geo/samples/GSM531nnn/GSM531332/suppl/GSM531332_1718911007_B_2.txt.gz	ftp://ftp.ncbi.nlm.nih.gov/geo/samples/GSM531nnn/GSM531333/suppl/GSM531333_1714460230_A_2.txt.gz
!Sample_data_row_count	48701	48701	48701	48701	48701	48701	48701	48701	48701	48701	48701	48701	48701	48701	48701	48701	48701	48701	48701	48701	48701	48701	48701	48701	48701	48701	48701	48701	48701	48701	48701	48701	48701	48701	48701	48701	48701	48701	48701	48701	48701	48701	48701	48701	48701	48701	48701	48701	48701
!series_matrix_table_begin
ID_REF	GSM530667	GSM530899	GSM531283	GSM531284	GSM531285	GSM531286	GSM531287	GSM531288	GSM531289	GSM531290	GSM531291	GSM531292	GSM531293	GSM531294	GSM531295	GSM531296	GSM531297	GSM531298	GSM531299	GSM531300	GSM531301	GSM531302	GSM531303	GSM531304	GSM531305	GSM531306	GSM531307	GSM531308	GSM531309	GSM531310	GSM531311	GSM531312	GSM531313	GSM531314	GSM531319	GSM531320	GSM531321	GSM531322	GSM531323	GSM531324	GSM531325	GSM531326	GSM531327	GSM531328	GSM531329	GSM531330	GSM531331	GSM531332	GSM531333
0..gjSdbqnr.rUSTBI	10.0209	10.5531	9.61234	9.76003	10.4979	9.79868	10.5229	9.4086	8.51428	10.3786	11.0011	9.62568	10.327	10.1076	10.0462	10.4108	9.17378	9.63178	8.8616	9.7194	9.64092	10.1717	11.4978	10.8154	11.6573	10.7926	9.87355	10.7011	10.0714	11.7892	11.9099	11.1836	10.357	10.2087	10.1309	10.1271	10.5064	10.3248	10.8745	10.4882	10.5935	9.29654	10.2455	11.9898	9.62725	11.8616	9.04925	10.7847	10.1735
0..UumuKCCspSt6kq0	7.24448	7.17868	7.17025	7.22692	7.18778	7.17007	7.2072	7.1759	7.17914	7.17967	7.189	7.22856	7.17298	7.17315	7.18751	7.18227	7.20252	7.22326	7.1763	7.18784	7.2003	7.20705	7.21845	7.20887	7.21626	7.16965	7.20583	7.21692	7.18977	7.18461	7.23008	7.24074	7.20487	7.21643	7.24106	7.22737	7.2154	7.26179	7.20135	7.25189	7.22702	7.18402	7.21779	7.18788	7.1988	7.21504	7.26648	7.22528	7.21897
0..VCF1vg_RRSc.w40	7.1638	7.10903	7.08989	7.09789	7.11697	7.07256	7.08615	7.14951	7.09919	7.12673	7.1219	7.06323	7.10295	7.19449	7.09581	7.08024	7.00898	7.06627	7.17476	7.17088	7.17926	7.14432	7.14083	7.16526	7.15595	7.0878	7.13636	7.08353	7.16806	7.09018	7.10766	7.12325	7.13397	7.11689	7.10765	7.13741	7.1363	7.09788	7.13868	7.07869	7.10474	7.09061	7.07582	7.13745	7.06099	7.17605	7.13864	7.07785	7.01393
0._I6Iu6nqLqkouxKI	7.29227	7.33409	7.31598	7.30992	7.28596	7.22563	7.21586	7.28304	7.36846	7.30925	7.25287	7.23872	7.2594	7.29202	7.3415	7.27253	7.33754	7.29018	7.37046	7.45376	7.32589	7.48752	7.46864	7.44746	7.41141	7.24529	7.29485	7.35772	7.47488	7.32178	7.24563	7.29535	7.33244	7.25633	7.30998	7.23742	7.20774	7.24054	7.32003	7.2991	7.32902	7.2789	7.27899	7.2446	7.26735	7.50965	7.36305	7.33351	7.24524
0.c4xe3uP9onqr1XFU	7.83135	7.94896	7.64105	7.7395	7.79325	7.7927	8.2021	7.64582	7.47932	7.73864	7.68347	7.85361	7.7548	7.67706	7.77358	8.01165	7.63448	7.93084	7.56423	7.39467	7.79336	7.8201	7.5308	7.72158	7.73759	7.94146	7.5734	7.56611	7.52217	7.74998	7.43233	7.59145	7.62243	7.47712	7.49597	7.54635	7.59701	7.86463	7.51247	7.52161	7.57795	7.57292	7.92801	7.77171	8.29318	7.37694	7.89772	7.72922	7.80267
0.cj6oyogKilSgrdV4	8.8842	8.72044	8.75875	9.2394	9.23102	9.23571	9.20364	8.65693	8.38445	8.3249	8.29025	8.53649	9.37687	8.37992	8.47364	8.79052	8.52045	8.71838	8.30294	8.44358	8.1826	8.31821	8.27218	8.49216	8.48013	8.29978	8.18907	8.67095	8.43796	8.3622	8.68171	9.23322	8.53791	8.63647	8.22295	8.58866	8.45336	8.41718	8.34036	8.52472	8.52055	8.61322	8.44592	8.36496	8.74144	8.57792	8.95733	8.56469	8.65689
0.D1yhJGVn_V_F6cqI	7.25348	7.24552	7.18401	7.28126	7.26088	7.25049	7.24162	7.2111	7.28387	7.2463	7.24991	7.33176	7.25738	7.16501	7.17795	7.18075	7.29589	7.31034	7.25599	7.21553	7.31267	7.19803	7.21634	7.15056	7.21472	7.23663	7.27174	7.29048	7.21052	7.23147	7.18512	7.19415	7.37321	7.35606	7.29338	7.24095	7.30228	7.25249	7.26921	7.31337	7.27646	7.19321	7.25383	7.22244	7.25027	7.27257	7.2525	7.22638	7.22898
0.jegHCHIgt8Ijh90g	7.18611	7.15111	7.17806	7.22166	7.23262	7.22951	7.19591	7.16988	7.15804	7.20634	7.2066	7.22074	7.275	7.26917	7.23812	7.14442	7.22149	7.20018	7.18518	7.17947	7.19705	7.18408	7.19409	7.16526	7.1972	7.23489	7.18177	7.18001	7.18708	7.24211	7.16358	7.23237	7.21785	7.19747	7.15687	7.13531	7.30685	7.19838	7.23033	7.14894	7.22259	7.20139	7.16169	7.18411	7.14903	7.20802	7.19581	7.19915	7.28005
0.n3oBKElqlu9eQSSE	7.41081	7.28268	7.36085	7.29459	7.36362	7.46344	7.44217	7.30554	7.37536	7.29712	7.35193	7.26372	7.43905	7.20914	7.35748	7.32799	7.30466	7.31741	7.42594	7.55801	7.29779	7.39169	7.37883	7.57115	7.36367	7.39049	7.296	7.4303	7.26882	7.3521	7.33726	7.41701	7.31817	7.31494	7.31644	7.28119	7.27888	7.32439	7.39896	7.31074	7.37606	7.31875	7.34188	7.31263	7.34033	7.29088	7.27606	7.47768	7.30217
0.pyxP5e30AcI8QJTg	7.18457	7.1594	7.25121	7.21195	7.10148	7.23342	7.2072	7.1989	7.09567	7.18935	7.14208	7.16325	7.11494	7.11812	7.18559	7.13813	7.1644	7.10595	7.20453	7.18758	7.20903	7.22563	7.19767	7.18001	7.20283	7.14089	7.20468	7.16637	7.20272	7.1268	7.21528	7.17745	7.09625	7.19628	7.14823	7.18308	7.16276	7.18159	7.22603	7.24152	7.15256	7.14928	7.20555	7.17655	7.14212	7.14768	7.23162	7.15968	7.14537
0.q6kS14REk6fqH7qE	7.19803	7.20543	7.19958	7.26399	7.23032	7.16145	7.24902	7.18676	7.20144	7.19799	7.21004	7.21995	7.20739	7.14375	7.20309	7.2472	7.18655	7.2247	7.25845	7.1865	7.1943	7.19609	7.20194	7.17684	7.19776	7.24701	7.15447	7.17666	7.19016	7.19635	7.2164	7.26706	7.26722	7.22594	7.17014	7.2031	7.17758	7.13116	7.19813	7.24842	7.1961	7.26281	7.28265	7.15374	7.25368	7.14291	7.30475	7.17179	7.24274
0.QdfuGhlOS.ieEjvk	7.19657	7.14082	7.1169	7.2322	7.16263	7.12746	7.22691	7.18676	7.17144	7.20566	7.1373	7.17117	7.19141	7.13372	7.18847	7.19964	7.15979	7.1834	7.24061	7.24817	7.18779	7.22353	7.19721	7.18052	7.23476	7.08913	7.16128	7.1533	7.25545	7.1612	7.24934	7.13925	7.19617	7.11567	7.20404	7.20981	7.16626	7.14863	7.19705	7.19364	7.18501	7.19046	7.14051	7.15279	7.19019	7.1987	7.20294	7.11966	7.24898
0.r4kfepqhd6I6ToE4	7.34996	7.22954	7.29493	7.30411	7.33065	7.34007	7.28333	7.3206	7.32647	7.27183	7.33067	7.28091	7.38591	7.35909	7.26231	7.39013	7.35413	7.31662	7.25928	7.34164	7.32467	7.34812	7.49646	7.61822	7.37814	7.29899	7.30407	7.42145	7.24247	7.36047	7.34707	7.30678	7.39739	7.21169	7.32714	7.30365	7.32038	7.25249	7.32676	7.38361	7.31043	7.28729	7.28719	7.31263	7.35941	7.30055	7.33668	7.27719	7.24149
0.RKVM9eF1Sr9UcIeU	7.08835	7.16426	7.16639	7.09728	7.11941	7.10471	7.11312	7.10075	7.15323	7.13959	7.14839	7.10239	7.21387	7.11728	7.22703	7.10302	7.12357	7.04731	7.19214	7.17229	7.17901	7.17382	7.17709	7.17813	7.19268	7.04964	7.10248	7.18441	7.16196	7.13411	7.12774	7.15459	7.13736	7.11445	7.12766	7.14517	7.07313	7.15995	7.14086	7.15253	7.09897	7.10947	7.16348	7.05024	7.09399	7.14502	7.13186	7.08809	7.17277
0.SUV.WLXlpX0Fge2w	7.39838	7.42441	7.43246	7.28794	7.37548	7.34863	7.38008	7.29258	7.34088	7.29579	7.36646	7.4296	7.28485	7.25624	7.3388	7.28695	7.3636	7.33969	7.53058	7.68142	7.37063	7.37436	7.41971	7.36268	7.50754	7.38276	7.29946	7.41998	7.27566	7.35807	7.2968	7.45556	7.48514	7.44511	7.36579	7.41528	7.35586	7.29212	7.34929	7.3893	7.31568	7.35513	7.28989	7.36305	7.27189	7.29279	7.28006	7.32958	7.28252
0.Te7U3skS5cETJKT0	7.13623	7.17107	7.14517	7.14777	7.15311	7.17626	7.14752	7.23317	7.0796	7.11353	7.11861	7.12014	7.1492	7.23132	7.18751	7.11669	7.08371	7.16717	7.17514	7.17816	7.21233	7.17535	7.21533	7.14833	7.19684	7.13728	7.13523	7.12953	7.17208	7.13532	7.18932	7.10097	7.16757	7.16286	7.14351	7.15688	7.16188	7.10646	7.13651	7.23239	7.15707	7.14161	7.21307	7.16327	7.17027	7.2024	7.15989	7.14419	7.11674
0.TuhAd32nTsxfY8TA	7.63914	8.94384	8.26694	8.12983	7.82239	7.79153	7.5114	7.63746	9.11161	9.20431	9.48488	8.21084	7.39444	8.33365	8.27108	8.91832	8.26473	7.70742	7.29866	7.50607	7.32224	7.21195	7.18978	7.18368	7.23143	7.28208	8.27177	7.52122	7.31824	7.42027	7.32126	8.12539	7.41595	7.43742	8.64225	7.39757	8.14854	8.08137	7.26921	7.2991	7.57156	8.56223	8.47971	8.68412	9.01015	7.2843	7.22572	7.4723	7.96597
0.X15L1SV2iVU1fN8U	7.23157	7.2594	7.30451	7.3636	8.01036	7.20512	7.24655	7.20255	7.29054	7.52095	7.40574	7.41693	7.24736	7.53164	7.17041	7.43595	7.35776	7.53878	7.21221	7.18905	7.20554	7.16899	7.1398	7.1306	7.17396	7.31882	7.28215	7.2503	7.19718	7.25082	7.18722	7.20561	7.17973	7.23312	7.33989	7.19082	7.29921	7.16375	7.1992	7.17737	7.19278	7.35991	7.33124	7.30006	7.29555	7.25986	7.24845	7.20024	7.23274
00.1PnCpTpDtQqlxL4	7.24084	7.18256	7.2065	7.15381	7.17131	7.20639	7.26023	7.30437	7.19927	7.19869	7.16002	7.09996	7.27181	7.28302	7.29878	7.2248	7.23095	7.19145	7.17322	7.18264	7.24548	7.16899	7.18267	7.16463	7.10763	7.20581	7.12957	7.22534	7.17208	7.25861	7.22776	7.22117	7.30069	7.19747	7.14745	7.13997	7.21795	7.25249	7.22281	7.2074	7.28132	7.20861	7.19069	7.19821	7.15703	7.25662	7.16034	7.23847	7.27014
00.5NXDiBd.oq5e5qU	7.08245	7.21031	7.16194	7.11343	7.13152	7.1713	7.17537	7.13639	7.13851	7.1496	7.10443	7.09834	7.20848	7.15418	7.16666	7.13813	7.11683	7.141	7.14244	7.16908	7.20055	7.16339	7.16227	7.16931	7.18338	7.09963	7.12731	7.14596	7.17577	7.15195	7.11124	7.10664	7.16202	7.20695	7.15922	7.15367	7.161	7.24585	7.14195	7.10379	7.11508	7.14161	7.18335	7.148	7.14605	7.17605	7.10822	7.13084	7.1765
0013lO9sqSfeCoIEKU	7.18687	7.15053	7.16321	7.26097	7.15867	7.11786	7.13665	7.11618	7.19045	7.11442	7.15848	7.19012	7.16914	7.21839	7.13925	7.18607	7.1844	7.13495	7.21613	7.19772	7.22393	7.17648	7.19604	7.18213	7.20657	7.148	7.12844	7.19194	7.20967	7.17695	7.17373	7.21737	7.1918	7.15203	7.17635	7.20586	7.16538	7.14237	7.23248	7.14414	7.12992	7.21844	7.14928	7.10354	7.20097	7.18425	7.25086	7.14862	7.26766
006KJF4H96EIXelheo	7.64184	8.45296	7.48887	8.38434	8.55492	8.14881	8.13957	9.08509	8.43684	7.18714	7.84468	9.39467	7.34444	9.00556	7.79	7.84784	8.61833	8.31621	8.08545	7.66808	8.3435	7.7818	8.15515	7.50434	7.73189	8.38315	7.9615	8.96966	8.24893	8.02118	7.68888	8.86336	8.10123	8.30445	7.47808	8.01292	7.9805	7.69897	8.1713	7.68225	8.07032	7.47654	7.79739	7.64117	8.06126	7.8424	8.99752	8.19757	8.75347
006Liunnh6nLV9UqIM	7.16047	7.17997	7.2462	7.19217	7.18856	7.159	7.17276	7.17831	7.12171	7.23127	7.20521	7.23716	7.16914	7.21259	7.20606	7.26697	7.18512	7.22182	7.23428	7.22328	7.20105	7.20494	7.21485	7.17852	7.21192	7.02274	7.1852	7.13972	7.19287	7.11816	7.18617	7.06424	7.15309	7.19272	7.20098	7.2593	7.12472	7.13613	7.11573	7.13083	7.11164	7.12516	7.21969	7.21966	7.19988	7.23398	7.18104	7.17728	7.113
009MP8fUjMNP.KP6uY	7.0273	7.05733	7.12495	7.04132	7.06247	7.12867	7.17797	7.09362	7.06962	7.08707	7.1349	7.08778	7.02947	7.08325	7.06433	7.06954	7.03769	7.10672	7.12103	7.18224	7.1692	7.1574	7.10994	7.09171	7.16092	7.00686	7.02087	7.09055	7.13288	7.10305	7.14003	7.13266	7.04706	7.04149	7.13004	7.11429	7.03524	7.04548	7.08592	7.07361	7.09203	7.03571	7.11035	7.12588	7.08945	7.13925	7.07754	7.13529	7.09056
00bNOEUOIiEKKAk1rg	7.22135	7.21313	7.19821	7.27002	7.165	7.14559	7.25274	7.19768	7.19927	7.16733	7.21004	7.24654	7.15193	7.21028	7.17606	7.27253	7.18368	7.21102	7.21749	7.20856	7.2251	7.33363	7.22584	7.24539	7.39099	7.20581	7.22196	7.19613	7.24533	7.20157	7.1989	7.20861	7.18852	7.2034	7.10765	7.23264	7.16975	7.27767	7.24323	7.23239	7.21376	7.16914	7.29703	7.18033	7.29443	7.23187	7.18689	7.19697	7.24898
00buPhOysV5Rpc5VF4	8.86148	8.32721	8.50695	9.0449	8.26969	8.23539	8.4131	9.41504	8.45833	8.08284	8.16828	8.657	8.43264	8.43553	8.19472	8.47118	8.73834	9.01307	8.2679	8.30315	8.6678	9.21562	8.7731	8.87355	9.09169	8.21868	8.28832	8.33302	8.91169	8.38252	8.64344	7.89714	9.1045	8.9121	8.03754	8.42443	8.33984	8.37176	8.70294	8.57227	8.44249	7.86671	8.04533	8.22053	7.79558	8.42006	8.47007	8.68813	8.63911
00Bz3dWp8El2SVLRpc	7.41798	8.4535	7.41893	7.59279	7.53071	8.23718	8.08706	8.28642	7.34295	7.59557	7.79573	7.82335	7.7838	7.71906	7.85193	7.55671	7.72266	8.263	8.40258	8.13398	8.35624	8.88323	8.20817	8.37341	8.36743	7.62735	7.65781	7.83601	8.69843	7.74055	7.83277	8.04125	7.7254	7.72413	7.73809	8.08319	7.47927	8.37857	7.75577	7.80688	8.28934	7.73338	7.71505	7.79404	7.99082	7.89458	8.43264	8.84454	7.78733
00CpxY9XvTXkeCROOE	7.77585	7.37721	8.80238	7.33922	7.39021	7.66589	7.85854	7.63839	8.09476	8.46368	7.44751	7.48173	7.99954	7.53302	8.22125	8.11361	7.50861	8.90113	7.77521	8.13302	8.21935	7.54007	7.4442	7.29451	7.21328	7.88007	7.9298	8.02656	7.36581	8.16556	7.64331	8.08192	8.3353	7.77192	8.67136	8.3403	7.61716	8.68703	8.09713	7.75236	7.65891	7.52104	7.62831	7.7322	8.25008	7.79382	7.92868	8.20561	7.70975
00dHoNunVACOfw_7rk	7.37479	7.33203	7.32925	7.42644	7.53711	7.64551	7.47939	7.66426	7.33744	7.50431	7.4613	7.64059	7.50203	7.59444	7.5055	7.52488	7.46052	7.57864	7.29208	7.35504	7.25959	7.20641	7.23671	7.19035	7.21679	7.25735	7.56647	7.33302	7.2948	7.26155	7.35369	7.30678	7.33244	7.32066	7.61582	7.21984	7.70914	7.37312	7.33689	7.395	7.34263	7.57156	7.52979	7.67709	7.36046	7.24953	7.23933	7.37237	7.33843
00dUVEh0T.M3X0qldU	7.35843	7.34503	7.33581	7.41074	7.30114	7.40759	7.31336	7.42001	7.3795	7.46749	7.31793	7.33644	7.31707	7.4251	7.30452	7.39433	7.43139	7.42137	7.29866	7.25721	7.29231	7.29962	7.50012	7.59077	7.38363	7.33428	7.27752	7.30231	7.44845	7.3195	7.27001	7.42021	7.31269	7.28726	7.44687	7.45416	7.34663	7.31287	7.28012	7.36385	7.26104	7.37416	7.45131	7.43395	7.26621	7.40371	7.4415	7.34942	7.3539
00eFeHnqddY606kEFA	7.20516	7.20682	7.23119	7.32789	7.28217	7.195	7.29399	7.22458	7.22255	7.36902	7.25814	7.30283	7.20957	7.31145	7.24115	7.24649	7.23469	7.20452	7.21703	7.21771	7.26042	7.31961	7.33801	7.19471	7.23924	7.25908	7.18063	7.24376	7.20594	7.26155	7.18512	7.26706	7.29418	7.26008	7.26778	7.33776	7.2749	7.24718	7.19383	7.22785	7.20604	7.34953	7.26042	7.22522	7.28659	7.29762	7.38504	7.20895	7.25771
00g6Loa0X10ffPnDdQ	7.77057	8.05961	7.46585	7.92639	8.39972	7.71332	7.51441	7.59417	7.82363	8.60531	7.986	8.30534	7.72995	8.73469	7.56735	8.02662	7.77846	7.21606	7.95844	7.65285	7.43868	7.42496	8.0699	7.97124	7.37632	8.38943	7.73211	8.32898	7.86805	7.97026	8.1755	8.22951	7.98816	7.67163	7.72141	8.38638	7.99728	8.12987	8.03643	7.52431	8.13809	7.99361	8.56499	7.87803	7.71971	8.3739	9.31225	7.72815	8.27235
00gUiSWokl4nqv99RM	7.40885	7.35452	7.45788	7.32002	7.36362	7.73169	7.58226	7.49059	7.45165	7.80149	7.32083	7.34578	7.69243	7.68607	7.44452	7.36148	7.32758	7.3002	7.96421	7.976	7.4267	7.20705	7.56414	7.9297	7.22985	7.89884	7.40583	7.53366	7.22526	7.86317	7.4306	7.9423	7.34565	8.00181	7.62339	7.62563	7.35374	7.6727	7.47633	7.5589	7.95861	7.45222	7.8328	7.50131	7.59826	7.54014	7.60383	7.45058	7.3107
00hEykdEipKhWuOoIs	7.20091	7.18256	7.15753	7.14312	7.13232	7.24126	7.13665	7.17349	7.20646	7.15043	7.23486	7.18539	7.24437	7.22896	7.219	7.17388	7.18584	7.23694	7.22225	7.19595	7.2038	7.19784	7.18495	7.1791	7.17046	7.18472	7.19894	7.19194	7.2177	7.25568	7.19997	7.19522	7.21137	7.24401	7.24853	7.17015	7.16888	7.18545	7.19383	7.18087	7.24043	7.14832	7.2491	7.14129	7.22422	7.21634	7.18396	7.25411	7.17027
00hZJT3oWokKJO38Xo	7.33122	7.33065	7.4106	7.31787	7.29128	7.3287	7.30914	7.41161	7.34708	7.24132	7.34476	7.32395	7.32859	7.29534	7.47729	7.29641	7.35704	7.3325	7.71459	7.26845	7.47266	7.2431	7.29605	7.54253	7.23224	7.2942	7.36787	7.32246	7.50452	7.26648	7.37725	7.28001	7.34235	7.523	7.39739	7.67867	7.33944	7.45712	7.59169	7.41501	7.46407	7.35113	7.33454	7.45299	7.27643	7.2843	7.52494	7.33482	7.41638
00iC5OutoN7rzSqJCk	7.31529	7.20821	7.25978	7.22241	7.289	7.29234	7.20471	7.35222	7.23682	7.28462	7.31408	7.26763	7.22017	7.268	7.28615	7.3051	7.31359	7.242	7.19485	7.18758	7.2023	7.18145	7.17598	7.15056	7.18133	7.26429	7.24046	7.2503	7.19016	7.31724	7.25184	7.24448	7.23613	7.27931	7.28391	7.1993	7.2612	7.32056	7.2357	7.20283	7.26573	7.34069	7.23962	7.20662	7.21416	7.22429	7.23366	7.24625	7.22022
00iSA6pfpKDMkQKglw	7.86098	8.17185	8.513	7.74481	7.89261	7.64423	7.88498	7.48254	7.97522	8.43194	7.64576	7.64419	7.59323	8.16794	7.917	7.99577	7.95559	7.41411	7.3009	7.1968	7.29339	7.21029	7.17561	7.17895	7.23143	7.64418	7.61336	7.61041	7.23579	7.41043	7.4064	7.86933	7.53678	7.37273	8.15612	7.38933	7.69045	7.80155	7.36624	7.34026	7.46688	7.66957	8.25151	8.03665	7.92795	7.31766	7.41654	7.28794	7.75662
00J1Lf61s7pu1npjHk	7.09614	7.31117	7.17349	7.15584	7.11047	7.15045	7.16223	7.08531	7.06046	7.15696	7.12518	7.06652	7.13667	7.14844	7.1172	7.11909	7.07833	7.12356	7.18364	7.18291	7.1988	7.18408	7.17561	7.13812	7.16132	7.11377	7.09909	7.12695	7.196	7.16005	7.14581	7.11502	7.12717	7.15324	7.08416	7.1578	7.08956	7.06494	7.13651	7.12351	7.10704	7.19138	7.15636	7.10451	7.21195	7.14134	7.16541	7.13306	7.113
00jpfjM6gw2_SirKoA	7.304	7.30482	7.27963	7.22466	7.27533	7.34149	7.18314	7.27824	7.26271	7.34545	7.19471	7.1577	7.21493	7.25742	7.26932	7.17388	7.23407	7.18193	7.16319	7.18105	7.20853	7.17185	7.18803	7.14411	7.19757	7.31578	7.30407	7.2975	7.15319	7.31611	7.25184	7.33992	7.37321	7.2188	7.30206	7.20586	7.25221	7.30772	7.26703	7.27795	7.28748	7.25339	7.23582	7.20942	7.2175	7.13512	7.17008	7.31152	7.19147
00K3OeGXV631V5_6eA	10.5793	9.78153	10.6192	9.87444	9.86297	10.9333	10.3406	9.67666	9.56556	9.97003	10.4799	10.0918	10.1892	9.42512	10.8288	9.64073	9.4085	9.81803	10.9266	10.1442	9.81825	9.49228	10.2107	11.0515	9.96302	10.7007	10.0546	9.77093	9.75289	9.60088	10.1706	10.3573	9.964	10.3495	9.5561	9.75668	9.72093	9.2501	9.94993	10.0619	10.5523	10.0483	9.9709	9.14033	10.5184	10.2086	9.62556	9.85508	9.71724
00KDWcAhTklGiVKCUU	7.13354	7.16671	7.1513	7.13588	7.18778	7.1676	7.16355	7.1904	7.18521	7.20839	7.17659	7.16087	7.16263	7.24794	7.13835	7.20487	7.20117	7.20597	7.12904	7.16882	7.16518	7.09492	7.07515	7.06308	7.12216	7.10093	7.18977	7.13082	7.12625	7.15891	7.16964	7.17974	7.09625	7.11689	7.23507	7.1443	7.16975	7.11507	7.11354	7.18204	7.21376	7.17754	7.15193	7.20662	7.19341	7.11342	7.12936	7.16629	7.19022
00kISSCSgiJaWghHxU	7.16627	7.13584	7.12611	7.07201	7.13795	7.18622	7.14887	7.17951	7.11744	7.16417	7.2121	7.16166	7.17425	7.07762	7.11894	7.19061	7.16056	7.13647	7.15857	7.16742	7.18252	7.16899	7.18495	7.17009	7.16973	7.19297	7.17038	7.10841	7.03697	8.78404	7.1989	7.14701	7.1135	7.13633	7.25225	7.1505	7.14692	7.12867	7.08815	7.17032	7.18167	7.16727	7.16527	7.19539	7.17857	7.10003	7.18493	7.16078	7.15159
00n06eXSvbrBSgxLVA	7.17438	7.11642	7.18468	7.15855	7.20798	7.14195	7.11172	7.18072	7.20575	7.15777	7.16988	7.19327	7.17927	7.18578	7.11547	7.15769	7.14164	7.14627	7.17785	7.25993	7.25479	7.17759	7.19557	7.17881	7.20162	7.17836	7.24394	7.17099	7.2303	7.18135	7.20321	7.22587	7.20053	7.17842	7.17014	7.13869	7.22977	7.17264	7.23893	7.1573	7.23594	7.1831	7.11376	7.17939	7.16821	7.20116	7.14689	7.17509	7.19272
00nHeBI8cKU3XTdwqI	8.88024	8.93009	9.40953	8.7582	9.93128	8.92166	8.41395	8.14846	8.77928	10.466	9.49084	8.10689	8.65264	8.85202	9.21402	9.14824	9.76003	10.143	7.93753	7.25856	8.26116	9.06471	7.7256	8.04111	8.02486	8.61454	9.99009	7.5885	8.37106	8.11438	8.31738	7.96207	9.00673	8.39448	9.37727	8.22324	8.83736	9.28474	8.25368	7.97985	8.01019	8.89372	9.35075	10.1625	8.9017	7.93268	8.39637	8.16405	8.39398
00oqlCBSqlNAJNqP6Q	8.69145	8.63326	8.38369	8.58036	8.50122	8.32341	8.63873	8.00524	8.61511	8.6399	8.0695	9.02505	8.18927	8.74028	8.4335	9.08608	8.60996	8.82905	7.8095	7.61811	7.97853	7.86871	7.81422	8.27287	7.75309	8.1048	8.48545	7.84104	7.57106	8.04863	7.97579	7.80287	8.08372	8.35309	8.80668	7.8405	8.14422	8.08395	8.01342	8.22935	8.53524	8.50747	9.07174	8.759	8.37843	7.6089	7.83352	8.06616	7.89484
00oy974KnwXq1XB62U	7.18226	7.18126	7.12728	7.30702	7.17681	7.13711	7.10468	7.10787	7.14346	7.05659	7.18972	7.13698	7.11346	7.10507	7.18559	7.16233	7.13433	7.15077	7.13324	7.16136	7.1913	7.0873	7.12459	7.05909	7.14481	7.13728	7.16128	7.08353	7.11981	7.14012	7.14971	7.14055	7.11693	7.13754	7.18099	7.09465	7.12561	7.06494	7.07813	7.07107	7.11508	7.14449	7.19069	7.19727	7.11713	7.15036	7.13397	7.14197	7.12172
00pEqV6igq4IA9RfWA	7.37872	7.31817	7.49608	7.17093	7.44198	7.2558	7.48092	7.28304	7.1691	7.16417	7.23697	7.19091	7.5853	7.13193	7.47421	7.24578	7.21765	7.63976	7.23864	7.17724	7.28386	7.17104	7.20684	7.16619	7.1872	7.16632	7.31211	7.17553	7.16554	7.48475	7.17066	7.30809	7.20704	7.24279	7.18408	7.25213	7.30304	7.13738	7.52395	7.42216	7.29626	7.19046	7.37716	7.70132	7.25141	7.21119	7.20609	7.32178	7.17027
00R.ckilG1UDr9KoUo	7.23282	7.26378	7.34101	7.24582	7.22494	7.28138	7.22323	7.19282	7.23278	7.16178	7.18756	7.16404	7.26246	7.27729	7.13478	7.32217	7.19707	7.1812	7.2089	7.1861	7.20953	7.17023	7.17061	7.15872	7.1989	7.21614	7.26711	7.24748	7.21963	7.24598	7.22431	7.21059	7.22108	7.11689	7.1678	7.17904	7.22556	7.14487	7.28781	7.29783	7.17499	7.15689	7.23772	7.17087	7.20863	7.26738	7.2283	7.18605	7.12172
00s.Qh4rh3iEgholLo	7.1272	7.14082	7.22266	7.1053	7.18543	7.12867	7.12566	7.20011	7.17222	7.11442	7.19186	7.1972	7.15865	7.14097	7.13925	7.16927	7.152	7.19873	7.17167	7.16869	7.20928	7.12391	7.09306	7.14216	7.12377	7.21244	7.20813	7.25409	7.12501	7.22562	7.18617	7.14315	7.15421	7.16045	7.14902	7.13075	7.17062	7.14612	7.15606	7.21082	7.20714	7.22111	7.13964	7.21129	7.16208	7.11965	7.1608	7.19152	7.18523
00s7kqCF66jfRzqlAk	7.25109	7.26524	7.3011	7.22466	7.28293	7.33722	7.25898	7.25887	7.25677	7.23883	7.22998	7.2356	7.19023	7.36801	7.3007	7.24649	7.31359	7.32692	7.14858	7.16806	7.20604	7.22563	7.19173	7.17837	7.19628	7.23489	7.26711	7.26885	7.21914	7.25276	7.2895	7.19415	7.2683	7.2526	7.26262	7.19449	7.20517	7.20229	7.23785	7.22104	7.30652	7.15689	7.2093	7.25378	7.25141	7.21896	7.21603	7.26668	7.31313
00Tc6eMnkdH3z93tzo	7.09904	7.14082	7.10345	7.1204	7.1721	7.15167	7.15691	7.1138	7.12	7.12933	7.18539	7.13378	7.10143	7.07215	7.15282	7.06707	7.15825	7.13344	7.15934	7.18304	7.20729	7.18858	7.19409	7.17795	7.15595	7.1163	7.12731	7.1057	7.18365	7.05428	7.10766	7.13399	7.1351	7.13269	7.11648	7.15413	7.07588	7.13738	7.10694	7.10998	7.14467	7.20049	7.09342	7.13456	7.10315	7.1613	7.15761	7.15637	7.08432
00uan3enjEdlOhfnNU	7.12261	7.18648	7.15565	7.16471	7.16737	7.15411	7.1298	7.20377	7.17608	7.11084	7.18393	7.12737	7.08134	7.14561	7.14554	7.27115	7.12773	7.11899	7.19755	7.17113	7.19605	7.18077	7.183	7.17247	7.17564	7.14917	7.1341	7.19088	7.16089	7.19425	7.15166	7.15832	7.21569	7.18439	7.14823	7.13741	7.16188	7.23655	7.19705	7.13932	7.15931	7.16539	7.28989	7.15851	7.17962	7.13004	7.14645	7.13752	7.1765
00uHSC6AkVLiFyLqi0	7.31656	7.29916	7.28801	7.28423	7.36362	7.3132	7.39704	7.39998	7.33264	7.2712	7.28835	7.26138	7.41162	7.31973	7.35572	7.24363	7.32476	7.22901	7.19562	7.18731	7.24548	7.20989	7.21901	7.18151	7.30289	7.3068	7.41356	7.39502	7.26235	7.3195	7.34052	7.34283	7.36329	7.35756	7.30783	7.24024	7.35657	7.35087	7.34591	7.45356	7.34951	7.34713	7.28265	7.33932	7.33712	7.31972	7.20398	7.39013	7.36568
00uJrpKM8OIdIl6G50	7.24569	7.26889	7.19958	7.21121	7.2624	7.15533	7.22078	7.16508	7.2198	7.11531	7.1832	7.19563	7.1842	7.18364	7.20113	7.16311	7.21247	7.16494	7.25519	7.20092	7.22718	7.2222	7.28866	7.55693	7.21328	7.25476	7.19894	7.21881	7.23453	7.26648	7.18407	7.2046	7.2565	7.25758	7.17635	7.27387	7.24892	7.20098	7.2314	7.22444	7.20714	7.25339	7.2159	7.23539	7.21862	7.29088	7.20346	7.24402	7.30339
00VIiurwh68IWSLSFk	7.14331	7.21737	7.19958	7.08875	7.1776	7.22175	7.2072	7.14951	7.16123	7.25932	7.17659	7.17038	7.14507	7.11644	7.16294	7.19964	7.14963	7.11669	7.12217	7.16615	7.18127	7.0873	7.11651	7.13225	7.13415	7.17404	7.22196	7.1982	7.13643	7.20568	7.20429	7.13663	7.15867	7.16165	7.14587	7.11655	7.15398	7.18545	7.16256	7.21423	7.16604	7.23344	7.15636	7.17182	7.17649	7.10274	7.14469	7.14419	7.16903
00W310Z3_qIJ0OoSFU	7.38921	7.40782	7.38331	7.38944	7.35168	7.40759	7.3709	7.36874	7.44296	7.349	7.32083	7.36901	7.45927	7.38854	7.36446	7.40681	7.38491	7.45804	7.55808	7.65965	7.54923	7.75535	7.67872	7.72404	7.78598	7.54198	7.38358	7.45681	7.45777	7.42273	7.41677	7.40742	7.42463	7.43587	7.36925	7.56776	7.45611	7.35336	7.57584	7.44929	7.44429	7.35193	7.37104	7.37437	7.40166	7.61729	7.58086	7.4696	7.34202
00YEtQgO7Up5igoti4	7.41733	7.72723	7.32463	7.33144	7.78203	7.47899	7.36786	8.32977	7.64656	8.04806	7.31122	7.71906	7.57865	7.32779	7.53679	7.30841	7.58396	8.41736	7.35469	7.20092	7.24104	7.17648	7.18267	7.1796	7.23063	7.4832	7.52411	7.4244	7.42552	7.43992	7.49538	7.37907	7.54565	7.28063	7.42568	7.2712	7.89866	7.32056	7.8506	7.37511	7.65418	7.37101	7.31358	7.29195	7.59487	7.23541	7.63739	7.57916	7.57479
00ygAQPKEwBwDwQD08	7.12169	7.18191	7.12611	7.09728	7.19246	7.09398	7.13255	7.10431	7.16597	7.03991	7.08823	7.1145	7.27287	7.12321	7.13835	7.12228	7.13597	7.08894	7.1028	7.16589	7.16769	7.08589	7.06127	7.07321	7.09272	7.18577	7.21158	7.17099	7.12656	7.14843	7.23716	7.18982	7.13962	7.07512	7.18254	7.08579	7.18625	7.24054	7.15823	7.13932	7.17387	7.18032	7.15017	7.14417	7.16006	7.10965	7.116	7.16189	7.14537
01.3t3kBX0tqX06Lnk	8.2074	8.11636	7.74067	7.25188	7.6077	8.63653	8.09854	7.62626	8.66636	8.48401	7.49157	7.97079	8.69698	7.71673	8.85525	7.71334	7.44384	7.91985	9.61645	7.60028	7.42537	7.69222	7.29756	7.23003	7.47667	8.04831	7.45813	7.9471	7.3806	8.06421	7.24318	7.49217	7.40177	7.72901	8.42161	7.65051	7.19143	8.47783	7.2703	8.1328	7.22813	7.5844	7.70806	7.14321	9.21944	7.39031	7.23028	7.24848	7.22648
01.hTeR.P6CgkqntRU	7.45469	7.5193	7.5293	7.40147	7.58435	7.50139	7.38931	7.45003	7.49612	7.53864	7.42719	7.40867	7.47651	7.48754	7.50172	7.43997	7.3886	7.35417	7.77021	7.6664	7.60906	7.64834	7.63276	7.80853	7.58525	7.71492	7.42125	7.56478	7.56867	7.53832	7.74315	7.45556	7.51983	7.60578	7.43698	7.71446	7.46241	7.502	7.5466	7.4663	7.67649	7.36388	7.4886	7.64677	7.53206	7.76413	7.64617	7.48438	7.60069
0106ep0.a1f3X61SF8	11.8182	11.2345	11.6587	11.005	10.8485	12.5127	11.3924	11.0998	10.8417	11.3393	11	11.287	11.1097	11.6087	10.8658	11.1518	10.9069	10.7555	11.5233	11.3572	12.0414	12.1176	11.8582	11.9892	12.038	11.9819	11.509	11.4092	12.0389	12.7352	11.5203	12.2992	12.3902	11.7878	11.5564	12.0645	11.2392	12.9179	11.6761	12.1519	11.3542	11.1843	11.243	11.0629	10.9768	12.1024	11.9896	12.0308	12.3287
0116csjnjpXq4U1C6c	7.16627	7.22594	7.16067	7.21866	7.16658	7.19878	7.17927	7.15429	7.2191	7.22424	7.24051	7.17592	7.10748	7.18046	7.19137	7.19513	7.17639	7.20886	7.28364	7.20537	7.2028	7.17973	7.21901	7.19272	7.18995	7.14327	7.19435	7.19404	7.3552	7.14012	7.21977	7.15208	7.13284	7.23433	7.09473	7.22045	7.09864	7.10401	7.15498	7.22104	7.17833	7.18125	7.1953	7.17655	7.16412	7.25905	7.20823	7.24402	7.12795
0116E.6qdtJOhJi0lM	7.34283	7.26743	7.28871	7.23749	7.32839	7.33722	7.29807	7.36326	7.3919	7.28074	7.34987	7.26919	7.32472	7.25387	7.22301	7.26767	7.27505	7.31899	7.38921	7.65114	7.27391	7.24962	7.2422	7.26942	7.41328	7.43381	7.26826	7.39065	7.28285	7.37617	7.46501	7.33992	7.41595	7.29266	7.30495	7.34109	7.28835	7.34712	7.31667	7.36244	7.41298	7.33503	7.29079	7.27112	7.36674	7.25186	7.33668	7.37237	7.29727
012ie0dpZ5X3WRXqPM	7.12628	7.22022	7.25335	7.21642	7.22033	7.28548	7.18314	7.23194	7.21001	7.22295	7.23626	7.19878	7.18542	7.24912	7.221	7.24363	7.2297	7.2211	7.26269	7.19184	7.24614	7.20705	7.25146	7.20376	7.22144	7.17512	7.26016	7.20329	7.24317	7.17139	7.19569	7.15708	7.14973	7.20221	7.13639	7.32142	7.17498	7.08809	7.16256	7.17385	7.16492	7.17475	7.28356	7.19914	7.17027	7.19993	7.20877	7.19152	7.19522
012RuCR9VN5N9oR1Ck	8.89721	8.16345	9.42578	8.6585	8.12468	8.44009	8.57127	8.69081	8.81841	8.14528	8.30507	8.21412	8.89464	8.0758	8.31748	8.7004	8.33161	9.31478	8.6465	8.70735	8.87035	8.75257	8.35705	8.41826	8.56722	8.59131	8.41145	8.41984	8.95305	8.59069	8.10845	9.40755	9.31138	8.50955	8.29586	8.87418	8.40284	8.82134	8.5437	9.92966	9.54263	8.19356	8.25797	8.1337	8.86476	8.47695	9.33285	8.92484	8.88166
013dKBOokuN.6qlE6E	7.4095	7.33272	7.4034	7.34485	7.34943	7.39174	7.35726	7.34329	7.31963	7.33979	7.35502	7.32552	7.30349	7.33856	7.3205	7.24434	7.32971	7.27131	7.27758	7.36675	7.34211	7.39752	7.28014	7.46546	7.28492	7.37288	7.26942	7.45093	7.49173	7.32064	7.36204	7.36218	7.37871	7.43279	7.26336	7.38582	7.27888	7.37189	7.29885	7.42646	7.48915	7.31054	7.311	7.3761	7.25938	7.45243	7.36433	7.39013	7.30705
013fU6Nh3VdyDefk8w	7.1973	7.17358	7.26334	7.22617	7.22648	7.23602	7.15691	7.14951	7.20789	7.21905	7.21416	7.18145	7.19141	7.33469	7.19234	7.21229	7.20588	7.3002	7.23737	7.26413	7.2217	7.29171	7.25146	7.18236	7.19832	7.09833	7.13636	7.19194	7.19171	7.20466	7.14484	7.19522	7.19289	7.19509	7.24778	7.18977	7.18452	7.10646	7.20779	7.26005	7.12422	7.24216	7.21213	7.22244	7.20097	7.1726	7.30139	7.2133	7.179
016sXNQ5AfbyT0ihS4	7.19875	7.14082	7.21278	7.18429	7.17288	7.20766	7.23671	7.16268	7.22049	7.17279	7.19895	7.23012	7.17677	7.17418	7.19818	7.19438	7.10656	7.17973	7.25128	7.19355	7.2013	7.32831	7.32124	7.19929	7.31399	7.18785	7.19894	7.21502	7.21818	7.24018	7.2164	7.19522	7.18852	7.15925	7.13163	7.24755	7.12918	7.32567	7.22067	7.20398	7.22591	7.23432	7.15724	7.20942	7.21527	7.3075	7.20823	7.18277	7.31313
017caWUrg25QhlH9Eg	7.18148	7.17485	7.16257	7.20235	7.31932	7.27459	7.20471	7.23317	7.23278	7.18118	7.18101	7.25278	7.19955	7.25268	7.17606	7.16001	7.14003	7.18926	7.33552	7.19058	7.2989	7.23272	7.19882	7.1969	7.30289	7.2198	7.27058	7.26283	7.20113	7.24211	7.24318	7.17396	7.21353	7.24523	7.21773	7.21153	7.2026	7.22728	7.24	7.26005	7.23036	7.19046	7.13703	7.21222	7.21973	7.21962	7.20877	7.26322	7.18274
018jRX7Du8atT.16DY	9.54447	9.53402	10.2638	10.1798	10.0827	10.4492	10.2028	10.0582	10.1909	10.91	9.78952	9.71701	10.4411	10.1937	9.91061	10.3338	10.3634	9.82587	9.31277	8.90575	9.25693	9.22692	8.56006	9.04283	8.7672	10.1281	10.4067	9.72792	9.22131	9.63882	9.51283	10.0797	9.82319	9.64573	9.9846	9.39975	10.2366	10.5425	9.43519	8.89471	9.60981	10.4056	11.0063	10.2969	10.7508	9.22657	9.45043	9.14459	9.3481
019EaQ7_qAcJUnt7uk	8.50652	8.41303	9.094	8.09798	8.28276	8.5889	8.01527	8.22053	8.57589	9.1349	8.29927	8.84523	8.23174	8.99432	8.12614	8.17589	8.19531	8.81052	8.58303	8.33916	8.60512	8.80934	8.43934	8.44884	8.86642	8.48024	8.94762	8.73558	8.94985	8.67331	8.86309	9.37282	8.86937	8.45269	8.75093	8.55814	8.78249	8.91184	8.69251	8.74501	8.83619	8.28471	8.55943	8.20701	7.91542	8.7823	8.84076	8.71272	9.28552
019V11e_VMdJN2jgKk	8.2338	7.86728	8.43579	8.23017	8.38555	7.85159	7.8682	7.7652	8.87586	8.59197	8.10666	9.03654	8.02468	8.31287	8.80728	8.23877	8.31593	8.47303	8.17425	8.60639	7.90858	8.98112	7.58807	7.93164	8.1496	8.11048	8.1448	8.03064	8.04746	7.74244	8.02615	7.67978	8.10699	8.13775	7.96251	8.0455	9.11927	7.98754	7.6466	8.05798	7.67649	8.09639	8.0999	7.90116	8.65609	7.92678	8.25626	7.89763	9.17917
01_dSVXiV6X_lDikqc	7.26592	7.28557	7.26974	7.18287	7.36138	7.22175	7.28464	7.385	7.27327	7.30316	7.24337	7.28874	7.3431	7.31562	7.30452	7.23209	7.22022	7.27205	7.19987	7.17619	7.21963	7.20413	7.19384	7.21849	7.21789	7.28483	7.24857	7.22162	7.27466	7.2217	7.23242	7.28228	7.29309	7.21999	7.31357	7.13615	7.2423	7.318	7.26703	7.28406	7.24043	7.29896	7.29614	7.26565	7.2423	7.16634	7.16034	7.27483	7.32402
01_iIjuJFCnq.s7rqo	8.5129	8.64614	8.56486	8.72952	9.10189	8.46581	8.5479	8.46261	8.5386	8.28375	8.77347	8.5697	8.57131	9.0476	8.44082	8.55403	8.39418	8.42334	8.92254	8.923	8.7509	8.59309	8.78407	8.54433	8.56452	9.05385	8.49259	9.43879	8.7013	8.78404	8.79169	8.67643	8.90419	8.70569	8.45369	8.72306	8.44853	8.68285	8.65088	8.64084	8.8053	8.53073	9.42966	8.43815	8.47804	8.65344	8.8658	8.56517	8.49295
01Bxeih9poqa9O9Oig	8.47415	8.284	9.0886	8.0499	8.64977	7.96136	8.08392	8.03843	8.34636	8.94368	7.90281	8.81092	9.7437	8.30728	8.70902	8.10441	8.3091	7.85817	8.74852	9.09875	9.26006	8.33247	9.2069	8.57313	9.06495	9.18357	8.31452	9.03026	8.72464	9.34372	9.10735	10.5855	9.10093	9.05386	8.65645	8.97081	8.22046	8.89237	9.00534	10.383	8.5552	8.32746	9.24605	8.36756	8.30996	8.8816	8.82189	9.4971	9.04849
01BXNAw4H3SIpN6rXo	7.48293	7.89261	7.53518	7.52352	7.35317	7.5235	7.65702	7.7292	7.53891	7.50498	7.57443	7.59695	7.68381	7.4387	7.65628	7.68143	7.50722	7.76645	7.39462	7.42311	7.62673	7.90217	7.52724	7.36832	7.67741	7.48535	7.56845	7.72241	8.23892	7.39447	7.50863	7.41221	7.58424	8.16579	7.67633	7.87102	8.11834	7.61924	7.77378	7.70337	7.55997	7.86347	7.47653	8.30203	7.38126	7.94177	7.53587	7.53405	7.72482
01CjSV4iSvrh.iipLU	7.15541	7.13693	7.13375	7.11155	7.18309	7.25049	7.17537	7.16268	7.14264	7.14712	7.16913	7.21682	7.17171	7.12928	7.3433	7.18455	7.49255	7.22038	7.15588	7.17023	7.17524	7.12925	7.16736	7.15398	7.1872	7.12876	7.17152	7.1744	7.16018	7.12925	7.14291	7.18762	7.12149	7.12419	7.24106	7.14126	7.2137	7.10769	7.12996	7.14173	7.26691	7.22022	7.2093	7.09963	7.27643	7.14768	7.16727	7.17509	7.14786
01e9xHqhJIP91W31X0	8.06662	7.99612	8.32962	8.27239	8.25827	7.78091	7.81676	7.7292	8.08882	8.04767	7.99353	7.78332	8.11536	8.00014	7.81987	7.86194	7.7215	8.23715	7.56177	7.28056	7.93304	7.42103	7.54847	7.32991	7.47667	7.80654	7.86489	7.69938	7.79265	7.88163	7.83758	7.59433	7.75007	7.90467	7.92227	7.47387	7.80139	7.79223	7.73398	7.78103	7.83776	7.7153	7.92064	7.7073	8.01577	7.76572	7.76384	7.87837	8.0845
01eGKp3tdMfXmifPts	7.38396	7.29631	7.31665	7.34764	7.30873	7.33864	7.28862	7.3102	7.33607	7.37621	7.32572	7.30361	7.34043	7.26096	7.41485	7.27806	7.33255	7.32057	7.32684	7.52367	7.40528	7.24629	7.43666	7.67632	7.2472	7.35874	7.30407	7.37046	7.38196	7.36287	7.32601	7.32569	7.40286	7.2995	7.29772	7.34221	7.23814	7.18674	7.35494	7.34852	7.28748	7.28729	7.26416	7.25194	7.21416	7.35707	7.27606	7.34276	7.22273
01eq1_jTfdUIS6tKng	7.26178	7.44201	7.52822	7.65255	7.50403	7.36727	7.37548	7.34441	7.44229	7.48264	7.51407	7.56954	7.35527	7.50384	7.39424	7.44398	7.35195	7.47834	7.36253	7.49617	7.27295	7.21029	7.21437	7.29935	7.28928	7.3229	7.38693	7.26184	7.57939	7.32865	7.43924	7.32708	7.35557	7.42662	7.30278	7.4389	7.33217	7.31287	7.35494	7.33479	7.31436	7.33179	7.47855	7.55306	7.44329	7.49824	7.72101	7.32048	7.3598
01F4oa7_ivl.6FxR.k	7.41538	7.15345	7.6313	7.07854	7.58918	8.28132	8.68491	8.05479	7.1691	7.14379	7.26747	7.48314	7.67265	8.07663	7.86282	7.10383	7.1269	8.15273	7.22797	7.16324	7.1948	7.16515	7.15645	7.10213	7.18012	7.26081	7.16469	7.06344	7.1921	7.3252	7.61977	7.15208	7.81471	7.22237	7.15922	8.02101	7.16013	7.59204	7.19383	7.13932	7.20383	7.14832	7.31529	7.1307	9.15205	7.22362	11.5365	7.5134	7.14039
01F5l3RdLvvPvTzp7k	7.26651	7.2667	7.22124	7.31426	7.31251	7.18872	7.35576	7.30787	7.32236	7.36256	7.42612	7.35742	7.23641	7.20457	7.27231	7.34711	7.29924	7.27654	7.42866	7.52561	7.31982	7.58679	7.47797	7.79269	7.48035	7.35659	7.34978	7.1982	7.36849	7.27247	7.27271	7.46678	7.36439	7.278	7.2766	7.29168	7.26201	7.4117	7.43695	7.26595	7.28624	7.26281	7.27161	7.30546	7.36466	7.33653	7.46997	7.24513	7.51573
01IkVC9SAgpOTRyUSw	7.27243	7.35452	7.26974	7.3286	7.32914	7.26515	7.25274	7.22949	7.42133	7.41152	7.37276	7.338	7.275	7.31458	7.29782	7.33633	7.24088	7.29402	7.37846	7.5766	7.37592	7.49326	7.54847	7.61822	7.47298	7.32701	7.37012	7.30353	7.38196	7.29845	7.3892	7.36522	7.37871	7.32936	7.30998	7.2313	7.28363	7.46055	7.34704	7.36665	7.34675	7.27722	7.36796	7.2811	7.32199	7.3376	7.30588	7.28915	7.28991
01JIFJ9FVIhBRBJUog	7.5123	7.34299	7.34489	7.3193	7.38139	7.3358	7.38931	7.39037	7.32373	7.42014	7.40682	7.58046	7.37046	7.41585	7.33154	7.52165	7.39747	7.42459	7.6921	7.60566	7.40796	7.4289	7.61807	7.50731	7.49312	7.27308	7.3407	7.24376	7.37251	7.2816	7.35869	7.26499	7.32255	7.25508	7.47937	7.54851	7.43378	7.27106	7.31108	7.24842	7.31043	7.37809	7.50119	7.41549	7.56042	7.45894	7.52128	7.28915	7.35508
01kOAIQiAne53VKm1k	7.28017	7.32512	7.3286	7.34414	7.41923	7.2951	7.43749	7.27704	7.28387	7.31472	7.49672	7.34345	7.34444	7.34239	7.26331	7.28491	7.31152	7.33809	7.22275	7.35698	7.41064	7.29327	7.39355	7.35155	7.30134	7.28576	7.34183	7.2826	7.40099	7.28058	7.36204	7.30419	7.35557	7.38957	7.24778	7.29661	7.29225	7.33455	7.37867	7.27795	7.42865	7.23344	7.35231	7.28201	7.34247	7.31255	7.31509	7.28673	7.37504
01Kwhd4ywHEfrrnFOI	7.16463	7.11742	7.16384	7.13785	7.17681	7.20385	7.05409	7.1759	7.24883	7.13449	7.19965	7.17592	7.1492	7.18258	7.14374	7.11429	7.16516	7.17235	7.15396	7.17424	7.18378	7.15254	7.15366	7.16822	7.19628	7.18888	7.29946	7.17778	7.16915	7.19319	7.17991	7.11085	7.172	7.09485	7.18331	7.1095	7.13363	7.18545	7.23678	7.14173	7.19388	7.15404	7.14489	7.11133	7.40871	7.12455	7.15176	7.18057	7.21272
01mSiNFBelhJeSdiCg	7.1389	7.19313	7.2369	7.17652	7.20721	7.21661	7.19844	7.22458	7.13101	7.17279	7.22033	7.19956	7.23541	7.26449	7.16853	7.14442	7.22022	7.38252	7.3089	7.34544	7.35106	7.25429	7.4854	7.55979	7.55656	7.22875	7.21043	7.22626	7.3901	7.15311	7.21306	7.27233	7.17863	7.28726	7.19255	7.30467	7.2348	7.14612	7.17768	7.15373	7.18167	7.18679	7.19901	7.24276	7.19772	7.28523	7.28108	7.21112	7.19647
01MZ9P1q31ve7nkqfk	7.25169	7.22093	7.20027	7.23673	7.28748	7.24652	7.22814	7.25399	7.2395	7.2001	7.18174	7.28874	7.22634	7.21607	7.24821	7.20113	7.19638	7.33409	7.22742	7.32856	7.24682	7.28408	7.30679	7.23161	7.32216	7.23139	7.14654	7.23179	7.29037	7.2266	7.22203	7.1984	7.27152	7.2741	7.2268	7.28306	7.1966	7.23523	7.23355	7.26123	7.2248	7.26025	7.21119	7.19914	7.28883	7.34619	7.2461	7.21112	7.23024
01NdtFiuqdphipdxF4	7.19511	7.16364	7.17806	7.16265	7.16184	7.18997	7.1529	7.08887	7.16597	7.19514	7.26043	7.15611	7.15328	7.18046	7.17606	7.22261	7.2489	7.22901	7.22797	7.30187	7.2038	7.2124	7.25256	7.19209	7.27512	7.22341	7.17493	7.22162	7.17503	7.20568	7.1727	7.23701	7.22539	7.21051	7.19178	7.22481	7.17062	7.1919	7.15823	7.10875	7.19499	7.16256	7.09848	7.14896	7.20534	7.18841	7.18104	7.15637	7.19397
01nqG0MoB6oPHuz_d0	7.29718	7.24771	7.3286	7.22843	7.32159	7.23733	7.20346	7.29967	7.54936	7.38557	7.42826	7.54001	8.05872	7.56548	7.55942	7.86359	7.25754	7.14777	7.18209	7.18437	7.21104	7.19688	7.12907	7.13496	7.16864	7.2539	7.32014	7.21407	7.17614	7.45823	7.32284	7.24732	7.19399	7.17244	7.80288	7.18667	7.168	7.53458	7.20242	7.23581	7.20162	7.26791	7.4032	7.15374	7.69525	7.2024	7.15445	7.22966	7.15035
01Q9wU2ppjvkwMCFZo	7.22841	7.20821	7.17544	7.10842	7.19557	7.15778	7.1609	7.16748	7.18143	7.14127	7.21759	7.2176	7.18903	7.20914	7.19137	7.15924	7.23032	7.09437	7.21613	7.20639	7.1988	7.18969	7.19905	7.16333	7.18192	7.19998	7.11264	7.19299	7.16482	7.10559	7.15068	7.1786	7.17973	7.20577	7.16624	7.19662	7.17411	7.15239	7.1245	7.18087	7.1458	7.14641	7.19161	7.20195	7.12091	7.16974	7.22446	7.20242	7.16529
01R_Ikl3F4VXoUSIlE	9.48302	8.63373	9.97386	9.47144	8.87135	9.49306	9.2132	9.30475	9.14933	9.55263	8.7802	8.63229	9.73503	9.04441	8.59749	8.80855	9.27186	9.20706	9.37343	8.44292	9.71097	9.38816	8.32411	8.9894	8.91951	9.43456	8.5844	8.20287	8.98727	8.73078	8.15031	8.32797	8.03982	8.96873	8.46498	8.63968	8.39161	9.02807	8.87799	8.82909	8.81635	8.61168	8.77432	8.40516	8.71757	8.52478	9.17844	8.54687	8.81617
01R_SNSpP0itIiKKik	7.17358	7.31046	7.36527	7.3766	7.3231	7.23472	7.23794	7.3229	7.28055	7.32023	7.25511	7.24263	7.28151	7.33856	7.25527	7.2386	7.25568	7.18633	7.38921	7.22958	7.31267	7.20154	7.20969	7.19615	7.27925	7.29136	7.20698	7.36761	7.208	7.29416	7.28663	7.27449	7.33024	7.24645	7.25002	7.25369	7.23061	7.26709	7.33801	7.24267	7.21376	7.28394	7.28173	7.34021	7.20097	7.25186	7.27024	7.31919	7.24773
01ROk9LTbN58t13bW4	7.19215	7.1661	7.10566	7.1204	7.22725	7.21918	7.26401	7.23194	7.18746	7.2668	7.21965	7.26528	7.22837	7.22778	7.215	7.27392	7.21507	7.2139	7.19601	7.18172	7.18578	7.15928	7.20299	7.16091	7.18797	7.17404	7.20928	7.15931	7.17061	7.26648	7.21864	7.20358	7.1609	7.20695	7.32856	7.16966	7.16363	7.2339	7.17768	7.17971	7.19167	7.25339	7.29968	7.22152	7.33712	7.10918	7.16727	7.12637	7.15408
01SF9LhO_LIHnkLITU	7.15027	7.11392	7.09472	7.27827	7.13313	7.13711	7.1075	7.11974	7.15564	7.2008	7.04303	7.1145	7.12666	7.16702	7.12156	7.20784	7.13515	7.15376	7.1505	7.19772	7.19755	7.17759	7.18029	7.16231	7.16092	7.148	7.12957	7.13082	7.16231	7.11567	7.13337	7.14444	7.11578	7.17244	7.19409	7.16628	7.17062	7.18931	7.10143	7.13205	7.12878	7.19776	7.14401	7.16708	7.19126	7.16297	7.18396	7.09376	7.08432
01SPxdeqip6HkKUe08	7.45659	7.24625	7.28243	7.22316	7.28445	7.35866	7.27036	7.29377	7.2852	7.26057	7.27229	7.2223	7.25035	7.30511	7.33337	7.27668	7.27251	7.3405	7.58005	7.48216	7.28386	8.3963	7.63114	7.6992	7.54797	7.26778	7.27521	7.33706	7.28711	7.26947	7.36372	7.36675	7.2565	7.30786	7.32073	7.52783	7.48052	7.26179	7.38882	7.3893	7.41155	7.25597	7.32291	7.30994	7.35098	7.37139	7.22076	7.30145	7.21647
01SqMCHwpCr8tQi_xI	7.33895	7.39034	7.36275	7.29753	7.29811	7.316	7.41567	7.32518	7.28254	7.30383	7.25436	7.25747	7.37325	7.28642	7.35219	7.25714	7.34544	7.30175	7.40004	7.30017	7.41198	7.36677	7.2472	7.37971	7.36367	7.34801	7.33842	7.31348	7.32689	7.29523	7.33889	7.36675	7.31707	7.35606	7.33848	7.34669	7.31215	7.27635	7.35946	7.34576	7.317	7.30559	7.33863	7.28744	7.29666	7.21311	7.24379	7.35076	7.26766
01STVdFQEdfXpc3aHg	9.5584	9.13609	10.2723	9.52204	8.87319	9.05615	10.006	8.34854	8.8702	9.15095	9.09491	8.82537	10.1336	9.29289	9.10941	9.4154	9.52868	10.6455	8.54796	8.73245	9.15743	8.8605	9.31774	9.02476	9.05948	8.10594	9.02847	8.89081	9.322	8.88233	9.04009	8.52468	9.05845	9.0527	9.34679	9.4711	8.6695	9.19213	9.62543	9.22193	9.17223	8.42982	9.0379	9.52727	9.94538	8.91952	9.62683	8.47379	9.00078
01Tv.FeVeX48h1yRek	9.40533	8.91409	8.07759	9.8685	8.97123	8.10758	9.63424	9.74364	8.79087	8.38503	9.20708	10.5997	9.40002	8.88054	8.53366	9.71549	9.08462	7.80803	8.81792	8.87062	9.39703	10.5836	11.6096	11.0313	11.1649	9.59917	10.1795	9.6124	10.9801	10.4245	10.0743	8.96265	10.3247	9.70006	9.47528	10.9716	11.3242	10.5132	10.4472	10.0849	11.8778	9.87084	8.50234	9.71672	7.90593	11.0232	9.30936	10.1527	10.6753
01U3U31EEhL_BJZFHU	7.24689	7.27108	7.25049	7.25643	7.22725	7.17874	7.187	7.21722	7.26601	7.26931	7.20104	7.22543	7.22017	7.23251	7.26432	7.22114	7.19981	7.22326	7.23864	7.25455	7.23325	7.20154	7.28722	7.25694	7.24018	7.24873	7.22658	7.21502	7.2597	7.25373	7.22546	7.2702	7.20487	7.24279	7.25522	7.27567	7.22303	7.18288	7.21316	7.26476	7.18278	7.29397	7.28628	7.23539	7.24344	7.3065	7.22016	7.27483	7.17027
01UhJSClf5y.frH0ug	7.20586	7.44138	7.23904	7.27077	7.17681	7.28138	7.28729	7.21967	7.02582	7.35612	7.3509	7.1917	7.20848	7.12753	7.22803	7.43997	7.21117	7.32612	7.24061	7.20132	7.75424	7.20011	7.19007	7.2078	7.26337	7.36091	7.30752	7.29279	7.27171	7.2217	7.17991	7.23701	7.22216	7.1181	7.25373	7.21923	7.3174	7.31416	7.30551	7.16324	7.24722	7.42594	7.46502	7.24184	7.62002	7.24722	7.27024	7.10054	7.22773
01UUx0HlQEnqKeR33k	7.14419	7.18583	7.22053	7.19289	7.16658	7.195	7.20968	7.27221	7.18671	7.13278	7.17362	7.22465	7.20739	7.22425	7.19526	7.18531	7.18726	7.26611	7.40276	7.23665	7.33832	7.43875	7.27071	7.27159	7.26213	7.21337	7.1341	7.23638	7.35651	7.22465	7.20429	7.21737	7.19726	7.22953	7.2766	7.27841	7.21964	7.17647	7.24755	7.23695	7.22591	7.16256	7.15902	7.22244	7.13723	7.35489	7.22259	7.20895	7.20896
01VffJVPxVv7oKR52c	7.2606	7.31467	7.38577	7.27677	7.26925	7.27866	7.26527	7.29021	7.30535	7.37333	7.34578	7.31379	7.26971	7.22073	7.25225	7.30377	7.34328	7.33729	7.23611	7.18504	7.20679	7.2531	7.21737	7.24	7.23832	7.25131	7.17265	7.23822	7.26882	7.18678	7.22317	7.19522	7.31707	7.19153	7.18871	7.17904	7.28835	7.16882	7.23785	7.16679	7.18723	7.21844	7.29703	7.2317	7.37506	7.2442	7.32454	7.2046	7.19272
01VInuuSepAnQXkpgg	7.22265	7.19855	7.22692	7.21568	7.23568	7.17254	7.21586	7.24665	7.18521	7.19657	7.22859	7.19642	7.24039	7.16003	7.1648	7.18075	7.14405	7.16865	7.27659	7.42924	7.19655	7.20841	7.30213	7.18497	7.27925	7.60448	7.14654	7.22811	7.29818	7.31499	7.16358	7.23981	7.28013	7.21051	7.14193	7.20867	7.18279	7.19838	7.25078	7.12351	7.19167	7.17101	7.11975	7.13456	7.2175	7.21055	7.28834	7.11293	7.21897
01Xd110F6gx9ITdQHQ	7.26	7.35384	7.35959	7.48716	7.48738	7.19248	7.23671	7.18434	7.58666	7.43657	7.32769	7.45091	7.27076	7.24556	7.31021	7.41034	7.47699	7.49297	7.30203	7.31231	7.25479	7.3128	7.20496	7.18191	7.19395	7.195	7.25552	7.18112	7.22915	7.1953	7.13526	7.28458	7.61324	7.19391	7.26336	7.31716	7.42991	7.19968	7.22496	7.14774	7.18723	7.24649	7.20181	7.25744	7.27416	7.3075	7.60383	7.30646	7.23649
01YintXoV6ek6AxLqA	10.9434	11.2446	10.504	10.0729	10.0955	10.6349	10.1641	10.2703	10.7384	10.9089	11.1924	10.0936	11.0852	11.4197	10.2171	10.6442	10.7007	10.7852	11.0331	10.8024	11.0623	10.6055	10.4701	10.1061	11.3217	10.7962	10.9354	11.0753	10.2292	11.3589	10.6895	11.4453	10.8863	10.644	10.8236	9.77461	10.5862	10.8331	10.8817	10.739	10.7931	10.5891	11.3495	10.597	10.7989	9.86667	10.789	11.0455	10.9899
01Z9Im2lUSFyOpCMUA	7.21069	7.1267	7.12845	7.20089	7.18465	7.18872	7.23181	7.2344	7.19045	7.2131	7.14208	7.18145	7.22121	7.18046	7.213	7.22845	7.22403	7.12889	7.14742	7.17776	7.18378	7.09628	7.11054	7.13496	7.15118	7.13608	7.21734	7.17553	7.14168	7.13773	7.20756	7.22866	7.16202	7.09976	7.23131	7.13997	7.2103	7.21539	7.15173	7.20512	7.21596	7.20951	7.25099	7.20382	7.16208	7.1158	7.12038	7.20351	7.17526
01ZKfb_XUgX1bePvXU	8.20054	7.24406	7.44293	8.21195	8.8962	7.30342	8.2021	7.36764	7.95055	7.38341	11.004	7.40414	7.61676	7.36447	8.25272	9.62191	8.18899	7.2175	7.15973	9.55836	7.1923	7.17685	7.13718	7.15834	7.19795	7.28761	7.51487	7.44652	7.40235	7.72432	7.1989	7.2333	8.7	8.13368	9.2861	7.912	7.28756	8.09483	7.32901	7.91954	9.04381	8.46663	7.39954	7.38043	7.42267	7.98824	7.73315	7.75353	7.39817
02.s3vpcuhJ7l65F3o	8.34494	8.18285	8.52931	9.31467	10.0297	8.55652	9.51292	8.93725	7.9594	8.11639	9.437	9.36361	9.05742	8.94321	9.30526	8.47248	9.53319	9.06996	9.21355	9.0356	9.78608	10.6933	9.4797	9.28505	11.8452	8.64133	9.93784	8.6063	10.0501	9.16836	8.94998	8.29831	8.97049	10.3154	8.8189	10.1024	9.40757	8.53551	10.0903	9.36296	9.24126	8.53592	8.67502	10.3743	7.751	9.13866	8.78716	9.57281	8.89457
026KI4KS6ERJOiA19k	7.90612	7.72919	8.93067	7.73416	7.67169	8.65026	7.7363	7.60556	8.79322	8.3284	7.68436	7.86885	7.93657	7.73289	8.18014	8.35151	8.1536	8.22853	8.26123	8.49598	7.64192	7.41906	7.1714	7.17744	8.95594	7.4691	8.18464	8.24906	7.36983	7.48355	7.11395	8.78774	7.52284	8.31802	8.56469	8.44189	8.37608	8.32233	7.46005	7.80368	8.7202	8.10711	8.04762	7.22059	8.19118	7.621	7.60155	7.93245	7.54017
02ed7lfr7.uute21ds	7.30089	7.29773	7.31865	7.31787	7.53902	7.34577	7.28729	7.30671	7.34364	7.38774	7.3468	7.36438	7.37465	7.26683	7.221	7.37561	7.31567	7.40603	7.3089	7.18053	7.20679	7.22563	7.21212	7.19767	7.19702	7.33323	7.33272	7.30598	7.2269	7.29954	7.26077	7.28228	7.27798	7.28726	7.34412	7.19344	7.39706	7.39256	7.33238	7.27916	7.28997	7.31054	7.34992	7.32868	7.43939	7.23469	7.20294	7.31279	7.41638
02iM.yq7ooqgqKDqUU	7.67844	7.60553	7.55686	7.61929	7.70958	7.52762	7.47476	7.44695	7.74768	7.87001	7.58405	7.75707	7.28597	7.85711	7.56014	7.49334	7.49185	7.45094	7.63303	7.63215	7.76371	7.6697	7.45926	7.8307	7.87279	7.90596	7.48678	7.87649	7.57939	7.51998	7.69305	7.78994	7.5427	7.70814	7.60822	7.57727	7.52197	7.59814	7.43695	7.44074	7.89484	7.43727	7.78146	7.46769	7.69602	7.65908	7.49779	7.59623	7.5835
02K3SKpJSNpaiVPq_0	7.27184	7.27907	7.27187	7.31715	7.29659	7.26919	7.32913	7.2442	7.28587	7.30653	7.23067	7.18303	7.21809	7.17212	7.25326	7.19664	7.29589	7.26759	7.2085	7.1861	7.24227	7.20091	7.21485	7.18828	7.17597	7.24442	7.20008	7.30231	7.20676	7.27752	7.20647	7.21833	7.27582	7.2526	7.24032	7.18512	7.18712	7.24851	7.22281	7.23581	7.27526	7.30393	7.26042	7.29736	7.19233	7.17548	7.20877	7.32307	7.19022
02KG50KOEI6l0L36kU	7.22714	7.14649	7.13256	7.29606	7.09491	7.10829	7.14887	7.19282	7.14016	7.09724	7.16078	7.0624	7.1961	7.10428	7.11115	7.21303	7.10223	7.30175	7.16589	7.1775	7.17448	7.10367	7.15599	7.09313	7.16092	7.06897	7.1341	7.11378	7.16482	7.1974	7.16358	7.13663	7.19617	7.19272	7.16078	7.16485	7.07863	7.10523	7.16904	7.16442	7.10128	7.10354	7.17698	7.31084	7.12757	7.11917	7.11364	7.14529	7.18399
02orvp2pd9m6WuGX6c	7.14331	7.28701	7.24333	7.18216	7.0982	7.37015	7.22323	7.1904	7.18143	7.15289	7.22239	7.21995	7.16655	7.24318	7.14554	7.21525	7.16133	7.13344	7.45857	7.53716	7.21339	7.22092	7.20169	7.19615	7.22985	7.198	7.20238	7.36761	7.20635	7.18461	7.1666	7.16444	7.172	7.15324	7.15609	7.21622	7.2026	7.15617	7.22603	7.19824	7.17387	7.1831	7.30144	7.18033	7.2423	7.33867	7.20088	7.15747	7.21146
02tiuhr_lsCu6c8E64	13.9188	14.5871	13.6264	13.7065	13.8967	12.9794	13.6776	13.3989	14.1784	13.6971	14.2337	13.8928	13.5572	14.1906	14.2986	13.8142	13.6762	13.7882	13.4004	13.819	13.7799	14.1159	13.985	14.237	13.6691	13.7317	13.403	14.413	13.6885	13.9451	13.5984	13.4774	13.467	13.5095	13.7518	13.7055	13.4061	14.0559	13.5451	13.7266	13.6405	13.5479	13.5322	13.5382	13.7548	13.9205	13.6486	13.6652	14.1335
030QKXgnb0f5qrU6yo	7.61896	7.52105	7.63667	7.71945	7.59998	7.50694	7.52941	7.52835	7.57536	7.40864	7.41647	7.51846	7.57865	7.54936	7.46801	7.60049	7.60082	7.50969	7.89874	7.90083	7.50053	7.99606	7.69561	7.85018	7.91408	7.63299	7.39696	7.55271	7.34214	7.61418	7.65057	7.63929	7.71705	7.7447	7.54649	7.68535	7.39973	7.55896	7.49983	7.60017	7.63259	7.45371	7.4657	7.547	7.48435	7.60421	7.71898	7.56433	7.52394
033EV_UdAuK3igpSTU	7.18226	7.25721	7.24262	7.18216	7.25326	7.34292	7.30357	7.28663	7.19045	7.13959	7.18393	7.28639	7.25035	7.28979	7.28713	7.17311	7.17786	7.23045	7.21888	7.19015	7.2174	7.23909	7.20095	7.31945	7.22472	7.28854	7.26131	7.25409	7.22635	7.21577	7.24686	7.23052	7.26079	7.37578	7.19255	7.24458	7.18192	7.25781	7.22174	7.24038	7.23706	7.17101	7.24057	7.15851	7.19448	7.264	7.25415	7.21656	7.23899
0377gjr6eNCOEeLBX0	8.0939	8.50054	8.62783	8.27766	9.27073	8.3115	8.09124	8.13013	8.76086	9.32662	8.60212	9.56086	8.30044	10.2791	8.75068	8.98123	9.02045	8.51007	7.12789	7.18584	7.18754	7.10101	7.11943	7.07321	7.15929	7.41268	8.39139	7.37763	7.16231	7.22072	7.23478	7.60716	7.43651	7.22594	9.06492	7.09796	8.60166	7.85825	7.25294	7.28283	7.47527	8.89604	10.0644	9.78624	9.58856	7.14928	7.17197	7.36017	8.10563
03_uEdXP1cFUG6SLaU	7.31656	7.25209	7.3133	7.31426	7.30266	7.32729	7.31336	7.34441	7.25148	7.30653	7.27806	7.26372	7.29167	7.29534	7.32513	7.29709	7.27125	7.25071	7.34311	7.25324	7.32958	7.24521	7.29907	7.1843	7.27512	7.33533	7.36336	7.41851	7.21818	7.3252	7.22776	7.33992	7.24149	7.278	7.31214	7.37299	7.3174	7.35211	7.32227	7.34026	7.25064	7.30889	7.30668	7.24276	7.26052	7.22497	7.29047	7.38876	7.28991
03APwAO9yywIIwOXzc	7.20162	7.12201	7.18468	7.14978	7.16342	7.18123	7.12842	7.13163	7.16439	7.22745	7.11447	7.12576	7.14229	7.15905	7.15099	7.09004	7.10136	7.15152	7.18982	7.17934	7.19355	7.19708	7.19254	7.17902	7.20472	7.25045	7.1681	7.14842	7.24533	7.14607	7.15759	7.24543	7.23828	7.20103	7.18022	7.20092	7.14692	7.20359	7.15715	7.14894	7.21486	7.15689	7.15193	7.08394	7.08764	7.22228	7.17815	7.18605	7.19022
03BC50iK6CFO3nAiAo	9.392	10.0745	9.71696	9.17834	9.12261	9.38665	9.87783	10.125	10.4334	10.7716	10.8629	9.31939	10.2402	9.52286	10.022	10.0879	9.64376	8.96667	8.15887	8.192	8.12636	7.91345	8.08225	8.19166	7.9737	8.3238	10.3664	8.28141	7.75586	8.02919	8.17218	8.83403	7.85372	7.85075	10.3	7.77031	9.98143	8.46083	7.76438	8.05023	7.95418	9.97659	11.3218	10.1873	11.0392	7.8351	7.76579	7.97034	8.31747
03e0oyS6Ir9uUuUnUU	8.13277	8.05482	8.10223	8.23626	7.76518	8.18992	8.03921	8.071	7.99973	7.64902	7.3602	7.62484	8.20525	8.37312	8.01581	7.71566	7.72499	8.32634	8.3357	7.7485	8.39116	7.42496	7.73733	7.59354	7.64189	8.05135	7.95101	7.80627	8.01704	8.06421	8.07755	7.36218	8.06231	8.04749	7.85304	8.34589	7.61605	7.79478	8.31674	8.14322	7.93177	7.70065	7.84557	8.3485	8.1107	8.07217	8.10029	7.69555	7.50849
03fdpAuAgmuCulPjkg	7.40689	7.17232	7.20928	7.15855	7.1547	7.12987	7.16751	7.15071	7.17531	7.11174	7.1365	7.58046	7.20295	7.14749	7.20211	7.20859	7.17786	7.14627	7.15819	7.18317	7.1898	7.16204	7.19882	7.16366	7.16292	7.11756	7.20583	7.2373	7.17614	7.10939	7.41331	7.15208	7.09278	7.17125	7.14272	7.15827	7.35161	7.16248	7.20242	7.16087	7.21376	7.20501	7.15724	7.28291	7.05574	7.14982	7.16914	7.25185	7.20646
03FVHFl.P3c.V_X00U	8.07396	8.53749	8.7138	8.0957	8.1704	7.85386	7.68434	7.81412	8.54417	9.01588	8.00033	8.22809	7.89074	8.04993	7.85596	8.38351	8.04622	7.77068	8.16156	8.62476	8.73969	8.74986	8.45316	8.86823	8.25231	8.974	7.9615	8.25851	8.01992	8.49337	7.99931	8.64877	8.33253	8.37177	8.31878	8.37698	8.03175	8.70849	8.02463	7.70802	8.31741	7.91374	8.96176	7.91558	8.56111	8.12678	8.42345	7.91474	8.61639
03gq1yNJ7X5KutJKSg	7.03044	7.10759	7.12728	7.1268	7.11697	7.09518	7.12011	7.09244	7.11054	7.05269	7.1078	7.14496	7.10597	7.08685	7.07827	7.1006	7.08282	7.10826	7.14666	7.16742	7.16593	7.12148	7.13875	7.15398	7.07888	7.05104	7.02772	7.10298	7.14907	7.12188	7.09621	7.13663	7.12944	7.0887	7.05126	7.10205	7.02683	7.0759	7.09258	7.08879	7.11966	7.06236	7.05586	7.10158	7.06714	7.10093	7.09773	7.13084	7.12172
03JNI0NUINTSQXSFBU	9.5531	9.75553	9.24743	9.91529	9.56439	9.96566	10.1499	9.56449	11.0761	10.0022	9.62949	9.97139	9.70349	10.1703	10.0572	10.0818	9.67399	10.0638	8.95197	8.71434	9.13947	9.60437	9.19066	9.43475	9.2871	8.90115	10.2477	8.73873	9.31357	8.83461	8.64395	9.41078	9.18865	9.68082	9.88963	10.1616	10.1543	9.64224	9.46643	8.80828	9.05247	10.3567	10.1991	10.4325	10.0383	9.4643	12.2763	9.34523	9.59479
03jx1ZLMgC8D5ytAuc	7.19065	7.15345	7.18268	7.12231	7.17131	7.09875	7.17537	7.14951	7.12426	7.13278	7.17063	7.17117	7.08759	7.1956	7.14374	7.12467	7.11086	7.11363	7.19639	7.18932	7.19505	7.19324	7.19227	7.16231	7.20209	7.19094	7.18291	7.17778	7.17245	7.19949	7.17888	7.17974	7.2769	7.18319	7.15216	7.12993	7.12918	7.15239	7.17768	7.14894	7.20935	7.14928	7.15281	7.24368	7.11807	7.15908	7.18056	7.17289	7.23774
03kIj3koHq7kRrvslI	11.1903	10.6131	10.0749	11.6249	10.889	11.2929	11.4499	11.2002	11.3452	10.5973	10.7593	10.8802	11.3252	10.0469	10.6491	11.0968	11.7892	11.2881	11.2923	10.5046	11.292	12.0417	11.9315	12.0717	11.7189	10.8016	11.5091	11.367	11.0354	11.2542	11.2494	10.6325	11.4604	11.1973	10.9572	11.5675	11.4091	11.1334	11.8475	11.3542	11.0612	10.8617	10.4869	11.1088	11.0343	11.5041	12.9924	11.1547	11.3888
03lUkfpEkoSCSI3gVE	7.23777	7.3027	7.22763	7.5336	7.27913	7.70468	7.33204	7.23562	7.22598	7.2712	7.48433	7.26919	7.3312	7.34992	7.67362	7.35526	7.27568	7.44459	7.46531	7.33412	7.61129	8.20959	7.20169	7.24725	7.27786	7.24097	7.41686	7.28151	7.46964	7.34028	7.26734	7.18982	7.3666	7.54887	7.27953	7.43065	7.22809	7.27371	7.38318	7.40214	7.38595	7.31793	7.84557	7.18599	7.53743	7.28898	7.66993	7.44921	7.29482
03lxLuepXquROBCu.o	7.35582	7.23099	7.29148	7.31787	7.34719	7.309	7.26527	7.32861	7.31146	7.31884	7.29011	7.39124	7.24935	7.24675	7.36965	7.35526	7.33113	7.33969	7.27659	7.39265	7.27391	7.2871	7.5056	7.23161	7.25968	7.23315	7.32129	7.39356	7.23642	7.35329	7.35702	7.30419	7.29418	7.42662	7.32572	7.22998	7.26606	7.35087	7.27466	7.35965	7.27526	7.30311	7.29436	7.32602	7.39354	7.2442	7.22961	7.36017	7.34915
03n80MLsvsO0DQwjPQ	7.222	7.35452	7.21912	7.21047	7.23262	7.26649	7.32047	7.28544	7.26403	7.21377	7.30186	7.34734	7.2384	7.21839	7.28909	7.25432	7.21507	7.1834	7.3293	7.85436	7.4093	7.474	7.3519	7.85231	7.56678	7.24873	7.21734	7.27933	7.54445	7.29845	7.25948	7.19734	7.23291	7.2995	7.23357	7.38816	7.2765	7.19968	7.20994	7.30813	7.24382	7.26791	7.16706	7.29916	7.29889	7.32283	7.37076	7.21112	7.20271
03nx4AQoheq6u6_qt8	7.58148	7.54704	7.52822	7.58437	7.53965	7.63781	7.49165	7.56444	7.45165	7.45844	7.63108	7.42812	7.52849	7.57741	7.45945	7.47505	7.46771	7.56141	7.51142	7.8679	7.67366	7.69381	7.65362	8.10426	7.78194	7.50561	7.53939	7.62935	7.68076	7.61311	7.5266	7.67047	7.63517	7.60984	7.421	7.64854	7.50507	7.36944	7.69196	7.59509	7.54957	7.53856	7.46229	7.55079	7.52846	7.75455	7.5797	7.63192	7.48646
03o4XlyS.VTiMig7cY	7.24084	7.21737	7.40761	7.31499	7.40697	7.33864	7.30774	7.41581	7.26931	7.36184	7.22102	7.43109	7.26971	7.51085	7.31397	7.4074	7.36214	7.21894	7.31241	7.18744	7.22592	7.49326	7.18132	7.17917	7.43573	7.31277	7.39028	7.37763	7.36315	7.26748	7.34543	7.77682	7.27475	7.34856	7.26631	7.27032	7.5551	7.30901	7.32676	7.27673	7.23818	7.31957	7.36564	7.33401	7.42663	7.41711	7.3441	7.516	7.59117
03o84Lopc2WSEUQSSU	7.2493	7.15111	7.15378	7.1022	7.07753	7.16023	7.05704	7.17228	7.10445	12.7732	7.22239	7.18618	7.12666	7.1198	7.13835	7.18227	7.14645	7.1642	7.18441	7.16844	7.20355	7.14165	7.192	7.13004	7.18103	10.6513	7.17721	7.10976	7.14636	7.84438	7.22431	7.15459	7.12149	7.16045	7.18331	7.11169	7.11756	7.13738	7.1949	7.15849	7.18945	7.13293	7.24626	7.42978	7.36987	7.19993	7.15131	7.17179	7.61386
03PBGkfIRue9RfV254	7.30462	7.17169	7.17806	7.27378	7.95227	7.21789	7.13938	7.32974	7.2581	7.45213	8.04101	7.60696	7.22121	7.26331	7.23711	7.35838	7.23655	7.2139	7.12141	7.16501	7.17675	7.26175	7.75895	7.5162	7.65904	7.25735	7.37237	7.14098	7.68823	7.43624	7.1989	7.22493	7.51882	7.31209	7.30423	7.13489	7.3038	7.3853	7.46005	7.63392	7.17164	7.36547	7.32876	7.31173	7.23663	7.55506	7.16588	7.29896	8.51093
03pfnDpBIICp9.m61U	11.1531	10.5254	11.2556	11.9929	10.5777	11.5233	10.5682	11.6417	9.81443	8.52366	10.9629	10.6465	11.4399	10.0184	10.3632	10.9521	10.6622	12.6291	10.5183	10.1197	10.7092	11.6396	11.2225	11.3761	12.5674	10.7078	10.8431	10.6672	10.4196	10.6104	10.9982	10.7706	11.6647	10.6644	10.5654	10.5208	11.2917	11.057	10.956	10.6256	9.579	10.3997	10.8974	12.6711	10.6112	10.821	9.72217	11.7574	11.1818
03pNFQIgoT3XXQUwxQ	7.1807	7.2499	7.29424	7.21717	7.13955	7.30342	7.25523	7.26737	7.22187	7.28462	7.22514	7.21682	7.17425	7.27267	7.23408	7.25996	7.19913	7.17383	7.2061	7.19073	7.2251	7.21969	7.19859	7.20573	7.24018	7.2207	7.2833	7.22162	7.22745	7.17139	7.4185	7.23887	7.23291	7.21643	7.22604	7.19239	7.26201	7.16755	7.25944	7.25421	7.21927	7.22288	7.22443	7.22522	7.22646	7.19626	7.29478	7.19042	7.17401
03qk_6e7zHoA5KJk_M	7.30524	7.21454	7.23761	7.22767	7.28141	7.3472	7.28729	7.33315	7.39052	7.20634	7.30651	7.30831	7.3845	7.34429	7.25426	7.26836	7.2979	7.26982	7.3508	7.279	7.30916	7.27964	7.23095	7.28049	7.19949	7.32598	7.30522	7.4303	7.20432	7.31499	7.33403	7.25598	7.32694	7.29675	7.27733	7.26428	7.3144	7.31158	7.34929	7.35825	7.31833	7.29813	7.27807	7.27475	7.29332	7.2183	7.35668	7.28794	7.34559
03QldTaVRSN1Pf5Tio	8.23983	8.39944	8.35107	8.64937	8.25373	7.97722	8.43761	7.86918	8.16248	8.15402	7.97843	8.26327	7.8564	8.16945	8.17524	8.37488	7.84027	7.86206	8.01625	7.98069	8.06898	7.81313	7.87122	7.93935	7.80854	8.43108	7.7866	8.18533	7.95856	8.36543	8.15541	8.83474	7.93238	8.16658	7.9423	8.22218	7.97305	8.61077	8.24784	8.05541	8.00852	7.9858	8.01506	8.31023	8.30865	8.39984	8.50588	8.00685	8.18649
03qtwOnM97lOqPyinU	7.45596	8.16514	7.28871	7.81398	7.46081	7.52488	7.47785	7.6197	7.59139	7.20566	7.39078	7.48736	7.31707	7.32978	7.60422	7.65307	7.68659	7.26833	7.54692	7.48216	7.39457	7.19649	7.30836	7.32465	7.37632	7.31177	7.51796	8.17021	7.51841	7.48116	7.93449	7.28458	7.34455	7.64443	7.33069	7.55066	7.39639	7.34211	7.76266	7.33072	8.20082	7.28226	7.21496	7.59685	7.63402	7.58618	7.33422	7.8025	7.75261
03R97ulYop6vDnqfrE	8.22613	7.90485	8.0395	8.02268	7.9432	8.48424	8.06491	8.31206	7.96107	7.91089	7.90868	7.84347	7.98185	7.9146	7.95682	7.82851	7.97842	8.82096	8.06638	7.7921	8.06297	8.08942	8.14924	7.46246	8.36686	8.07818	8.38646	8.06572	8.19057	8.18967	8.0757	8.12858	7.95732	8.6166	7.82366	8.60297	8.17662	8.10433	8.91594	8.40686	8.3501	7.973	8.07652	8.14228	7.83636	8.10917	8.24058	8.17098	8.25042
03R_lOnujoE38ALd1w	7.1613	7.31817	7.28871	7.42058	7.23798	7.27324	7.39549	7.64118	7.72287	7.16258	7.189	7.16959	7.65511	7.40081	7.56735	7.42844	7.38639	7.34934	7.27957	7.18132	7.30916	7.16515	7.19146	7.13443	7.19684	7.23227	7.26131	7.17666	7.2303	7.17916	7.14971	7.15082	7.2372	7.17484	7.56172	7.25058	7.2103	7.28162	7.11134	7.26005	7.22924	7.62672	7.43603	7.25926	7.36151	7.16577	7.17624	7.1028	7.18648
03rkgW19TIgcKJSZdU	7.20863	7.16426	7.20859	7.21866	7.13875	7.17378	7.21586	7.14951	7.24151	7.19081	7.16838	7.3263	7.23641	7.16501	7.2472	7.20337	7.20252	7.23333	7.18171	7.18784	7.19805	7.2531	7.20931	7.18463	7.2441	7.15728	7.18977	7.20329	7.20153	7.19425	7.19462	7.18651	7.24685	7.20103	7.11968	7.25058	7.161	7.12001	7.18953	7.19709	7.17387	7.15784	7.22537	7.15183	7.14212	7.24799	7.17912	7.15194	7.15284
03S0ZhZciV4nnPzlm8	7.17358	7.20613	7.15068	7.18571	7.21802	7.19752	7.22936	7.14116	7.14918	7.2015	7.1554	7.20427	7.21173	7.2586	7.12946	7.22772	7.15591	7.27579	7.24061	7.21483	7.25479	7.51597	7.26941	7.38547	7.31399	7.20962	7.22196	7.16753	7.47227	7.15428	7.1989	7.21059	7.2027	7.278	7.21013	7.28685	7.29302	7.13364	7.18307	7.26833	7.1761	7.26536	7.20555	7.25652	7.27076	7.40036	7.33668	7.15084	7.17526
03SuhAuX84AHzJxFOc	7.14067	7.11592	7.08196	7.05334	7.10884	7.13228	7.14887	7.11974	7.04655	7.14546	7.07519	7.07226	7.13809	7.06617	7.13389	7.10302	7.05454	6.99996	7.09262	7.16012	7.16341	7.02078	7.08056	6.98162	7.10763	7.11377	7.07877	7.15811	7.10521	7.13652	7.13716	7.04588	7.09162	7.07512	7.13322	7.09729	7.09229	7.09543	7.10143	7.11738	7.11164	7.04395	7.1249	7.06119	7.15502	7.077	7.07427	7.13752	7.08432
03tcIuierhIkrkJaX8	7.2671	7.08144	7.17741	7.25264	7.1547	7.23864	7.22814	7.32974	7.23816	7.20974	7.16988	7.20506	7.26971	7.14097	7.22904	7.29237	7.20454	8.04525	7.12675	7.18013	7.25796	7.19708	7.13665	7.1189	7.27649	7.26866	7.33043	7.28706	7.21629	7.26947	7.16459	7.73889	7.60117	7.54317	7.21773	7.14738	7.15045	7.63995	7.38544	7.27795	7.25409	7.25167	7.13355	7.57107	7.1988	7.18248	7.12159	7.47095	7.25148
03tSCXVYVVCc.nRPBA	8.90834	8.26523	8.81208	8.59069	8.64563	8.62338	8.95046	8.94696	8.55223	8.73338	8.48519	8.78273	9.21837	8.12918	8.23325	8.50698	8.87832	9.28501	9.08336	8.92624	9.11194	10.0357	8.67841	8.95378	9.02027	8.24831	8.59014	8.80468	8.6636	8.95705	9.12035	8.70812	9.70537	8.83695	8.30593	8.8588	8.5958	9.15728	9.79925	8.55699	8.75468	9.07953	8.22175	8.57339	8.34748	8.85063	9.03823	8.56134	8.34661
03TW4WIBonkuopqE54	7.21407	7.1582	7.2065	7.20603	7.20489	7.23342	7.22936	7.22949	7.2495	7.22295	7.29457	7.18303	7.12955	7.32679	7.20113	7.23643	7.20721	7.24562	7.27464	7.21217	7.33706	7.20551	7.27603	7.66339	7.31078	7.24529	7.1932	7.25697	7.26146	7.22268	7.28663	7.26094	7.22108	7.2188	7.20022	7.27933	7.17845	7.21671	7.17444	7.23012	7.25294	7.14545	7.11547	7.19727	7.13432	7.24196	7.51268	7.23516	7.17775
03TY7nt3ouMICpxN1Y	7.24206	7.64874	7.18937	7.24128	7.22878	13.4599	7.24408	8.30696	7.29725	7.7546	7.22308	7.24654	10.65	12.1014	8.20173	9.31484	7.29058	7.2788	8.58121	7.19103	7.22431	7.18344	7.20684	7.24725	7.20657	7.59286	8.44866	7.21118	7.20635	7.40183	7.20213	7.21352	7.22539	11.6135	7.2048	11.2962	7.26201	7.75764	7.1906	7.27552	11.1876	7.37022	7.23297	7.29916	7.78425	7.24953	8.95566	7.41488	7.40617
03U10RfeX_151f8JSs	8.04317	8.56858	7.88631	7.50972	7.49807	7.29372	7.34085	7.53523	7.36225	7.45844	7.77868	7.45454	8.2169	7.63464	7.32697	8.07923	7.85863	7.2728	7.32807	8.10867	7.34849	8.12484	9.56194	7.74347	7.81246	7.33637	7.62294	8.68454	7.42687	7.78692	9.01162	8.41455	8.0617	7.32499	7.97477	7.62059	8.25427	7.80071	7.78397	8.45644	7.34263	7.774	7.51558	8.26017	7.39252	8.58997	7.40865	7.72601	8.72626
03uohH6gQBIRXqDkvk	9.54116	9.78886	8.4791	8.75872	9.27733	8.91542	9.22744	9.5595	8.77389	9.38355	8.87066	8.78834	9.34398	9.29053	8.74238	9.2716	8.9097	8.92605	8.6491	8.43964	9.07536	8.67841	9.46939	8.50966	9.30981	9.16392	9.70346	8.43183	8.59917	8.68592	8.7409	9.21998	9.69263	8.49149	9.07414	8.15287	10.1764	8.8927	9.06456	8.95533	8.32415	9.08431	8.66712	10.4212	8.76729	8.25534	7.90026	9.00984	9.70657
03V9_i_eopSq7nkuwQ	7.27421	7.24187	7.30247	7.23749	7.25402	7.32164	7.23426	7.30202	7.29389	7.25684	7.24194	7.21369	7.35391	7.37152	7.23206	7.30907	7.23779	7.25289	7.30316	7.19595	7.22393	7.18111	7.24031	7.20282	7.18848	7.27755	7.15107	7.23546	7.20841	7.24501	7.17475	7.21928	7.24685	7.26008	7.2861	7.22802	7.26039	7.23523	7.24862	7.19939	7.24269	7.21577	7.29347	7.18222	7.28208	7.1987	7.17197	7.23516	7.20271
03vIIqPgaLqutSs0kk	7.27838	7.21808	7.24548	7.21047	7.22263	7.21661	7.26149	7.29258	7.2852	7.21176	7.2789	7.23012	7.25035	7.20799	7.2593	7.20636	7.25198	7.24489	7.22225	7.17255	7.23376	7.18942	7.21533	7.18339	7.18947	7.30288	7.18406	7.26885	7.18862	7.2217	7.20647	7.24261	7.21137	7.25137	7.22076	7.17904	7.29998	7.23523	7.32115	7.24611	7.28872	7.22111	7.29347	7.19727	7.21639	7.20865	7.23229	7.25865	7.19647
03vqr_q1q3VFJR59dc	10.4403	10.3714	10.4259	10.4301	11.1981	9.95391	10.1823	10.0523	9.66242	10.0944	9.98637	9.96092	10.3694	9.98253	10.2382	10.0686	9.73575	9.95335	10.5221	10.7154	10.3206	9.62701	10.4745	9.81496	9.94422	10.4759	10.0156	10.6642	11.0432	10.3413	10.8067	11.1434	10.525	9.7297	9.87341	10.3062	10.2512	9.92565	10.1335	10.6426	9.92788	10.2621	9.65162	9.69572	9.41722	10.2452	10.8757	10.5217	10.4636
03VX3fkcosLibZyCTU	7.25049	7.34707	7.40039	7.43614	7.58737	7.22046	7.25274	7.25521	7.63699	7.4187	7.54313	7.48666	7.28937	7.24556	7.26932	7.43997	7.37681	7.59563	7.24194	7.18811	7.26829	7.19784	7.21087	7.35709	7.2083	7.20581	7.33956	7.24006	7.36182	7.23631	7.18722	7.33559	7.23184	7.18081	7.26778	7.21562	7.26283	7.2286	7.21745	7.16679	7.19499	7.27468	7.44924	7.24552	7.30775	7.43377	7.46356	7.1286	7.27262
03XiJYAiklJJC99WaQ	7.30587	7.60227	7.23333	7.36222	7.65498	7.99397	7.46239	7.75124	7.90299	7.37189	7.31408	7.29187	7.63989	7.26331	7.4181	7.29305	7.82002	7.22685	8.98876	7.31765	7.34977	7.21475	7.30368	7.44148	7.51824	7.23576	7.47835	7.48011	8.35549	7.5653	7.33081	7.25017	7.38971	7.43587	7.23207	7.54851	7.2188	7.37801	7.90163	7.39928	7.50965	7.25425	7.25571	7.43395	7.39558	7.45894	7.85688	7.30646	7.38202
03XqohKq9x0DAHjlxE	7.66901	7.48068	7.50379	7.53832	7.59878	7.47617	7.59377	7.56348	7.54445	7.52029	7.46762	7.37209	7.53675	7.46739	7.61258	7.46665	7.48762	7.5232	7.29645	7.47206	7.28803	7.23358	7.68335	7.48644	7.41514	7.65982	7.61528	7.62433	7.42959	7.54739	7.62866	7.60716	7.73204	7.42044	7.50672	7.41883	7.57996	7.44333	7.4774	7.53372	7.59939	7.6582	7.44439	7.49735	7.50663	7.32283	7.22509	7.65965	7.35862
03XUD6iwQJCpUCSlFE	7.12811	7.20129	7.26832	7.23598	7.22187	7.18872	7.08615	7.13878	7.19267	7.2197	7.20936	7.19642	7.16525	7.3008	7.2593	7.24863	7.20588	7.198	7.25599	7.279	7.43736	7.22711	7.23671	7.22546	7.23143	7.18156	7.20238	7.2373	7.21402	7.22758	7.16863	7.19091	7.26937	7.2664	7.20785	7.29266	7.2154	7.24851	7.22496	7.24611	7.24156	7.2789	7.24152	7.25926	7.26621	7.21699	7.35288	7.17948	7.19397
04.BQghp5olySHSl7o	8.08089	7.68789	7.45043	7.64514	8.23753	7.37015	8.32106	8.72198	7.43556	7.41583	8.68588	9.32314	8.42696	8.12644	7.80443	8.36056	8.05995	8.27324	7.60629	7.60387	8.10807	10.6158	8.99555	9.20433	10.0158	8.42587	8.44498	10.8646	10.1479	9.18254	8.27774	7.96694	9.13991	8.95724	8.09682	8.84782	9.03092	8.4716	8.63701	9.51993	7.63259	8.15386	7.6201	8.59379	7.90847	8.76497	8.34891	8.4902	8.48382
047iTddfNXY5en67ek	8.24583	8.56661	8.00304	8.2011	8.15483	8.08016	7.91333	7.91862	8.14497	8.57686	8.32748	8.29272	8.26972	8.16341	8.26942	8.45624	8.59132	8.63699	8.68492	8.27344	8.36352	8.61078	8.90221	8.71144	8.48836	8.34458	8.4638	8.25474	8.47768	8.51829	8.52368	8.37085	8.51608	8.4789	8.17194	8.46281	8.27361	8.06577	8.68538	8.24189	8.8778	8.47712	7.81307	8.3276	8.15042	8.99481	8.68236	8.58084	8.46849
047MyRElV1lXWt7ZQw	7.55443	7.6659	7.63959	7.77746	7.6465	7.54534	7.55458	7.55378	7.64037	7.68751	7.7371	7.58046	7.56393	7.38098	7.3867	7.81915	7.82377	7.89646	7.72303	7.72983	7.76465	7.75237	7.64244	7.80629	7.66674	7.50561	7.57439	7.47722	7.79644	7.46066	7.41677	7.49688	7.56607	7.4158	7.52114	7.51568	7.63316	7.28162	7.50406	7.5297	7.53642	7.50399	7.60169	7.48381	7.69834	7.68798	7.60836	7.41626	7.48646
047Z15XeWq1oJhN0oo	7.37544	7.5152	7.39797	7.4679	7.46907	7.43777	7.2807	7.42835	7.38157	7.50163	7.42612	7.34345	7.3431	7.45278	7.44452	7.38893	7.36653	7.53731	7.41093	7.18919	7.52153	7.32831	7.23416	7.2078	7.2609	7.52758	7.35205	7.51424	7.435	7.41166	7.56326	7.47157	7.61876	7.37884	7.37133	7.45649	7.33509	7.4117	7.41579	7.42646	7.37747	7.3423	7.41118	7.45873	7.33497	7.40036	7.34038	7.52248	7.3444
04AK8u.qpaqKHhZ9MI	7.6499	7.8262	7.64637	7.52709	7.84148	7.6158	7.60235	7.6356	7.54138	7.74824	7.64758	7.5982	7.51602	7.94031	7.62983	7.49609	7.49606	8.41836	7.77021	8.05959	7.7979	7.88818	7.68489	8.24272	7.89076	7.88588	7.56547	7.6306	7.81606	7.91279	7.64622	7.85288	7.67515	7.7939	7.54771	7.60838	7.58681	7.75323	7.73045	7.81537	7.98645	7.59711	7.66952	7.63414	7.73844	7.36918	7.82896	7.86251	7.75902
04cKUX5JZ.UqUUKnec	8.47755	8.30849	8.20915	8.4283	8.56794	8.38245	8.21759	8.34916	8.27978	8.0531	8.30507	8.56568	8.35618	8.1158	8.22211	8.09309	8.10704	8.25727	9.04762	8.45659	8.63397	8.47011	8.64303	8.69924	8.60845	8.78358	8.32257	8.68126	8.79751	8.51258	8.61416	9.08023	9.11892	8.73587	8.14654	8.60896	8.14386	8.21652	8.78873	9.08718	8.63937	8.29899	8.14535	7.96833	8.07601	8.42966	8.52962	8.78037	8.56112
04FOtKo8iCQSJHnXCk	7.35387	7.28916	7.37651	7.31426	7.34193	7.4306	7.3379	7.30904	7.27724	7.30925	7.2398	7.2027	7.22532	7.30403	7.44136	7.31105	7.37754	7.19655	7.23076	7.23881	7.24165	7.5973	7.19859	7.30675	7.32051	7.28948	7.32243	7.31348	7.19443	7.4092	7.41331	7.35316	7.28985	7.26134	7.36022	7.29961	7.3416	7.32184	7.42026	7.26123	7.34126	7.35513	7.29258	7.25194	7.15904	7.21634	7.24455	7.32697	7.29237
04gEeVTXU5XgV4shJU	7.51592	7.63399	7.66742	7.83172	8.01843	7.47194	7.50989	7.44078	7.91966	8.22962	8.01047	7.99792	7.51044	7.61759	7.54413	7.7933	7.88336	8.17446	7.73348	7.81811	7.78879	7.68424	7.69713	7.82411	7.6698	7.80339	7.5282	7.45827	7.75882	7.53262	7.33241	7.35615	7.44724	7.3426	7.74555	7.60531	7.51113	7.57872	7.42361	7.30295	7.3358	7.57766	7.674	7.79404	7.69525	7.56195	7.89174	7.33878	7.5116
04I6aGCKWJKIr4vmmA	7.31088	7.64979	7.5196	7.24506	7.27609	7.56155	7.74935	7.27101	7.56576	7.63961	8.02849	7.24732	7.44773	7.34334	7.42296	7.48284	7.24212	7.42539	7.62149	8.04358	8.10039	8.58069	8.20199	8.21297	7.96409	7.30288	7.39251	7.41556	7.33573	7.49306	7.42023	7.82594	7.50771	7.4741	7.63206	7.92179	7.27809	7.84698	7.37528	7.63146	7.40585	7.58238	7.35941	7.27203	7.53922	7.51068	7.63518	7.50949	7.42762
04iEjiinCogId6oLtU	7.08344	7.17548	7.16575	7.16128	7.18387	7.1676	7.11172	7.20988	7.18671	7.18418	7.08995	7.14815	7.15463	7.15129	7.15465	7.13577	7.19913	7.23838	7.15588	7.17242	7.18202	7.16383	7.14237	7.14459	7.17498	7.10995	7.1228	7.15931	7.15948	7.19319	7.15759	7.24543	7.11121	7.17484	7.1678	7.17654	7.16713	7.14863	7.12668	7.18901	7.10243	7.13969	7.08502	7.17466	7.15401	7.12357	7.13693	7.11517	7.09555
04iOXuHv6niqBTyCUI	7.32738	7.28413	7.36527	7.27378	7.2418	7.27866	7.23181	7.27583	7.32168	7.25622	7.30371	7.19406	7.25335	7.24081	7.22703	7.27737	7.31776	7.25435	7.44909	7.58211	7.60906	7.2592	7.38066	7.6317	7.30602	7.37398	7.24857	7.33571	7.36849	7.27955	7.23597	7.35167	7.37431	7.27931	7.31644	7.34109	7.30304	7.27767	7.38882	7.30295	7.35923	7.30971	7.20181	7.23078	7.20863	7.25502	7.37723	7.35613	7.17277
04jcQvhWQopUosop5I	8.53839	9.02816	8.53802	8.32192	8.36382	9.43848	8.77646	8.37384	9.10573	9.08454	8.17122	8.64903	9.10114	9.24318	9.17295	8.49523	8.2307	9.435	9.44752	10.2233	10.0987	9.03016	8.71018	8.70562	8.42157	10.041	8.59395	8.85242	9.25891	9.49873	9.17439	8.80514	9.15643	9.16327	9.27287	10.521	7.9985	10.1543	9.01367	9.03034	9.18769	8.91975	8.55477	9.09882	8.52011	8.59242	8.91947	9.73532	8.59293
04jsBagaoKp4qiAoTo	7.4464	7.3962	7.41239	7.44193	7.39752	7.46344	7.40324	7.42523	7.43353	7.29116	7.53916	7.32239	7.34848	7.41585	7.45083	7.39313	7.45836	7.44856	7.58246	7.85163	7.64299	7.84069	7.64405	7.92581	7.77787	7.48212	7.36449	7.56877	7.66892	7.50835	7.56639	7.51705	7.56511	7.52735	7.3644	7.46695	7.37192	7.40217	7.47848	7.52431	7.57922	7.33341	7.38546	7.32868	7.3657	7.55111	7.45322	7.43139	7.32161
04kiJKIAUOlS9CS0ro	7.23469	7.2346	7.1761	7.18571	7.16658	7.15289	7.17667	7.22335	7.14999	7.15371	7.16535	7.24263	7.21173	7.18794	7.18751	7.20412	7.1621	7.17604	7.16435	7.16463	7.21477	7.17648	7.213	7.17502	7.19475	7.23402	7.18863	7.17778	7.17098	7.13169	7.13812	7.18315	7.15197	7.19509	7.15687	7.14169	7.15486	7.22728	7.20887	7.18785	7.18945	7.27974	7.1797	7.15087	7.15904	7.19565	7.16126	7.17399	7.21897
04lUBR50q1PXRzCOCU	7.25467	7.21313	7.20165	7.19724	7.24257	7.20639	7.24285	7.14593	7.26799	7.21642	7.33266	7.23325	7.1223	7.21259	7.20211	7.18531	7.15121	7.33329	7.33054	7.64083	7.4675	7.36488	7.3363	7.40586	7.41141	7.22875	7.16128	7.22719	7.34994	7.23147	7.1925	7.18088	7.16646	7.182	7.26852	7.44008	7.20003	7.15114	7.26052	7.27916	7.25064	7.16162	7.17336	7.17844	7.14903	7.46433	7.21661	7.23406	7.12919
04mOpUlYqoY3id5Leg	7.4095	7.35046	7.41418	7.44128	7.3651	7.37878	7.32768	7.32518	7.44631	7.29913	7.39078	7.29813	7.36906	7.41972	7.34687	7.39013	7.32406	7.35902	7.58847	7.62516	7.39189	7.43678	7.81556	7.72158	7.74043	7.35015	7.36336	7.51564	7.53708	7.47155	7.52335	7.42021	7.42788	7.47712	7.36301	7.32789	7.32924	7.36698	7.33689	7.44787	7.39021	7.33827	7.3435	7.3813	7.34354	7.33017	7.62186	7.44784	7.3539
04N3oSJ654m7mTVn4k	7.00935	7.12881	7.15007	7.08332	7.17603	7.08446	7.16223	7.05192	7.15804	7.13619	7.13248	7.16484	7.49922	7.18258	7.16109	7.1499	7.06377	7.19145	7.19098	7.19871	7.18528	7.17145	7.22724	7.18928	7.18772	7.18681	7.15561	7.34249	7.02426	7.16689	7.15068	7.21642	7.21029	7.34409	7.08253	7.20365	7.00615	7.08687	7.23678	7.11245	7.15031	7.13776	7.0625	7.07309	7.08314	7.1987	7.25755	7.14529	7.42538
04NHKqZ0oRCokdIFFI	7.45786	7.38576	7.39006	7.44513	7.39898	7.45206	7.52343	7.40104	7.43151	7.39927	7.50287	7.48666	7.40444	7.44983	7.34419	7.42322	7.40412	7.42056	7.38921	7.23152	7.59445	7.32481	7.30368	7.40292	7.53757	7.38828	7.40472	7.45974	7.37117	7.49069	7.4306	7.38687	7.46949	7.30927	7.42301	7.33445	7.45547	7.41998	7.42472	7.46489	7.5351	7.44775	7.43743	7.40446	7.50202	7.4249	7.52128	7.41351	7.35626
04odP1dbLSl3q3yjDI	7.12537	7.09735	7.14578	7.11092	7.21416	7.14074	7.18828	7.12806	7.09831	7.13449	7.18247	7.05746	7.15865	7.14655	7.0758	7.16079	7.13515	7.1342	7.11988	7.16049	7.178	7.09423	7.10628	7.1328	7.14054	7.06623	7.11715	7.12304	7.14805	7.07708	7.11395	7.15208	7.12604	7.05524	7.16624	7.12116	7.10045	7.09298	7.12231	7.11122	7.09782	7.10849	7.06915	7.19164	7.22422	7.12111	7.12321	7.10618	7.11923
04oqKPOjyn3odOvbjk	7.18915	7.13915	7.11633	7.12423	7.15391	7.17378	7.20221	7.15669	7.15242	7.15452	7.15462	7.11773	7.24537	7.11728	7.15832	7.12388	7.14486	7.16569	7.18016	7.16985	7.17901	7.19252	7.13072	7.08667	7.17396	7.0878	7.15221	7.23822	7.16374	7.19213	7.18095	7.10945	7.16535	7.23072	7.19101	7.1578	7.15837	7.16122	7.13868	7.12596	7.20494	7.23432	7.18426	7.1191	7.21862	7.18072	7.16634	7.15084	7.07932
04p6rXpm6_kikiEwhs	7.42058	7.35788	7.37899	7.282	7.35317	7.60535	7.45307	7.41371	7.36294	7.4668	7.37171	7.28091	7.43472	7.35818	7.32513	7.4371	7.4453	7.31269	7.46666	7.19568	7.45581	7.26973	7.23333	7.62902	7.32051	7.33742	7.36787	7.49018	7.27466	7.33911	7.44786	7.52625	7.37871	7.41116	7.55504	7.2712	7.38696	7.45369	7.37641	7.38078	7.41155	7.38982	7.52335	7.3578	7.4683	7.43708	7.33791	7.43551	7.32282
04pjTAEdogXTkQEho0	7.14067	7.12723	7.13672	7.10468	7.16658	7.20385	7.21339	7.22581	7.20575	7.17124	7.1219	7.10239	7.14507	7.20914	7.11029	7.10786	7.11683	7.11056	7.20026	7.18959	7.19755	7.18886	7.20821	7.25104	7.20759	7.19899	7.17835	7.24191	7.19796	7.22855	7.22431	7.19308	7.23613	7.19153	7.09878	7.20038	7.15661	7.16122	7.08926	7.25537	7.21486	7.2032	7.13877	7.18033	7.22646	7.1669	7.19381	7.23296	7.20021
04pWmN7vwRtdSuTOOQ	7.19875	7.10616	7.18601	7.13327	7.13393	7.13228	7.13529	7.09956	7.05399	7.0852	7.1219	7.14257	7.05416	7.14655	7.0627	7.1538	7.14725	7.11669	7.19369	7.17255	7.18277	7.20031	7.17598	7.17829	7.19989	7.16296	7.15334	7.06198	7.19757	7.13411	7.17168	7.11502	7.172	7.09485	7.16624	7.14694	7.12561	7.12619	7.12778	7.12596	7.15594	7.08861	7.13095	7.11522	7.15102	7.1669	7.16034	7.15747	7.20521
04qkX6fWXucn_U7Teg	10.006	10.2054	10.1586	9.92056	9.98107	9.46932	10.1817	10.2397	10.239	7.86152	9.73506	10.14	10.3821	10.0128	9.99675	10.0979	9.82175	10.3706	9.35252	9.92579	10.3992	10.174	10.5196	10.1792	10.3704	10.2947	10.0837	10.5812	9.78849	10.2671	10.4411	8.85644	10.452	9.8701	10.4085	10.1905	10.2422	9.99552	9.99429	9.89527	9.9656	9.50616	10.5009	9.476	10.2314	10.1827	10.1352	10.1806	10.0393
04RHJEN76P9yycSRTo	7.18839	7.19112	7.21912	7.19578	7.16579	7.23995	7.2072	7.16988	7.17299	7.19799	7.18101	7.13298	7.22634	7.18364	7.17041	7.21599	7.18726	7.21246	7.18943	7.1796	7.21533	7.17685	7.20857	7.18151	7.18746	7.18367	7.12957	7.25697	7.2514	7.25373	7.26338	7.255	7.16424	7.19153	7.13163	7.28974	7.18452	7.18802	7.1906	7.28529	7.23147	7.14545	7.22253	7.18599	7.12375	7.20739	7.22961	7.22638	7.18149
04SeRV_BXH97lCVKo4	7.45023	7.29346	7.59395	7.25188	7.32008	7.42342	7.66937	7.64118	7.45764	7.41296	7.38016	7.27622	8.40761	7.34899	7.36533	7.40148	7.31152	7.46197	7.3293	7.68473	7.55042	8.02245	7.21345	7.27159	7.35299	7.23227	7.34297	7.41409	7.23772	7.44114	7.34215	7.45235	7.28229	7.536	7.58278	7.64854	7.39572	7.54736	7.3798	7.79402	7.37888	7.64736	7.56635	7.40786	7.81513	7.39031	7.54549	7.46689	7.33244
04TlFWDp0f0eKOe13g	13.2423	12.5754	12.823	12.8775	12.8396	12.0366	12.8942	13.0584	13.1338	12.4864	12.0613	12.0878	13.0225	12.1161	12.5717	12.8406	12.9663	12.9463	12.2478	12.7583	13.7362	13.4248	13.3815	13.5267	13.3765	11.966	12.7277	12.3894	13.4142	12.8835	12.6078	12.8506	12.6362	12.71	12.5375	13.009	12.9011	12.675	13.1198	13.1993	12.4502	12.2365	11.9076	12.9165	12.2154	13.2156	12.9434	13.1553	13.1252
04Xve6AUdBd.XSU1_0	7.20586	7.18256	7.17872	7.19145	7.17367	7.11427	7.24285	7.12569	7.18821	7.26181	7.14445	7.19563	7.1492	7.22778	7.14645	7.17847	7.14164	7.11363	7.19678	7.17204	7.22849	7.18408	7.19358	7.13915	7.15424	7.20389	7.10925	7.21502	7.16446	7.1953	7.16057	7.23516	7.20812	7.17484	7.23056	7.14738	7.12024	7.25781	7.22174	7.22671	7.1961	7.12613	7.19161	7.15183	7.16924	7.13821	7.16356	7.15968	7.14288
05.5766n_IAEYelqdU	7.20586	7.11742	7.12669	7.14911	7.13474	7.11427	7.06292	7.11737	7.09567	7.13704	7.07869	7.09753	7.11197	7.11478	7.11115	7.15924	7.06835	7.10902	7.16242	7.16933	7.1958	7.15304	7.14641	7.17268	7.16973	7.22875	7.09684	7.15451	7.17208	7.10432	7.16258	7.21928	7.11807	7.09485	7.15216	7.13911	7.11935	7.20621	7.14304	7.11245	7.16044	7.10453	7.17155	7.1191	7.16006	7.15144	7.16681	7.14197	7.08057
05.K._ASVaYZdz6d2k	9.90717	9.40313	11.1775	9.36027	10.097	9.54012	10.186	9.99826	9.49994	10.2811	9.63858	9.02472	10.5054	9.9993	9.77841	9.86083	8.8026	10.7904	9.38326	10.2958	10.1786	9.4582	9.72612	8.87741	9.67223	9.92445	9.38731	9.01409	10.0146	9.97293	9.49233	10.3186	10.577	9.68667	9.40953	9.38281	9.4376	9.83688	8.94487	10.0894	10.0295	10.0884	9.55809	9.52793	9.63551	8.98339	9.66392	10.373	9.46195
05.sj9U857RQdVJcJU	7.17277	7.15522	7.20998	7.18786	7.19168	7.17007	7.19083	7.21967	7.11486	7.22617	7.22514	7.17355	7.2128	7.23962	7.11894	7.21746	7.20049	7.18999	7.20414	7.24694	7.21079	7.20737	7.20438	7.1969	7.42075	7.17621	7.1681	7.1982	7.21402	7.20568	7.21306	7.20152	7.19508	7.19509	7.17091	7.23882	7.17324	7.12001	7.17552	7.16087	7.17275	7.22022	7.1537	7.15279	7.10685	7.16019	7.30588	7.17069	7.25895
050qegOSBeoJR6X7XQ	7.31403	7.2281	7.31665	7.32289	7.24868	7.36871	7.29944	7.29021	7.2872	7.25498	7.30371	7.27466	7.27607	7.35818	7.35572	7.21229	7.23779	7.20669	7.1991	7.19517	7.22761	7.21577	7.21087	7.35709	7.21023	7.27755	7.36674	7.31858	7.44711	7.29523	7.32284	7.36218	7.28985	7.33082	7.26778	7.25767	7.31815	7.3853	7.18845	7.32667	7.25639	7.30393	7.35389	7.30456	7.25596	7.26151	7.26193	7.4025	7.26144
051TZyUTd4OR_qCMtU	7.25407	7.17044	7.20859	7.19651	7.21956	7.23995	7.24532	7.27221	7.20216	7.21642	7.22514	7.23247	7.22837	7.23132	7.25829	7.21303	7.22719	7.25435	7.26012	7.21624	7.22134	7.193	7.19836	7.1729	7.20593	7.2207	7.19206	7.12824	7.16554	7.24695	7.18303	7.18762	7.18632	7.24523	7.16391	7.19822	7.23228	7.1324	7.23678	7.16797	7.1761	7.22729	7.25005	7.27293	7.17753	7.17088	7.21896	7.25865	7.14039
053kGeaamk6jBmlOuY	7.21407	7.26086	7.22337	7.32646	7.52298	8.07522	7.25398	7.21232	7.52649	7.22873	7.2169	7.25903	7.43182	7.2515	7.34598	7.26906	7.27315	7.40279	8.12738	7.34926	7.54567	7.26047	7.55546	7.47745	7.51112	7.36416	7.21734	7.29279	7.28928	7.28263	7.2209	7.2046	7.26937	7.28593	7.30711	7.37997	7.20944	7.29212	7.56583	7.25305	7.85356	7.55654	7.16885	7.26839	7.19126	7.22028	8.20474	7.24625	7.3444
053TTd3VN_T6K9yTqQ	7.24327	7.25501	7.21559	7.28051	7.2662	7.33012	7.23059	7.20011	7.21493	7.25622	7.26198	7.295	7.2594	7.33371	7.28909	7.25785	7.18726	7.2139	7.21888	7.21846	7.22279	7.23446	7.19227	7.17536	7.30134	7.20485	7.18406	7.26482	7.25798	7.1857	7.30277	7.22866	7.20379	7.19391	7.21849	7.21802	7.20517	7.32184	7.23678	7.32399	7.22038	7.2113	7.32207	7.34109	7.26735	7.32911	7.21488	7.2496	7.30217
054wH1eHoMN0w5zMlE	7.14067	7.13915	7.16321	7.15787	7.11535	7.09994	7.1662	7.09125	7.09478	7.07294	7.1219	7.04338	7.07661	7.11069	7.15832	7.09655	7.10484	7.09746	7.11418	7.17515	7.18303	7.18408	7.16227	7.17697	7.20361	7.1061	7.05388	7.12695	7.16626	7.13893	7.13149	7.09236	7.12035	7.12054	7.11006	7.16724	6.99479	7.16122	7.1376	7.14894	7.10819	7.16727	7.08753	7.11425	7.08314	7.2024	7.21661	7.12637	7.15782
055155VOJ7lC7lSp5M	12.0125	12.7484	12.6486	12.2539	12.6397	13.5109	11.7149	12.4492	11.3359	13.6864	11.8133	12.8299	11.5189	12.8887	12.1468	12.0663	12.6374	11.4949	13.0894	13.6688	11.8383	11.4809	12.1042	13.0459	13.902	13.7481	13.2159	11.4428	13.699	12.6167	13.2997	12.9164	12.8781	13.5364	12.1117	12.6286	12.5667	12.8266	12.987	12.5114	12.8215	12.2489	10.42	13.381	11.9097	13.5645	12.3387	13.4173	13.274
055eJRRKZRK1RbRIdQ	7.25763	7.24698	7.25407	7.20899	7.28824	7.309	7.34381	7.31484	7.27525	7.25126	7.29729	7.35897	7.25035	7.30617	7.28123	7.28218	7.26748	7.27955	7.57278	7.68802	7.51417	7.57973	7.56414	7.86292	7.64503	7.25908	7.43327	7.23914	7.47749	7.31163	7.21306	7.25306	7.2565	7.39419	7.27733	7.38816	7.30074	7.30124	7.31667	7.2816	7.26221	7.32038	7.28447	7.24919	7.33066	7.40371	7.47381	7.26783	7.28991
055Pcyv_o739f.T63Q	7.13979	7.13693	7.09581	7.07913	7.13714	7.13349	7.15156	7.0865	7.13685	7.18043	7.19824	7.13458	7.12084	7.13641	7.12946	7.12785	7.1269	7.12356	7.1505	7.18119	7.18378	7.17573	7.15033	7.15796	7.14574	7.1163	7.12167	7.12695	7.14036	7.05835	7.09361	7.11224	7.15085	7.16165	7.16	7.16154	7.1531	7.11877	7.18522	7.12474	7.1694	7.14161	7.08083	7.05024	7.16821	7.10456	7.11718	7.13306	7.13417
0573u7l5XqrjtIr7Co	7.6001	7.78362	7.86098	7.96133	7.80434	7.60797	7.7072	7.55378	7.8015	7.76457	7.72434	7.73608	7.80994	7.54394	7.539	7.71102	7.78179	7.86704	7.83704	7.87991	7.6001	7.65331	7.75467	7.64766	7.76557	7.6386	7.59693	7.62433	7.81975	7.56751	7.45988	7.64615	7.70694	7.57141	7.66229	7.91879	7.65543	7.48648	7.60248	7.61404	7.60313	7.59444	7.68456	7.61205	7.68046	7.71852	7.82255	7.65278	7.51984
0576touUtHn_gt7veo	9.51413	9.40603	9.96913	9.18838	9.00475	9.02435	9.35374	9.29182	9.13833	9.46593	10.4298	9.20836	9.50441	9.26874	9.28587	9.50748	11.153	11.0088	10.0731	9.53323	9.85877	11.5589	10.8219	10.1519	11.4712	9.24135	9.44548	9.75379	9.60754	9.73043	9.96424	9.8302	10.3422	9.85797	9.55765	10.0689	10.2241	9.17315	9.8561	10.5613	9.08994	9.55056	9.72264	10.0156	9.85491	9.91641	9.97752	10.0065	9.59905
057erlKloGKy6U3TFw	9.2186	9.26909	9.25044	9.30153	9.53947	8.5441	9.00892	9.54305	9.17655	8.39899	9.38227	10.1433	9.12469	9.4459	8.64544	9.14323	8.95084	9.54689	8.85202	9.29097	8.95213	9.73645	9.60711	10.1667	10.0252	9.13936	9.47901	9.62328	9.80523	9.35521	9.26695	9.88279	9.45801	9.89626	8.97922	9.45579	9.75143	9.53635	9.1333	9.57531	9.57209	9.29416	9.09127	8.99795	9.11539	9.07141	9.60169	9.57096	9.32799
059InTmbxUY6ThyRIk	7.22651	7.23026	7.43129	7.21195	7.26544	7.21532	7.24162	7.28065	7.24351	7.26119	7.18683	7.31301	7.24935	7.34992	7.31209	7.2182	7.27315	7.26685	7.25681	7.31945	7.2989	7.45251	7.41971	7.30426	7.21679	7.2923	7.30637	7.27297	7.35916	7.24115	7.27958	7.32291	7.28444	7.26008	7.23582	7.35802	7.22556	7.25382	7.33126	7.22444	7.27889	7.31218	7.19809	7.28201	7.29108	7.35162	7.28416	7.34409	7.30217
05_ddd1VJX1XW4XFR0	7.50503	7.80213	7.835	7.91964	8.06736	7.56692	7.68298	7.58559	7.96191	7.99521	8.0165	7.92878	7.76996	7.55476	7.51751	7.88322	8.03278	8.17239	7.7314	7.74077	7.54686	7.60943	7.54496	7.46246	7.37632	7.54707	7.63434	7.39065	8.02637	7.39325	7.5152	7.61845	7.46844	7.33375	7.62744	7.75173	7.5748	7.43288	7.55372	7.41787	7.48084	7.61627	7.76118	7.838	7.64945	7.74729	7.87795	7.44374	7.43432
05_mmLAELVYpN0kayQ	7.13801	7.13311	7.10956	7.06554	7.14834	7.1071	7.09189	7.14712	7.11227	7.12412	7.16913	7.13137	7.15193	7.20344	7.14736	7.17081	7.08282	7.17825	7.16473	7.18224	7.1938	7.15402	7.16612	7.16127	7.18615	7.13849	7.10361	7.12953	7.15527	7.1268	7.22546	7.18088	7.16757	7.14721	7.12048	7.10379	7.12829	7.16122	7.21101	7.19133	7.20935	7.15214	7.17065	7.1191	7.18594	7.12654	7.20931	7.20895	7.11798
05_OqE5VEeSiS5Eie4	7.61566	7.45318	7.44928	7.42449	7.43704	7.46627	7.71917	7.60461	7.48775	7.38197	7.50797	7.4668	7.83115	7.28979	7.37822	7.56766	7.59566	7.3566	7.49452	7.59124	7.48542	8.32572	10.0105	8.1654	8.32981	7.62641	7.74878	7.69938	7.49558	8.03354	7.45474	7.55339	7.90262	7.45278	7.72574	7.83968	8.31646	7.8851	7.95213	7.84152	7.50558	7.65056	7.32291	7.45052	7.36987	7.69142	7.57854	7.64703	7.58157
05a52iCJku.5C56Ldc	7.85075	7.52047	7.66931	7.28349	7.64764	7.47194	7.5413	7.39998	7.43488	7.47853	7.50082	7.48876	7.52573	7.38854	7.52421	7.56506	7.36433	8.16699	7.61683	7.85026	7.69626	7.56547	8.24613	7.31687	7.46372	7.64973	7.46668	8.19144	7.99432	7.75186	7.96223	8.05095	7.64149	7.90878	7.46126	7.46695	7.64842	7.77853	7.68283	7.86101	7.34263	7.56202	7.35151	7.48461	7.39048	7.49406	7.614	7.66761	7.67449
05AoeJyqchME6UoQLI	7.45659	7.40525	7.39676	7.43743	7.46012	7.44206	7.38931	7.45003	7.44965	7.33276	7.4111	7.30988	7.33645	7.3125	7.39841	7.29641	7.39303	7.45331	7.52423	7.63737	7.60683	7.53086	7.61313	7.63971	7.42449	7.42714	7.3407	7.63434	7.34473	7.39447	7.50203	7.52625	7.41812	7.40807	7.40756	7.48759	7.41821	7.34962	7.35946	7.47053	7.4258	7.36309	7.33945	7.29916	7.30222	7.36476	7.23933	7.45467	7.3797
05At19oFYHkJ4mXlSM	7.13444	7.11195	7.08723	7.08935	7.02152	7.09994	7.14887	7.25521	7.15724	7.13619	7.17288	7.21369	7.41738	7.11561	7.11547	7.09898	7.17565	7.11822	7.13019	7.17229	7.1687	7.18595	7.16096	7.16463	7.1551	7.13608	7.09909	7.13593	7.17726	7.17585	7.09708	7.06575	7.25114	7.13148	7.07681	7.15367	7.12739	7.2339	7.14086	7.1369	7.21596	7.23868	7.13442	7.10744	7.19233	7.19809	7.17338	7.11517	7.19522
05AvqnH2vSqi0oKWIs	7.46921	7.57748	7.48553	7.44449	7.34569	7.48602	7.40013	7.44901	7.46952	7.32996	7.50185	7.33488	7.46071	7.37757	7.44215	7.40326	7.53469	7.41815	7.54692	7.72035	7.53126	7.44268	7.44608	7.74347	7.59684	7.63953	7.40472	7.66014	7.50706	7.45701	7.42541	7.5504	7.52983	7.5288	7.44292	7.54743	7.41165	7.36204	7.45348	7.50527	7.53642	7.44102	7.28989	7.38302	7.35415	7.46541	7.35288	7.48572	7.37271
05B2nveh3ju7oqOqDI	10.7212	9.43312	10.8188	10.607	10.2574	10.1036	10.4795	10.0074	9.71059	10.943	10.3199	8.98603	10.2042	10.0928	10.58	10.1085	9.14735	10.8582	9.59856	10.1506	9.89101	9.53391	8.68672	10.1676	10.0779	9.86059	9.94357	9.46982	10.3097	10.2218	9.80741	9.43165	9.72547	10.901	9.31984	10.0032	9.50264	10.3265	10.3096	10.5302	9.81209	10.5702	10.8839	9.54744	10.3092	9.29497	9.71584	9.82914	9.28655
05bPfrt6JLl4Xumrnw	7.22714	7.17804	7.19684	7.17933	7.23951	7.19123	7.15558	7.24053	7.20288	7.1689	7.22652	7.26216	7.22017	7.14375	7.20309	7.19889	7.20919	7.30175	7.21841	7.17737	7.21533	7.19153	7.182	7.16366	7.18451	7.196	7.22889	7.22995	7.17392	7.18678	7.20975	7.18762	7.20053	7.25508	7.21621	7.17954	7.31889	7.20751	7.17876	7.21423	7.18278	7.23868	7.12922	7.18788	7.187	7.20739	7.17815	7.24179	7.2751
05cAenH3qh3ynnulCE	7.2134	7.26305	7.24977	7.24506	7.26468	7.3287	7.26781	7.23072	7.32578	7.17967	7.26198	7.26372	7.29283	7.35999	7.219	7.28627	7.2886	7.29633	7.20571	7.24941	7.2162	7.20771	7.20557	7.17821	7.21281	7.24959	7.259	7.26582	7.21963	7.25568	7.28379	7.2702	7.31597	7.2728	7.32501	7.19768	7.30151	7.20098	7.28232	7.20626	7.2495	7.24389	7.15017	7.22615	7.14803	7.2183	7.20398	7.25411	7.22523
05cVJHFUBVS9QFYh9I	7.24266	7.19992	7.23761	7.21717	7.21339	7.23081	7.28729	7.17228	7.2495	7.25188	7.25511	7.24341	7.17803	7.25268	7.18655	7.27461	7.22782	7.22326	7.37179	7.33599	7.27013	7.43284	7.25947	7.31432	7.39099	7.21889	7.29831	7.18874	7.27171	7.20975	7.19038	7.1984	7.1609	7.23072	7.2604	7.42947	7.23647	7.27106	7.20994	7.24152	7.27286	7.18032	7.25477	7.26747	7.21305	7.36807	7.56214	7.16409	7.21647
05dUFJL1JU0fnSoVXA	7.1838	7.16795	7.19479	7.3193	7.18778	7.20385	7.17797	7.18555	7.1451	7.22617	7.16762	7.24966	7.11346	7.20685	7.215	7.1777	7.1786	7.22901	7.22742	7.1645	7.19505	7.19252	7.16981	7.16399	7.15638	7.22251	7.21504	7.13846	7.20113	7.09793	7.14003	7.16078	7.14861	7.07264	7.13084	7.22292	7.22893	7.10278	7.14956	7.10379	7.13901	7.18587	7.37411	7.1336	7.28659	7.22161	7.24228	7.14529	7.15408
05E9zsVdY.uCXEoDeo	7.2493	7.30624	7.23904	7.22091	7.2852	7.60273	10.282	7.26859	7.2198	7.21176	7.20936	7.53734	7.23341	7.37326	7.26832	7.31957	9.48243	7.22901	7.24611	7.24573	7.21505	7.17795	7.16485	8.04111	7.18971	7.21798	7.22889	7.45681	7.64367	7.39447	7.17168	7.21255	7.25114	7.59626	7.78851	7.5431	7.2171	7.25117	7.22389	7.37653	7.61427	8.69243	9.03774	7.39077	7.27643	9.12283	7.20242	9.38557	7.28745
05ESosClC4qRKiCkqk	7.47234	7.40138	7.44813	7.55986	7.47793	7.54805	7.56191	7.51055	7.5321	7.54705	7.51711	7.39124	7.57198	7.58465	7.47421	7.44683	7.52514	7.53287	7.46127	7.30531	7.45188	7.51597	7.29756	7.42656	7.49312	7.4875	7.53634	7.59887	7.27768	7.56307	7.55697	7.42342	7.46634	7.66135	7.49978	7.41646	7.48546	7.51949	7.49983	7.56414	7.59438	7.46921	7.42689	7.43229	7.55516	7.44806	7.54069	7.45194	7.45526
05f7OpNNfM_3kKJHSg	7.22135	7.13915	7.14334	7.22918	7.20643	7.25181	7.20221	7.18919	7.23816	7.1751	7.25287	7.26372	7.22017	7.2266	7.23711	7.19363	7.16819	7.15601	7.26183	7.21553	7.19955	7.2124	7.20095	7.19542	7.24512	7.20677	7.25089	7.22626	7.2242	7.1953	7.19144	7.19944	7.17311	7.22356	7.17867	7.24982	7.17932	7.23788	7.2497	7.21196	7.20494	7.22993	7.24247	7.16613	7.1988	7.31255	7.31045	7.25073	7.16654
05FXV3qNJIcSm7Xa7Q	9.67003	8.68342	8.82608	8.96883	9.21173	8.25941	9.48716	8.81637	8.53656	8.47185	8.95625	8.68385	9.5621	8.56569	8.48536	9.69711	9.16322	8.16156	7.78018	8.3609	7.991	7.82977	9.27624	8.52602	8.43044	8.92757	8.95748	8.93862	8.6518	9.01052	9.26994	9.09665	8.72095	8.04659	8.98513	8.10603	10.3743	8.27157	8.67779	8.86799	8.49738	8.95849	8.77094	8.63738	8.02548	8.0933	7.84077	8.94929	9.12926
05GRvqiC2lfqN.d_LQ	11.0635	11.2577	11.3474	11.1883	11.4646	10.9209	10.434	10.9388	10.9253	10.8717	11.2429	11.8882	10.6319	10.846	11.1289	10.8637	10.7565	11.3724	11.2545	11.2189	10.6793	11.4768	11.1959	11.6149	11.7167	11.0471	10.9427	10.8348	11.1947	10.6192	10.9267	11.1397	10.7036	11.4175	10.5343	10.3298	10.8958	10.2959	10.113	11.4522	10.2858	11.4097	10.6138	10.1642	11.1869	11.1879	10.6821	10.6085	10.5421
05HAkgRgfJ_lz3Ky9Q	8.59354	8.84803	9.8501	9.60377	8.93018	9.17104	8.2021	8.69779	9.73548	10.203	8.99676	8.84044	8.66917	9.37788	9.2894	9.36877	9.50716	9.13831	7.51785	7.19015	7.21533	7.26047	7.18743	7.17247	7.16602	8.35891	9.72306	7.9907	7.48269	7.58183	7.82551	8.02147	8.02185	7.89119	9.29847	7.19134	9.43361	8.53678	7.57285	7.46489	7.92996	9.10758	10.1633	10.0122	9.88722	7.32283	7.47508	7.64472	8.57356
05II_KL2aI66JqKCKE	7.42253	7.29346	7.297	7.31065	7.72431	7.42917	7.28201	7.52343	7.7487	7.3683	7.54015	7.59127	7.42171	7.37842	7.42215	7.40029	7.24767	7.39387	7.64217	7.51979	7.6001	7.59904	7.38616	7.45346	7.46001	7.38056	7.38022	7.43473	7.76373	7.51998	7.30731	7.78756	7.50058	7.40036	7.42501	7.62059	7.33144	7.65452	7.34027	7.42502	7.76347	7.49538	7.54823	7.30546	7.46449	7.48776	7.77064	7.54677	7.36803
05IpKH6g3gOIUlqJ7g	7.17835	7.14082	7.15192	7.09605	7.16184	7.18747	7.21586	7.14832	7.18143	7.0852	7.20174	7.16246	7.16785	7.21375	7.13478	7.14364	7.18798	7.12585	7.15896	7.17165	7.17448	7.13781	7.14083	7.14117	7.14849	7.19998	7.18748	7.13082	7.11591	7.17474	7.23835	7.17513	7.16979	7.18915	7.14508	7.13784	7.16451	7.18802	7.2153	7.19709	7.18945	7.2032	7.14752	7.17655	7.20643	7.12209	7.13778	7.20024	7.23149
05J7B50ZQDp46op558	10.3952	10.4466	10.5293	10.2755	10.4067	10.0646	10.6869	10.0256	10.4334	11.0929	10.3949	10.6065	10.2056	10.4146	11.0027	9.97408	10.6882	10.1224	10.5297	10.6121	10.4031	11.0339	11.0056	11.3276	10.7366	10.8996	10.423	11.8192	10.9907	11.0246	11.3618	11.3185	11.4544	10.8777	10.5495	11.1895	10.3299	10.8954	11.3391	10.8331	11.1153	9.94011	10.4575	9.96834	9.72812	11.0375	11.1393	10.5149	10.9842
05JEVRJQsimAkunTXE	7.2748	7.27689	7.27258	7.25643	7.35766	7.21149	7.23304	7.39037	7.29188	7.18935	7.23346	7.23091	7.22532	7.32779	7.25426	7.23281	7.23407	7.56286	7.22426	7.24453	7.21449	7.29802	7.23671	7.18038	7.32548	7.25476	7.27984	7.31858	7.253	7.25959	7.2444	7.23516	7.28121	7.29675	7.26999	7.25135	7.33509	7.37923	7.29332	7.28529	7.30136	7.24908	7.23582	7.25652	7.2389	7.25186	7.30588	7.27366	7.35153
05JHq_iIqRqL636e9M	7.23654	7.21808	7.15254	7.19001	7.20489	7.21789	7.20471	7.20133	7.2198	7.2382	7.30002	7.34111	7.24537	7.27034	7.22602	7.23932	7.2183	7.26611	7.25128	7.22413	7.20529	7.18655	7.16777	7.19929	7.18971	7.21522	7.15674	7.19194	7.20676	7.18678	7.23955	7.20152	7.21353	7.35756	7.26114	7.16724	7.24313	7.19838	7.32564	7.25305	7.2237	7.21844	7.24531	7.20569	7.19341	7.22908	7.19132	7.23847	7.22148
05JpiTQEKSffpt6l7g	7.18303	7.21101	7.14761	7.17862	7.1776	7.17626	7.14617	7.17831	7.20575	7.13106	7.2169	7.13298	7.17677	7.24318	7.19526	7.15146	7.16668	7.16865	7.20258	7.16387	7.19455	7.17343	7.16695	7.14555	7.18163	7.15613	7.17379	7.20826	7.14535	7.24308	7.18512	7.16078	7.14973	7.18796	7.17557	7.16013	7.17585	7.18159	7.19168	7.19364	7.20604	7.25253	7.15636	7.15087	7.1228	7.10456	7.16126	7.22201	7.24524
05JQIK41IUvtAo4Hgk	7.2207	7.16919	7.1569	7.18145	7.21185	7.20639	7.18314	7.22458	7.2086	7.27436	7.22859	7.25278	7.18051	7.19339	7.1277	7.2071	7.22467	7.16939	7.17514	7.18013	7.20479	7.14272	7.17179	7.14459	7.16331	7.2143	7.24741	7.15572	7.16054	7.15891	7.19676	7.22306	7.19617	7.15925	7.18717	7.22672	7.23897	7.21408	7.1949	7.18901	7.2495	7.17754	7.25477	7.24828	7.18172	7.17663	7.13778	7.24402	7.27881
05JSEoAeI67iSAqego	7.20445	7.27326	7.25692	7.24506	7.27685	7.28411	7.23426	7.34441	7.23075	7.21774	7.24409	7.30205	7.22121	7.2149	7.21201	7.2386	7.25013	7.19218	7.20972	7.21553	7.27201	7.22492	7.2493	7.19209	7.20186	7.24097	7.21965	7.2503	7.21537	7.23534	7.2164	7.27126	7.18193	7.20577	7.31286	7.20642	7.32261	7.29604	7.23785	7.27795	7.22924	7.25768	7.28809	7.21594	7.2922	7.19322	7.20823	7.27015	7.30095
05JVA0ZYNewdJG9KfM	7.13354	7.14879	7.58785	7.15179	7.21879	7.17626	7.16223	7.15549	7.21001	8.43353	7.38546	7.24654	7.26866	7.17522	7.27231	7.2182	7.20252	7.25435	7.38113	7.21923	7.26649	7.28863	8.1364	7.17733	7.20308	7.39049	7.31326	7.4082	7.36715	7.22855	7.16258	7.20049	7.18303	7.23312	8.28354	7.24605	7.22893	7.19708	7.21638	7.20054	7.17052	7.2032	7.23677	7.22615	7.21862	7.264	7.34785	7.23076	7.20021
05KENUlBBK6JIJFNkU	7.33315	7.35046	7.32991	7.37046	7.33065	7.3903	7.41723	7.2613	7.36018	7.35541	7.32967	7.32474	7.30108	7.37842	7.37223	7.32022	7.36653	7.29325	7.3043	7.48014	7.55515	7.42103	7.43477	7.67117	7.34423	7.36416	7.36336	7.46704	7.32316	7.32981	7.49372	7.37443	7.38971	7.41735	7.34763	7.37183	7.34734	7.40932	7.38882	7.43789	7.41013	7.35353	7.34188	7.39421	7.3446	7.40483	7.26016	7.38055	7.37154
05knr04HPp5NefK5UU	9.52976	9.31614	9.51825	9.74945	9.44321	10.6783	9.72395	10.2177	9.93292	10.2732	9.91874	9.03322	10.357	9.97397	8.93355	9.60705	10.2444	8.9583	10.9486	9.8493	10.2857	9.56229	9.3074	9.10824	9.26711	10.2006	9.14376	9.50672	9.51557	9.93825	10.1138	9.07165	10.1708	9.77053	8.98672	9.27967	8.82018	9.85718	9.69426	9.83939	9.3342	8.8467	9.84015	9.12474	10.0428	9.71858	9.90817	9.62444	9.75912
05kvUcEUpRFeWhB1J4	7.39773	7.29916	7.297	7.26097	7.30418	7.30064	7.31336	7.31599	7.25413	7.43158	7.26043	7.33722	7.32088	7.34899	7.26632	7.28695	7.34544	7.27955	7.38651	7.54289	7.28283	7.29802	7.27071	7.2078	7.23391	7.29325	7.20008	7.31348	7.20432	7.39325	7.19997	7.31205	7.22969	7.2741	7.24853	7.22292	7.21795	7.23258	7.29885	7.23809	7.32232	7.29647	7.32709	7.33578	7.39659	7.24196	7.55504	7.25637	7.37154
05l456hJVnVI7AgZh8	12.3822	12.6442	12.9018	12.7452	12.4057	13.2369	11.712	12.7151	11.2616	13.8888	12.2429	13.1227	11.8818	12.2544	12.3748	12.5823	12.6749	12.228	13.0537	13.722	12.0704	12.0646	12.6631	13.2234	14.4681	13.6398	13.3695	11.7249	13.8047	12.7656	13.5686	12.964	13.2297	13.5381	12.3079	12.7422	12.9786	13.2969	13.1662	12.1445	12.8527	12.4377	10.7308	13.7828	11.9377	13.6997	11.5631	13.744	13.4408
05L59LFTDs9_t1XEkg	7.43161	8.05223	7.68434	7.65414	7.49674	8.06229	7.70987	7.87	8.39073	8.30662	8.78764	7.43405	8.08643	7.56548	8.14134	7.97366	7.35123	7.56358	8.37513	8.39802	8.55269	7.58503	7.93271	7.79951	7.73759	7.92284	7.95327	7.69588	7.65032	7.98473	8.06544	7.93426	8.22072	7.72901	8.54747	7.88436	7.41756	8.13355	7.79741	7.55365	7.73087	7.83895	7.81937	8.2368	8.07492	7.84747	7.6061	7.98126	7.39817
05LL00qlsTn7luJhpQ	7.39511	7.31467	7.36275	7.30338	7.3163	7.5602	7.33937	7.34105	7.35466	7.28139	7.25287	7.28561	7.31961	7.24556	7.35748	7.30907	7.32265	7.3566	7.35599	7.67477	7.38922	7.38011	7.37518	7.47445	7.40024	7.45263	7.32701	7.36477	7.26416	7.43746	7.30277	7.33847	7.3688	7.3819	7.3107	7.28495	7.35445	7.33328	7.28341	7.44502	7.31043	7.33746	7.337	7.26839	7.25482	7.33867	7.41259	7.31791	7.28868
05LQOoq1K7W76KnqN8	10.8564	11.922	10.4518	10.2264	10.0651	10.7274	10.1627	10.5284	10.5583	10.412	11.5268	10.7045	10.5195	10.0415	11.3883	10.4407	10.1601	10.2233	11.7862	11.6047	11.007	11.8954	11.5141	11.7944	11.5085	11.0155	11.1518	11.4523	11.5412	11.301	11.6835	11.81	11.4953	11.9339	10.7227	11.5308	10.8946	11.0764	11.3522	11.8405	11.8017	10.735	9.76307	10.1877	10.8076	11.6956	11.5718	11.108	11.0077
05N2qIiE9Jcw4OgApU	7.37544	7.35586	7.34618	7.37114	7.32537	7.31741	7.33204	7.23685	7.304	7.26306	7.35193	7.3667	7.29167	7.33663	7.27131	7.29507	7.30534	7.26611	7.30659	7.56362	7.34849	7.58503	7.3572	7.80629	7.55827	7.32598	7.43	7.36477	7.39826	7.39325	7.29094	7.36522	7.31707	7.35155	7.36717	7.47387	7.39236	7.29212	7.32789	7.38788	7.25294	7.31875	7.3966	7.35605	7.40871	7.27701	7.41523	7.35478	7.28128
05N5KlT1KnpIiek.Hc	7.21474	7.18191	7.20234	7.21941	7.20023	7.20766	7.19717	7.19647	7.18446	7.13192	7.16155	7.18618	7.13667	7.21028	7.2743	7.15691	7.1786	7.20163	7.14589	7.17191	7.24417	7.19526	7.16443	7.17933	7.21903	7.21798	7.17949	7.21881	7.18479	7.20874	7.25058	7.16685	7.16646	7.2034	7.11728	7.16295	7.19402	7.20621	7.14847	7.24152	7.1961	7.15784	7.12922	7.14129	7.25141	7.22228	7.18104	7.18386	7.26144
05P_F70u3t9SRruxH0	9.11934	10	9.13913	8.99849	9.39652	8.94023	9.27148	8.58145	9.97027	8.92759	10.2016	9.56713	9.23685	10.3315	9.51068	9.8471	8.78827	10.182	8.9482	9.55072	9.41495	8.76156	9.55528	8.86484	8.46093	9.68299	9.70925	10.1817	9.66941	9.15494	10.0617	8.67564	9.34408	9.60039	9.49167	9.30681	8.89937	10.1162	9.04456	9.08404	9.23216	8.75102	9.86524	9.83119	10.3526	9.40532	10.3106	8.81859	9.1437
05QqyquERKosoAJeJs	7.38331	7.33547	7.37589	7.28126	7.29735	7.3076	7.31478	7.35775	7.3657	7.30518	7.33266	7.23325	7.43327	7.21956	7.3601	7.28559	7.34328	7.28561	7.22126	7.18397	7.35494	7.23358	7.21901	7.18025	7.20139	7.40157	7.32929	7.47432	7.21052	7.41904	7.53949	7.37135	7.49443	7.35155	7.37271	7.3161	7.34734	7.34587	7.35268	7.54571	7.44287	7.32691	7.14752	7.25561	7.26848	7.2427	7.20931	7.4025	7.33004
05QTLU5TXgjGRZ46ik	7.20375	7.1878	7.14639	7.23371	7.23185	7.23602	7.17537	7.22949	7.22735	7.27246	7.2398	7.24419	7.25035	7.19229	7.16294	7.27668	7.20985	7.31034	7.31477	7.20092	7.23867	7.20494	7.2022	7.16558	7.20983	7.19399	7.21388	7.19299	7.39554	7.15078	7.1556	7.15584	7.24578	7.22594	7.22981	7.22168	7.26929	7.12496	7.17228	7.15253	7.20383	7.23868	7.30928	7.30546	7.31215	7.43819	7.29154	7.20568	7.19647
05RSFBFVIfVRfSUU0g	7.26237	7.24333	7.30925	7.26248	7.32914	7.21276	7.31054	7.2111	7.28587	7.29779	7.32967	7.34345	7.24736	7.31145	7.2462	7.28559	7.30945	7.39793	7.23191	7.19398	7.2251	7.23719	7.19384	7.19767	7.20162	7.2243	7.31441	7.20629	7.19718	7.27752	7.28379	7.23701	7.22324	7.24891	7.31501	7.20146	7.28205	7.26179	7.29111	7.19594	7.27526	7.22905	7.35072	7.34903	7.30222	7.21634	7.52494	7.32437	7.18024
05RUOzJQPsbnwAEuWI	7.78585	7.60063	8.85984	8.26443	9.60622	7.28548	8.6268	7.29377	8.26688	10.2294	7.81492	8.27872	8.50998	7.93371	8.21867	9.78662	8.05022	8.22301	7.18943	7.18865	7.23809	7.19878	7.21957	7.17837	7.20983	7.25476	7.45813	7.24006	7.23707	7.30171	7.17066	7.23887	7.22001	7.18439	7.71979	7.17505	7.32261	7.70452	7.17336	7.26476	7.23147	9.67702	10.5587	7.50839	9.77893	7.20802	7.22572	7.18714	7.35626
05Tpl.rWQjP30Rn1QE	7.56717	7.28844	7.4034	7.42253	7.76818	7.44921	7.63621	7.4021	7.61008	7.63606	7.39185	7.44288	7.68628	7.85609	7.8479	7.4784	7.47343	7.43821	8.12598	8.28765	7.84729	7.59381	7.44985	7.53089	7.31078	7.30977	7.67262	7.69001	7.33066	7.39202	7.81328	8.1718	8.03366	7.79733	7.61757	7.58147	7.46115	7.95596	7.9957	7.75125	8.24672	7.57224	8.04686	7.91227	7.57347	7.79688	7.55859	7.69113	7.50224
05UqSufN4XwS53TTro	7.77585	7.72232	8.31976	8.55191	7.92733	7.53446	8.38213	8.36586	7.79075	7.45494	7.98119	8.71841	8.14629	8.29402	8.75835	8.24031	8.33479	7.8615	7.94511	7.76981	8.21257	9.47004	8.30169	8.7204	9.55158	8.29748	8.46587	7.59887	8.8205	8.61601	7.79087	7.73263	8.34771	8.65557	8.10633	8.76886	9.24333	8.41107	9.10683	8.7726	7.96301	8.19771	8.21441	8.39396	7.62002	8.49534	8.05043	8.24167	8.65394
05Vg0irqhQGMTpV4LE	7.34283	7.32234	7.39615	7.26776	7.33441	7.34577	7.36786	7.30671	7.34708	7.2905	7.38121	7.29735	7.33382	7.33952	7.32421	7.30443	7.35995	7.30175	7.34822	7.41903	7.42136	7.20051	7.34144	7.22118	7.20625	7.42937	7.32701	7.4421	7.23208	7.41781	7.26338	7.34137	7.43112	7.3865	7.27953	7.37881	7.30151	7.28557	7.29221	7.31998	7.36342	7.23344	7.27991	7.28744	7.30665	7.32179	7.36433	7.32178	7.34321
05VLSnQle6_ygwJe40	10.8985	10.4837	10.0583	10.5511	10.0004	10.5264	11.4769	10.1034	9.8411	9.56246	9.95117	10.5827	10.0428	9.49285	9.8905	10.632	10.327	11.6046	10.5767	10.3176	10.3337	11.2726	10.6003	10.5927	10.9519	10.6235	10.1213	10.3503	10.9773	10.4032	10.2959	9.87743	10.1707	10.6134	10.1461	10.2902	10.5599	9.82265	10.5953	9.95347	10.3049	9.98275	9.36503	10.4529	9.83919	10.5588	10.4069	10.8165	10.6715
05Vyh979FIkoNC64pE	7.24388	7.32443	7.34682	7.35322	7.36213	7.34863	7.4219	7.36655	7.33951	7.28268	7.33466	7.352	7.42604	7.30723	7.28222	7.35401	7.35123	7.2639	7.36122	7.29016	7.32712	7.5253	7.58807	7.51324	7.48401	7.39381	7.31899	7.41262	7.34473	7.3521	7.33241	7.36067	7.42896	7.39727	7.35184	7.27658	7.39906	7.40575	7.36285	7.44929	7.32633	7.31383	7.33207	7.37957	7.34673	7.2843	7.33668	7.38876	7.48328
05X437X.zovBqighV0	7.68417	7.7529	7.8594	8.20454	7.79664	7.91395	7.78532	7.62439	8.02211	7.61086	7.78113	7.99545	7.63351	7.76894	8.23325	7.70357	7.85863	7.98118	8.23035	7.43129	7.68091	7.84744	7.73295	7.57115	7.74608	7.45484	7.72858	7.75377	7.92193	7.61098	7.89239	7.58423	7.74682	8.06166	7.79211	7.95848	7.71531	7.85984	7.7497	7.933	7.793	7.59311	7.67288	7.60773	8.1902	8.11231	8.08235	7.63426	7.75502
05yB5TSXqFeBB7OAUo	7.22651	7.21383	7.18937	7.27677	7.16816	7.17626	7.25648	7.21477	7.16832	7.21905	7.20313	7.2817	7.22532	7.2715	7.24418	7.23063	7.20919	7.28409	7.2148	7.35311	7.25557	7.24521	7.22384	7.35431	7.22021	7.22786	7.3167	7.2373	7.26882	7.28887	7.2336	7.28114	7.18852	7.24036	7.22981	7.27297	7.24147	7.28294	7.30997	7.26595	7.19942	7.22022	7.24531	7.25011	7.1713	7.31459	7.30702	7.21983	7.2985
05zrV1ktKVU_XqeSUg	7.24023	7.19046	7.25478	7.41468	7.30039	7.47335	7.42346	7.33315	7.29591	7.18935	7.2789	7.22778	7.2324	7.32779	7.31585	7.32347	7.40929	7.26168	7.33427	7.58942	7.46492	7.58503	7.3572	7.77424	7.60176	7.22161	7.33158	7.3466	7.44711	7.35807	7.31656	7.38218	7.35006	7.39727	7.22151	7.50453	7.35161	7.27106	7.40683	7.50664	7.2801	7.25768	7.34026	7.28563	7.32417	7.29664	7.44019	7.35076	7.35862
05ZZTFZ4KK6C1Wy6AE	7.29595	7.27544	7.27045	7.20899	7.28141	7.28822	7.20471	7.21232	7.28122	7.2769	7.32278	7.32239	7.31331	7.18364	7.25426	7.23715	7.25754	7.32771	7.20104	7.40682	7.29339	7.28111	7.38433	7.57115	7.29675	7.25994	7.26942	7.23363	7.31947	7.2816	7.24076	7.24167	7.21677	7.38037	7.22604	7.27208	7.26364	7.17647	7.2035	7.28777	7.27767	7.25339	7.19995	7.18222	7.22197	7.34188	7.30363	7.26899	7.24898
060ohNEhKdX3Vl9PSo	7.33122	7.4445	7.59597	7.62365	7.57214	7.34292	7.31054	7.39037	7.52524	7.49961	7.43041	7.54995	7.30836	7.39919	7.36706	7.44111	7.44165	7.54759	7.43412	7.18946	7.30002	7.22636	7.21345	7.19149	7.2431	7.35336	7.31441	7.27193	7.64033	7.27549	7.32126	7.20049	7.26615	7.13391	7.31716	7.31929	7.3263	7.24984	7.26921	7.32802	7.33989	7.31136	7.47113	7.65026	7.37403	7.42045	7.53828	7.25637	7.21772
060yBcglAJREgqQg1Q	7.45976	7.9343	7.54581	7.73804	7.94071	7.51938	7.71651	7.67342	8.04597	7.99067	8.328	8.55045	7.85204	8.66832	8.02939	8.57045	8.09811	7.30331	7.23611	7.21624	7.2496	7.21152	7.33801	7.22401	7.21522	7.38938	8.47312	7.24936	7.45777	7.28263	7.16863	7.30419	7.22539	7.33816	8.07087	7.26012	9.08455	7.59306	7.29553	7.24611	7.31436	8.06872	8.41714	8.22723	7.57174	7.31459	7.49403	7.26437	7.54719
0644r3stUjHQiniuoo	8.09785	8.02299	8.33113	8.16831	8.08002	7.96667	8.22624	7.84769	8.12358	8.48301	8.72316	8.07411	8.17053	8.01381	7.96737	8.55428	8.24745	8.80592	7.96667	8.17768	7.96363	8.25382	8.18064	8.34255	8.16571	7.93735	8.14936	8.1114	8.09253	7.93599	8.03976	7.87258	8.17111	8.16658	8.19922	8.20604	7.96264	7.88276	7.97411	8.0178	7.9408	8.08376	8.67246	8.13596	8.39116	8.00455	8.23823	7.98959	7.76619
064DPoPet764_t9N.0	7.28618	7.36325	7.28662	7.46414	7.32159	7.29787	7.35576	7.47851	7.33538	7.65485	7.28923	7.40867	7.41594	7.3125	7.55071	7.43249	7.51138	7.3421	7.4273	7.27592	7.29339	7.29484	7.2493	7.26942	7.44695	7.26168	7.55048	7.28594	7.27074	7.17695	7.18407	7.20049	7.2565	7.36664	7.71599	7.32035	7.48916	7.38773	7.28891	7.19939	7.12194	7.36388	7.40901	7.93417	7.42959	7.29088	7.30027	7.22857	7.52802
064yRyRe6jkS9a7SSo	7.61455	7.67925	7.48442	7.39681	7.64764	7.73534	7.53239	7.57601	7.6095	7.53081	7.4864	7.49575	7.72277	7.49749	7.56663	7.46102	7.68839	7.46511	8.02864	8.08657	7.65687	7.70956	8.48387	7.68145	7.75588	7.87861	7.62865	7.88419	7.72265	8.07261	7.82551	7.64478	7.63608	7.5616	7.86286	8.07692	7.62987	7.83805	7.83529	7.6027	7.70855	7.62737	7.586	7.59976	7.38742	8.04194	7.72203	7.40662	7.59022
0654B0iQS9IrpsDelE	7.14768	7.14937	7.2555	7.12809	7.1979	7.16391	7.20346	7.06387	7.13768	7.13789	7.18466	7.18776	7.17043	7.09959	7.19623	7.13102	7.15357	7.17752	7.25519	7.18464	7.1943	7.16773	7.17296	7.176	7.17362	7.14682	7.1955	7.19613	7.18025	7.14725	7.12961	7.18651	7.18083	7.15564	7.13401	7.16628	7.11217	7.13613	7.13868	7.12351	7.1638	7.23344	7.71237	7.19539	7.22984	7.17145	7.25332	7.1464	7.10553
06636J_Iu_O0.ru6oU	7.45087	7.32095	7.42012	7.32432	7.29128	7.44921	7.4219	7.42627	7.35328	7.51565	7.194	7.35897	7.31707	7.36536	7.29006	7.42322	7.45764	7.33969	7.29535	7.29345	7.20828	7.37436	7.30836	7.17629	7.30134	7.29325	7.34183	7.33571	7.44309	7.32406	7.26338	7.35765	7.28552	7.29266	7.45996	7.47272	7.44659	7.35211	7.35946	7.21763	7.25409	7.38904	7.43463	7.3278	7.53295	7.46541	7.31861	7.34409	7.28498
067qL7Tinu_C4fNzuo	10.9882	10.9459	11.5548	11.6494	11.419	11.6004	11.2745	11.5325	11.4225	11.3572	11.6516	11.1844	11.626	11.5572	11.5028	11.4896	11.4424	11.7627	10.9802	10.3555	10.8517	11.4523	10.9402	10.9866	11.1227	10.4021	11.6962	10.123	10.9324	10.6197	10.8133	10.6773	11.2287	11.2527	11.3852	10.9212	11.4556	10.8532	10.8849	10.6944	10.649	11.3704	11.3797	12.0944	11.9392	10.8373	11.0411	10.7859	10.8899
0680qn5LuKjugPK0Ao	7.38462	7.30341	7.3345	7.32289	7.33592	7.42773	7.28333	7.45413	7.31963	7.42086	7.38759	7.26059	7.36628	7.37499	7.37223	7.37256	7.368	7.43661	7.39868	7.38262	7.34338	7.23446	7.38066	7.18285	7.38363	7.3019	7.40914	7.26283	7.33573	7.34146	7.36877	7.31743	7.30287	7.40036	7.4035	7.34894	7.42017	7.33075	7.32564	7.29026	7.35783	7.38044	7.24057	7.41295	7.41471	7.34511	7.3025	7.36423	7.23274
069Tu614zr_QQ.wU_U	7.13533	7.18386	7.18136	7.15247	7.16342	7.195	7.21339	7.11143	7.19854	7.17967	7.19471	7.22543	7.15732	7.24081	7.25023	7.17694	7.15357	7.18267	7.18209	7.17934	7.20055	7.15054	7.20652	7.17392	7.18873	7.17836	7.13862	7.21311	7.28604	7.22855	7.15462	7.19629	7.20596	7.12662	7.16156	7.20038	7.16538	7.22067	7.15715	7.2199	7.11737	7.16445	7.27254	7.12588	7.12949	7.21055	7.22446	7.18496	7.18648
06_iR6LqJ4JBcNeH5I	7.20445	7.12988	7.0867	7.12359	7.18543	7.19374	7.17145	7.20011	7.17299	7.16811	7.189	7.16404	7.13809	7.2266	7.15099	7.14128	7.1621	7.12737	7.18712	7.19941	7.20679	7.20494	7.19063	7.13443	7.18309	7.12876	7.12054	7.15692	7.18862	7.13047	7.1556	7.15708	7.21137	7.09731	7.13639	7.19134	7.18106	7.14612	7.20565	7.16087	7.15594	7.15689	7.14401	7.15565	7.09308	7.18425	7.18542	7.12525	7.16654
06BH0VST9VK77_gR40	7.64184	7.44885	7.70054	7.84351	7.35691	7.35436	7.58514	7.40633	7.60311	7.66181	7.35813	7.36747	7.72517	7.55879	7.58592	7.76067	7.53469	7.91141	7.2355	7.5314	8.03917	8.36899	7.31153	7.9297	7.57857	7.31984	7.78236	7.36194	7.78503	7.53148	7.39092	7.68637	7.52284	7.98484	7.90813	8.43766	7.47555	7.8678	8.02742	7.94726	7.55218	7.67146	7.9097	7.27929	8.19702	7.878	8.06972	7.38465	7.50641
06C3XUpAvggHOCulfg	7.1613	7.06934	7.09961	7.07497	7.07086	7.12506	7.05704	7.11262	7.09567	7.01891	7.09851	7.09996	7.09838	7.06947	7.01567	7.06127	7.07923	7.09901	7.19987	7.16299	7.16996	7.1227	7.16227	7.13966	7.15029	7.0256	7.11828	7.12695	7.14036	7.0112	7.10058	7.1024	7.07533	7.07636	7.07435	7.15642	7.05565	7.06129	7.07925	7.09506	7.14127	7.03984	7.09089	7.06417	7.13432	7.10365	7.13061	7.1028	7.05302
06ctvVfjvlCiSOziuk	7.35127	7.33684	7.31665	7.28498	7.34569	7.57893	7.57647	7.66151	7.38984	7.2587	7.24626	7.2903	7.50344	7.22778	7.44452	7.22553	7.49114	7.29865	7.39868	7.20132	7.42537	7.69856	7.71819	7.54543	7.99151	7.35015	7.37012	7.36053	7.23148	7.46187	7.3892	7.28342	7.393	7.30227	7.30278	7.33445	7.35019	7.37801	7.30885	7.46206	7.42153	7.29147	7.25099	7.26018	7.19772	7.21055	7.30363	7.32178	7.35153
06CXt5.F7LUuF.3l5U	9.41465	9.07924	8.87002	8.86215	9.05402	8.63239	8.5258	7.80563	9.25586	7.93969	8.04559	8.36931	8.83529	7.83913	9.78034	8.1051	8.79519	8.33066	8.57756	8.4035	10.3926	8.14233	7.377	8.10426	7.49855	8.01302	8.20164	8.26662	8.93967	8.83498	7.87984	7.33416	7.84484	9.3419	8.28427	8.68492	7.9842	8.50897	8.76747	9.19634	8.94156	8.52943	8.22651	8.25895	9.02433	8.68056	10.3594	7.59502	8.34322
06eQTq_6xV_unvefo8	7.10859	7.1582	7.14334	7.13327	7.1291	7.15778	7.16883	7.15549	7.10183	7.13363	7.1389	7.14097	7.18051	7.14375	7.133	7.09492	7.18368	7.15077	7.21392	7.21553	7.23127	7.17831	7.20022	7.17917	7.19435	7.1607	7.18634	7.18441	7.26058	7.07044	7.14195	7.21255	7.14074	7.12298	7.08008	7.21211	7.13096	7.11631	7.12996	7.17971	7.11278	7.16727	7.14489	7.13648	7.16924	7.18307	7.22961	7.11293	7.09181
06FGRlSFUSWAdAEUKA	7.35843	7.31537	7.22479	7.32289	7.29963	7.41911	7.31762	7.36545	7.3457	7.38197	7.42719	7.53064	7.26971	7.41194	7.34954	7.39612	7.36068	7.46432	7.49059	7.33412	7.41064	7.44072	7.25947	7.85231	7.27649	7.33742	7.47412	7.29279	7.29257	7.28574	7.34872	7.3299	7.3677	7.3221	7.38373	7.36952	7.45167	7.35336	7.31555	7.32265	7.35644	7.37809	7.44161	7.34021	7.36779	7.37029	7.46356	7.30145	7.36216
06FxShiieqJ9dE3eeA	9.67703	9.11615	8.77253	9.49797	9.08685	9.61316	8.59355	9.1887	8.85265	9.3217	9.31168	9.48734	9.27105	9.4783	8.70993	9.11688	8.81199	10.0146	9.72578	9.33132	9.44969	9.17598	8.86329	9.20991	8.74581	9.51254	8.5098	9.24219	8.96314	9.2466	9.26262	9.19717	9.11034	8.79729	8.65192	9.65435	8.76986	8.8713	9.84325	9.03401	9.3342	8.78476	9.09489	8.78086	9.16856	8.96242	9.40852	9.28216	9.07553
06gcIjUfl3t1Iu7nFE	7.06948	7.12723	7.17154	7.21195	7.12588	7.17007	7.11172	7.23685	7.10445	7.15857	7.07606	7.0183	7.17425	7.16401	7.08992	7.1538	7.07652	7.10364	7.15934	7.17476	7.17273	7.16602	7.13875	7.17881	7.18533	7.09702	7.15901	7.17666	7.18063	7.14251	7.13526	7.06121	7.15085	7.09854	7.08661	7.1514	7.10316	7.13613	7.10804	7.12596	7.05221	7.02017	7.13355	7.14321	7.00825	7.16521	7.14733	7.06986	7.10927
06gqvnKq6oacFKsIO8	7.45469	7.44947	7.41596	7.33144	7.33592	7.36009	7.37242	7.34888	7.3974	7.42444	7.4864	7.31144	7.42316	7.34618	7.39591	7.31434	7.36287	7.4604	7.67573	7.43333	7.45972	7.4112	7.70922	7.62364	7.75866	7.45374	7.34752	7.51004	7.53461	7.48594	7.5152	7.56524	7.4322	7.48013	7.3406	7.30879	7.3329	7.35585	7.39671	7.64007	7.42865	7.41451	7.35072	7.29556	7.33174	7.39254	7.39026	7.39562	7.36568
06i3SOgoQuOqNKVSJ8	8.12055	7.97574	7.89092	7.61437	7.57153	7.67598	7.82049	7.71049	7.66435	7.46402	7.42719	7.75227	7.92423	7.5688	7.65829	7.89573	7.61681	7.95503	7.57399	7.76074	7.6993	7.92457	7.74604	7.74587	7.9884	7.45374	7.47518	7.5872	7.36049	7.57414	7.45302	7.46518	7.5016	7.41735	7.47293	7.59086	7.57019	7.52598	7.49877	7.4901	7.74403	7.41298	7.38919	7.43562	7.92608	7.51889	7.57154	7.61183	7.64511
06ikdJAl4AHeq3ydeo	7.35452	7.30906	7.33646	7.36566	7.311	7.3472	7.32479	7.385	7.29725	7.26931	7.26588	7.20898	7.21704	7.34618	7.3379	7.3011	7.35195	7.33409	7.291	7.26131	7.29779	7.26047	7.20022	7.28278	7.19969	7.37617	7.31556	7.27612	7.40235	7.30499	7.22203	7.21928	7.30505	7.28459	7.28902	7.41883	7.30988	7.20229	7.29553	7.25073	7.28748	7.31711	7.29525	7.32156	7.20863	7.24495	7.3025	7.27249	7.29727
06IX0HVTfzZ1UqHdmQ	7.80418	7.73163	7.57401	8.02126	7.6589	7.54263	7.5837	7.45515	7.30942	7.29314	7.32572	7.58874	7.51741	7.77557	7.33246	7.58264	7.47628	7.45961	7.37179	7.49617	7.62014	7.24849	7.81019	7.48943	7.34772	7.96705	7.42125	7.79156	8.16095	7.5992	7.70821	8.16578	7.25971	7.35455	7.39603	7.45299	7.48916	7.57458	7.58577	7.37511	7.44429	7.47654	7.41334	7.3349	7.60416	7.92875	7.7077	7.5134	7.83696
06JSKDM6wRXiujgOWo	7.60846	7.42694	7.54898	7.53301	7.43563	7.48462	7.55605	7.47649	7.46359	7.60049	7.29638	7.35897	7.51602	7.55476	7.45476	7.60706	7.44384	7.56286	7.60038	7.22244	7.28489	7.33363	7.3346	7.21849	7.41514	7.31679	7.63055	7.43325	7.40099	7.35807	7.34215	7.29412	7.41486	7.4936	7.57799	7.53002	7.40571	7.48871	7.80491	7.42216	7.40728	7.47361	7.63472	7.62421	7.47115	7.45351	7.56802	7.32697	7.33843
06jt6JSj760.h05fgk	10.414	10.9271	10.5394	10.9452	11.3063	11.5856	11.1994	10.732	10.8978	10.8456	11.5043	11.0834	10.7642	12.0114	11.8686	10.7402	10.7942	9.70605	11.1417	11.4039	10.8655	10.2889	10.9865	11.097	10.5652	11.768	10.5985	11.4369	10.6285	10.7473	11.1961	10.6798	11.7675	10.4861	10.7945	10.4426	10.6648	10.8979	10.7165	10.3392	11.2455	10.7865	10.7537	10.7639	10.7034	11.4505	11.3392	10.9608	11.0457
06K6JC5Wid2lNO5g78	7.20019	7.14082	7.18401	7.13003	7.14355	7.16391	7.1421	7.1771	7.17685	7.15207	7.18756	7.24654	7.22938	7.15418	7.13835	7.17694	7.16592	7.21318	7.15973	7.19294	7.21533	7.19416	7.18978	7.18368	7.1795	7.17836	7.11602	7.21787	7.19055	7.21676	7.10855	7.13266	7.172	7.14842	7.18022	7.19768	7.17236	7.08199	7.15173	7.11369	7.15144	7.19046	7.09679	7.16518	7.20643	7.18722	7.19782	7.21003	7.0968
06KCBKLqoI0OXkmEKk	7.39314	7.39749	7.3827	7.43162	7.41636	7.41911	7.49775	7.45923	7.40083	7.37549	7.36228	7.36747	7.29052	7.37671	7.32789	7.31826	7.38786	7.33969	7.46262	7.55613	7.43204	7.30613	7.48169	7.57679	7.52883	7.45814	7.35432	7.43768	7.52217	7.52344	7.49372	7.47953	7.46	7.55878	7.38716	7.30672	7.35303	7.4876	7.49771	7.48872	7.49739	7.47068	7.36175	7.42307	7.38434	7.31869	7.54789	7.34809	7.43765
06KlUp31RpNfjTvdv0	7.0755	7.13971	7.11976	7.14777	7.12991	7.08684	7.04372	7.10906	7.24351	7.11531	7.08391	7.1137	7.16655	7.12928	7.0975	7.1405	7.17119	7.08894	7.09525	7.14298	7.12517	7	7.05416	6.93934	7.0041	7.15383	7.05842	7.13466	7.1016	7.11065	7.18303	7.02554	7.16202	7.06023	7.05789	7.05896	7.07222	7.08199	7.12559	7.11984	7.14918	7.08761	7.05835	7.10256	7.06362	7.0582	7.0941	7.15747	7.07307
06kUOBasAECpmN9JIU	7.14243	7.16182	7.13613	7.13393	7.11535	7.17254	7.21092	7.21845	7.1268	7.12499	7.1476	7.17987	7.10597	7.15612	7.14736	7.15691	7.18224	7.08582	7.14435	7.16959	7.17599	7.11716	7.12962	7.15398	7.12748	7.18577	7.14767	7.18332	7.14636	7.12803	7.20975	7.1024	7.15309	7.17961	7.13401	7.14342	7.2154	7.16122	7.17012	7.23353	7.20604	7.14641	7.1044	7.16042	7.07778	7.09035	7.0941	7.17728	7.1628
06lKHneI.ioBOhX.pU	8.68152	8.43545	9.19223	8.44793	8.56817	9.03538	9.17679	9.38348	9.14172	8.83446	8.53544	8.67996	9.48571	9.09967	8.72984	9.26575	8.72285	10.7572	8.38274	8.413	8.86009	8.18879	8.41618	8.12054	8.06509	8.82688	8.68136	8.29655	8.40209	8.37133	8.17963	8.13726	8.37211	8.8307	9.68899	8.10298	8.53765	8.7968	7.9957	8.32411	8.74271	8.40804	8.8651	8.56801	8.8117	7.97097	8.04827	8.6903	8.1211
06lN7ceF6X07CSe6nk	9.07351	9.44015	8.95691	9.12094	8.78766	8.90171	8.84964	9.84024	8.82072	9.23835	8.86327	8.97288	9.03932	8.83971	8.93434	9.00304	9.15037	9.04938	9.83941	9.76186	9.72443	9.3928	9.06025	9.04721	9.67012	8.95614	8.93385	9.73954	9.8647	9.13015	9.32913	10.2309	9.35898	9.45151	9.42582	9.68491	8.9004	9.6151	9.26574	9.78647	9.3804	8.71682	8.97383	9.00623	9.64062	9.26416	9.25167	9.43377	9.28415
06lnSCCXUd1JBLt9Sg	8.06108	8.0264	7.91629	7.80181	7.94154	8.43852	8.35675	8.03319	8.00215	8.00464	8.25898	8.13786	8.38433	8.0889	7.95364	8.00945	8.09212	8.10079	8.03325	8.33474	8.01683	8.22813	7.99929	8.32475	8.13138	8.03239	7.90514	8.15834	8.22172	8.12307	8.28215	8.27588	8.1888	8.24383	8.07172	8.19346	7.87146	8.31206	8.15064	8.15355	8.23344	7.87583	8.01387	8.18944	8.02491	8.13138	8.16871	8.21821	8.35185
06mJeuVS06T6QrnXkU	7.28137	7.25721	7.21841	7.28349	7.2157	7.29648	7.21216	7.29258	7.20646	7.24132	7.17138	7.24966	7.20069	7.18258	7.16294	7.24147	7.23841	7.22254	7.42866	7.279	7.31267	7.32831	7.30994	7.73623	7.42075	7.27936	7.30061	7.30598	7.22473	7.29954	7.19569	7.24922	7.25864	7.26513	7.20175	7.2313	7.24644	7.32439	7.21101	7.25888	7.27526	7.14641	7.36175	7.22337	7.28771	7.29859	7.38243	7.24513	7.20146
06np9S.zv1QOuPSe9Q	7.34477	7.37058	7.34875	7.40014	7.35467	7.33012	7.2768	7.42418	7.38708	7.2938	7.31217	7.37517	7.44339	7.33077	7.34776	7.45025	7.50861	7.25435	7.28676	7.32307	7.32345	7.44662	7.56241	7.31178	7.58525	7.33323	7.56944	7.42735	7.24533	7.4006	7.46159	7.37907	7.40286	7.31068	7.37961	7.6216	7.56788	7.39977	7.72427	7.45214	7.40016	7.44177	7.36642	7.67232	7.33605	7.29279	7.33178	7.34942	7.56403
06OeG_cSdOfKKkQS6U	7.23094	7.26378	7.29837	7.23598	7.2234	7.2773	7.28201	7.25155	7.27658	7.25684	7.23626	7.22074	7.26554	7.39919	7.32236	7.20784	7.25013	7.24489	7.21137	7.29847	7.22242	7.25076	7.25828	7.18213	7.37632	7.31177	7.24509	7.34523	7.32689	7.31499	7.34379	7.39316	7.31488	7.27023	7.26114	7.29168	7.28521	7.33707	7.29111	7.36244	7.22591	7.28729	7.27161	7.23724	7.33282	7.18366	7.21151	7.34409	7.34678
06OMTM0gM077E0yUV4	7.18148	7.19923	7.20789	7.2322	7.09409	7.1071	7.20968	7.216	7.19488	7.20359	7.24409	7.23872	7.05578	7.28642	7.19526	7.14599	7.20454	7.12585	7.23019	7.28691	7.22939	7.29642	7.21255	7.24177	7.20162	7.19998	7.20238	7.17778	7.22801	7.22952	7.17373	7.23887	7.19508	7.21524	7.16624	7.19822	7.18019	7.12372	7.18522	7.22671	7.30136	7.16914	7.18701	7.16992	7.25482	7.23047	7.24688	7.20895	7.18274
06oqucekTLkyLUIO0U	7.48416	7.50104	7.38454	7.36978	7.42639	7.50694	7.53537	7.39251	7.42473	7.41655	7.40467	7.34501	7.39586	7.44019	7.46023	7.30973	7.44821	7.38008	7.63532	7.46191	7.47906	7.60943	7.62952	8.00706	7.86549	7.60159	7.35997	7.5898	7.3134	7.55301	7.55539	7.68506	7.58613	7.54745	7.47357	7.43065	7.38492	7.50859	7.63904	7.61278	7.42438	7.4267	7.42121	7.36218	7.40065	7.46326	7.32815	7.55684	7.47044
06p_lMykS8PlRi4XS0	7.4082	7.49329	7.44177	7.46853	7.41708	7.39895	7.5309	7.37744	7.46755	7.37333	7.58883	7.32395	7.42604	7.34712	7.45083	7.34396	7.42699	7.36387	7.51142	7.56362	7.45712	7.69222	7.37883	7.77657	7.6466	7.36416	7.53837	7.48731	7.49044	7.52574	7.55064	7.47157	7.58139	7.55313	7.40756	7.4011	7.34304	7.49316	7.43584	7.50253	7.4315	7.38358	7.38471	7.42055	7.34779	7.39142	7.45581	7.49898	7.44979
06PijuKCzmp1BPuSec	7.50259	7.67464	7.48887	7.41534	7.43066	7.25314	7.24162	7.43458	7.49291	7.48401	7.40896	7.78539	7.21913	7.45278	7.35396	7.65161	7.30059	7.61583	7.37846	7.26991	7.56338	7.50656	8.03448	7.31178	7.35299	7.30582	7.3611	7.44505	7.80303	7.56973	7.44958	7.59289	7.75736	7.49211	7.49279	7.69766	7.61383	7.54418	7.44248	7.60144	7.39589	7.53717	7.38994	7.49735	7.35941	7.61264	7.64179	7.516	7.59689
06pUwfq.VAoANWq16g	7.26828	7.21454	7.28173	7.24355	7.25859	7.20893	7.24285	7.2209	7.33538	7.29712	7.22376	7.23247	7.33513	7.30403	7.36793	7.21967	7.28533	7.28257	7.30775	7.20092	7.23032	7.17064	7.22134	7.16958	7.35299	7.2722	7.34978	7.29989	7.26508	7.25959	7.23242	7.3094	7.2683	7.21643	7.22529	7.31822	7.33363	7.19708	7.28012	7.22444	7.30136	7.25854	7.31699	7.24	7.18913	7.23975	7.19083	7.30269	7.21647
06QoKyj94B0pfBQyvo	8.66006	8.8537	8.95819	8.5994	8.76969	8.4019	8.12226	8.12658	8.54037	9.82126	9.18232	8.55857	8.39674	9.22924	8.52027	8.9462	8.52874	8.67902	7.15703	7.21348	7.1765	7.18408	7.17218	7.13443	7.19042	7.53788	8.93232	7.33302	7.15983	7.34499	7.41677	7.56229	7.68297	7.4158	8.83028	7.18822	9.03941	7.85984	7.25078	7.24038	7.6846	8.98347	9.82221	9.65216	8.91172	7.20178	7.14557	7.53277	8.26483
06Qp9fW781eyU0.C0o	10.1919	9.91553	10.4903	10.6259	10.9346	11.1293	10.3017	11.036	10.3453	10.5491	10.6886	10.4759	10.799	10.5753	10.6682	10.1746	10.1104	9.89757	10.7171	10.347	10.1033	10.2511	10.5494	10.0633	10.4716	10.8108	10.8124	11.116	9.85147	10.2644	10.3907	10.3129	10.1761	10.9734	10.6278	11.0845	10.4948	10.2996	11.0293	10.5309	10.2514	11.0072	10.9196	10.6007	10.7465	10.8195	10.61	10.2793	9.82257
06qxUSh_IEXuXV52lI	7.45659	7.52397	7.58377	7.71201	7.60947	7.59615	7.50837	7.45106	7.53953	7.58006	7.62831	7.51232	7.49074	7.50172	7.42053	7.5393	7.582	7.63569	7.55808	7.92625	7.53367	7.75981	7.69561	7.8307	7.71748	7.50983	7.46881	7.55406	7.68504	7.51185	7.55223	7.50468	7.5348	7.39881	7.54158	7.32898	7.50567	7.36204	7.43251	7.44502	7.42153	7.51183	7.42689	7.58071	7.50479	7.55901	7.65703	7.43414	7.34915
06RiJUZWfezdXQwJdc	7.4329	7.37522	7.67215	7.37114	7.33215	7.39463	7.2515	7.39998	7.30197	7.38629	7.40146	7.61316	7.66516	7.72773	7.22502	7.45139	7.2452	7.70487	7.50365	7.83364	7.2113	7.46622	7.19651	7.17553	7.18772	7.69483	7.50661	7.3173	7.47879	7.22952	7.54269	7.50468	7.32036	7.39419	7.40553	7.19239	7.36498	7.34085	7.29663	7.36525	7.66598	7.51538	7.41262	7.43978	7.53385	7.38027	7.44672	8.24167	7.43876
06RSiHSK_31Mp6T91I	7.15626	7.16919	7.19072	7.20825	7.16974	7.17626	7.19844	7.14354	7.18596	7.11353	7.15229	7.2082	7.21173	7.16602	7.15282	7.17999	7.13022	7.17752	7.21982	7.17632	7.1963	7.18212	7.20194	7.17569	7.19776	7.15151	7.16015	7.20329	7.21052	7.17695	7.15166	7.16565	7.15644	7.17961	7.16469	7.16295	7.20346	7.18802	7.20028	7.24152	7.21155	7.22729	7.17789	7.16518	7.17649	7.16747	7.20503	7.15968	7.18648
06ryW0gOo9FUiJEiXU	7.29472	7.22954	7.26121	7.27453	7.23798	7.24652	7.26781	7.28663	7.21001	7.1994	7.30279	7.18855	7.25135	7.22778	7.219	7.15924	7.20721	7.24489	7.29866	7.18624	7.21771	7.31789	7.18892	7.16649	7.20562	7.25303	7.27405	7.26783	7.178	7.16689	7.2164	7.23052	7.29201	7.17125	7.27587	7.20092	7.23814	7.1919	7.22067	7.29656	7.24156	7.28226	7.23772	7.24828	7.21639	7.22161	7.16264	7.28553	7.20021
06s0AQhA570qAgvpCc	7.2748	7.60172	7.4613	7.76764	7.30569	7.3132	7.28201	7.3206	7.64375	7.34474	7.48537	7.65491	7.31083	8.03203	7.37051	7.75395	7.63885	7.41895	7.16396	7.16921	7.18202	7.15402	7.10381	7.11138	7.13415	7.20389	7.44196	7.14223	7.16734	7.11816	7.22431	7.22117	7.2027	7.13269	7.33989	7.16628	7.45294	7.16248	7.20565	7.16442	7.1322	7.34953	7.86143	8.55941	8.30249	7.18013	7.15715	7.15305	7.08182
06snwKqkXqlv_.DFfk	7.51893	7.41869	7.42954	7.51574	7.43421	7.44921	7.6123	7.4221	7.49868	7.37405	7.53218	7.37055	7.51741	7.39838	7.46568	7.38652	7.52583	7.30955	7.57642	7.72193	7.58535	7.75386	7.91274	7.52209	7.66674	7.46363	7.38134	7.67698	7.47619	7.56751	7.61679	7.6678	7.57662	7.56019	7.46321	7.35688	7.40571	7.49316	7.55676	7.4901	7.48915	7.46921	7.44924	7.43312	7.41671	7.46648	7.56802	7.5693	7.52496
06so9n.YDXUqESVPmI	7.22135	7.21666	7.20859	7.19217	7.17995	7.26247	7.22814	7.15908	7.19927	7.66239	7.20798	7.21369	7.19141	7.27614	7.24115	7.14912	7.1943	7.22326	7.22175	7.27745	7.23867	7.26175	7.25947	7.22258	7.33561	7.195	7.20813	7.2503	7.38467	7.20874	7.19462	7.25017	7.17752	7.24279	7.18176	7.33555	7.15134	7.15114	7.17444	7.24957	7.20824	7.22993	7.14577	7.22244	7.20424	7.35707	7.33422	7.18824	7.17152
06TJxbi90koH1SY4w4	7.32227	7.53959	7.27963	7.92441	7.81246	7.6785	8.42074	8.27214	8.16976	7.78883	7.93119	8.04445	7.46647	8.20129	8.57109	7.66131	7.6351	7.91247	8.43195	7.18132	8.01329	7.67619	8.25115	7.15719	7.78329	7.25131	7.59304	7.5309	7.61547	7.55638	7.28097	7.32015	7.83439	7.23433	7.51927	7.40228	7.80949	7.77939	7.39784	7.68698	7.87585	7.70065	7.4205	7.83089	7.89636	7.56097	7.90026	7.7975	7.8664
06Tt_Ktf37yi.NeUlQ	7.72044	7.42441	7.72327	7.19217	7.43775	7.21661	7.21092	7.39891	7.28454	7.30518	7.26906	7.39808	7.64117	7.19339	7.1789	7.82893	7.26874	7.19945	7.21306	7.43946	7.22761	7.18801	8.49591	7.17895	7.20258	7.24959	7.22311	7.78305	7.18214	7.49897	8.2508	7.4427	7.37651	7.35907	7.4684	7.34109	7.80044	7.64677	7.1949	7.42646	7.79508	7.45073	7.25571	7.29195	7.24571	7.5833	7.21151	7.18057	7.25273
06UIkIllkoKmU667a4	7.17992	7.13859	7.12728	7.15314	7.35542	7.12626	7.08615	7.15788	7.13101	7.17279	7.10443	7.36901	7.11642	7.34899	7.20704	7.15302	7.30808	7.11975	7.16088	7.22244	7.18177	7.20112	7.20071	7.17615	7.19795	7.82759	7.1341	7.26783	7.12041	7.18461	7.17888	7.20152	7.29961	7.16045	7.0809	7.21682	7.20688	7.27371	7.30663	7.22671	7.32633	7.19138	7.2651	7.16802	7.19772	7.15853	7.18056	7.1937	7.24274
06V_npN6qB_vfo6PXk	7.3702	7.45318	7.2419	7.27453	7.34793	7.33438	7.39394	7.25765	7.31758	7.32023	7.291	7.27935	7.34444	7.38351	7.31303	7.33697	7.34616	7.37116	7.41638	7.28691	7.32712	7.19178	7.19628	7.17979	7.20983	7.23489	7.29716	7.41409	7.2269	7.39202	7.29533	7.36067	7.49751	7.38343	7.33211	7.29961	7.33144	7.25648	7.28232	7.45923	7.38312	7.3423	7.32375	7.23908	7.33497	7.21055	7.30702	7.37646	7.39012
06xdRFf5OjyfTfRY4o	7.16709	7.24698	7.19684	7.2322	7.25935	7.26515	7.21216	7.3032	7.28454	7.20566	7.32769	7.2645	7.25335	7.2715	7.25124	7.29035	7.24335	7.2103	7.24756	7.25856	7.30916	7.23719	7.26188	7.30675	7.32548	7.26516	7.24278	7.2709	7.29818	7.21775	7.25948	7.21642	7.26079	7.19628	7.17867	7.22802	7.23897	7.31928	7.30329	7.2624	7.22924	7.24389	7.27991	7.30994	7.33712	7.25823	7.23505	7.25637	7.17775
06XdXqNfZeY5f4Xekg	7.222	7.32095	7.34553	7.31787	7.3584	7.19374	7.30219	7.18676	7.33401	7.36686	7.29368	7.3263	7.20739	7.2515	7.26832	7.31302	7.28598	7.38414	7.43276	7.40478	7.31385	7.26047	7.35014	7.57115	7.3745	7.21614	7.16015	7.24936	7.23515	7.1857	7.17066	7.25017	7.25971	7.24401	7.18562	7.43301	7.16363	7.14237	7.20242	7.28038	7.23706	7.25854	7.31014	7.24828	7.25368	7.40371	7.48143	7.22092	7.23649
06Xf9VyF3lLUUEd0uo	7.40885	7.4046	7.53251	7.43807	7.47385	7.60928	7.43438	7.28544	7.35673	7.33276	7.29819	7.36901	7.35801	7.408	7.33063	7.49279	7.3534	7.82996	7.30544	7.30017	7.46621	7.35365	7.28866	7.25494	7.22404	7.33847	7.27058	7.39065	7.33319	7.31052	7.28806	7.32015	7.35668	7.36209	7.38716	7.30264	7.34232	7.39256	7.31891	7.31468	7.35923	7.35033	7.4437	7.4902	7.48248	7.53814	7.45452	7.35344	7.46612
06Xqf3il83jl3kvTtU	11.5926	10.8399	11.4678	11.0895	10.3774	10.5119	11.0457	10.9088	11.1384	10.9894	10.3399	10.3636	10.9446	10.3015	10.9381	11.1575	11.0348	10.6843	9.99664	10.7409	11.0632	10.9858	9.97852	10.6802	10.2794	10.5524	10.183	10.2797	11.0635	10.8602	10.2815	10.4201	10.5405	10.2389	10.7354	10.5111	10.4248	10.9173	10.8998	10.9035	9.94412	10.2039	9.77673	9.97597	10.0323	10.4445	10.8306	11.1762	10.9362
06xxBAxNBuCCqJN2qc	7.37085	7.30341	7.43771	7.31715	7.37548	7.29787	7.35426	7.32861	7.30806	7.28919	7.36856	7.338	7.29751	7.29534	7.37652	7.34206	7.30059	7.32692	7.3293	7.64256	7.28803	7.28111	7.41971	7.29692	7.25968	7.33323	7.33956	7.33841	7.45112	7.41658	7.37555	7.33703	7.3666	7.37273	7.40485	7.2626	7.3452	7.30642	7.29332	7.316	7.27889	7.35593	7.31529	7.30636	7.26052	7.38473	7.30027	7.34942	7.29727
073_vqfuXI8oiglKpU	8.29822	8.25714	7.82647	7.99126	8.13767	7.64295	7.54426	8.08124	8.2325	7.57881	7.80696	8.21706	7.76182	7.60478	7.7076	8.1318	8.37205	7.72828	7.31359	7.93867	8.04124	8.00052	8.95747	8.59749	8.29553	8.15254	8.05519	7.25697	8.25518	8.31654	8.74428	8.92022	8.29959	8.14262	8.0293	7.32572	8.40166	7.92189	8.41854	8.24409	8.03174	8.24574	7.47788	8.12138	7.5674	8.65814	8.06901	8.07075	8.55821
07_Q12CkSc4nW..r4o	7.0725	7.14879	7.13138	7.07024	7.11047	7.0666	7.17797	7.06626	7.11054	7.07198	7.1349	7.14017	7.08759	7.10826	7.08075	7.10545	7.1269	7.16865	7.19214	7.17567	7.18403	7.14953	7.17924	7.11829	7.1743	7.10867	7.17038	7.07069	7.15702	6.99551	7.11942	7.11502	7.11464	7.0714	7.08905	7.1721	7.13096	7.05765	7.15823	7.09756	7.08739	7.12613	7.12835	7.05921	7.07867	7.16917	7.16588	7.09828	7.04297
07aNe4sp6l1XqSr3UI	8.59643	8.05888	8.48552	8.71883	9.46233	8.48957	8.99208	7.81497	8.89034	8.40793	8.36614	8.64992	8.46212	8.76699	8.03139	8.18299	8.02917	8.76234	8.35477	8.43833	9.05711	8.4557	8.21201	9.74964	8.26796	9.52993	8.12244	8.61588	8.24788	8.45853	8.25987	8.24936	8.37478	8.61351	8.42227	8.37156	8.05058	8.64707	8.63439	9.11786	8.71451	8.21419	8.67353	7.9006	8.65871	8.53828	9.15962	8.45608	8.58129
07e0yQr0lQtUD3x5Xo	7.29533	7.3272	7.28383	7.3286	7.36807	7.29925	7.32191	7.3102	7.27856	7.28397	7.32278	7.33644	7.25839	7.29424	7.26532	7.26906	7.25939	7.27056	7.2447	7.19804	7.33581	7.24106	7.377	7.36832	7.25494	7.21889	7.30981	7.28151	7.35125	7.24115	7.32761	7.2702	7.28768	7.25758	7.297	7.33116	7.37053	7.31158	7.25294	7.24611	7.30008	7.36705	7.36175	7.34815	7.38023	7.3085	7.31392	7.35747	7.32523
07etTlJ7ol4V7W6SJw	7.57349	7.41933	7.34811	7.4515	7.24104	7.50555	7.30496	7.46737	7.23749	7.23695	7.33366	7.31222	7.2987	7.32879	7.35923	7.26836	7.16668	7.43341	7.8143	7.61988	7.38389	7.41906	7.76746	7.49242	7.48035	7.2243	7.30522	7.26987	7.40235	7.40674	7.46671	7.38687	7.30941	7.78007	7.24853	7.44478	7.26929	7.25515	7.33126	7.47475	7.21706	7.27299	7.29436	7.27293	7.25824	7.61822	7.48523	7.31534	7.30827
07EZK7WX_6Xo3qG69o	7.22714	7.24625	7.16004	7.22994	7.2103	7.21532	7.26401	7.26616	7.12933	7.2008	7.28835	7.2223	7.2243	7.1773	7.23913	7.21599	7.21443	7.24707	7.38921	7.279	7.2496	7.32307	7.37883	7.36832	7.43198	7.19399	7.2312	7.2373	7.46833	7.2305	7.18407	7.22212	7.24256	7.28459	7.19024	7.33887	7.20089	7.16248	7.23893	7.23126	7.20162	7.18217	7.2159	7.23724	7.25938	7.29183	7.31626	7.18277	7.25522
07fRpJv_dESSf_RlUo	10.2363	11.0494	9.48725	11.7369	9.82592	9.25064	10.2132	9.36775	9.43734	8.99144	9.75206	10.2098	9.65175	9.26697	9.27148	10.103	10.7189	9.3763	9.80253	9.95832	10.0707	9.75881	10.1305	10.4445	9.80543	10.0145	9.92014	10.5432	10.0164	10.4112	10.7442	9.62082	10.3948	9.46219	9.19113	9.81023	9.79471	9.32314	10.7443	9.36296	9.84534	9.55742	9.17936	10.9221	9.9504	11.0932	9.94639	10.0082	11.0329
07gP0gZ6kP_An1qqI4	7.25763	7.28052	7.20998	7.21121	7.2662	7.33722	7.24162	7.33767	7.25082	7.24195	7.29189	7.25044	7.31834	7.30511	7.26632	7.22114	7.22276	7.29633	7.32075	7.21217	7.36668	7.24962	7.20684	7.35155	7.29373	7.22161	7.23005	7.24191	7.34994	7.23825	7.32442	7.25209	7.249	7.22714	7.19332	7.48075	7.24644	7.15491	7.21745	7.26833	7.27889	7.23606	7.36719	7.27657	7.27303	7.29279	7.44802	7.24179	7.22648
07HEaikl41d91J5eqM	7.33186	7.32443	7.37216	7.40346	7.43279	7.35722	7.31195	7.34553	7.33401	7.29314	7.28748	7.4244	7.22327	7.32075	7.32328	7.375	7.34041	7.28637	7.31007	7.2277	7.2475	7.22286	7.39541	7.17519	7.33391	7.36307	7.38917	7.25409	7.29932	7.2765	7.27407	7.2681	7.35778	7.23794	7.26852	7.36145	7.2717	7.33833	7.26486	7.31998	7.27526	7.32284	7.37028	7.42978	7.36987	7.44697	7.32815	7.39013	7.27757
07jk11aXl4leOee0iA	11.7526	10.7327	11.5118	11.1345	11.03	12.1808	11.4432	10.8853	12.1527	9.72315	10.9234	10.9604	11.9517	11.5744	11.5003	11.7327	11.6658	12.7351	11.0634	11.5869	12.1353	11.2719	10.9772	10.7223	12.6487	11.3872	11.2819	10.7156	11.2323	10.9478	11.3763	10.2331	10.4849	11.6549	11.0898	11.1553	10.3898	11.5023	10.9205	11.3961	11.5988	10.8963	10.8107	11.3571	10.436	10.4964	11.0085	10.7539	10.3562
07kBV1WSede9Q0d6gQ	7.28077	7.32512	7.36841	7.36084	7.36362	7.28138	7.17014	7.29849	7.3013	7.27754	7.30279	7.26606	7.29052	7.31145	7.213	7.28627	7.329	7.27429	7.36385	7.21154	7.25479	7.27819	7.21212	7.24725	7.30289	7.28576	7.31899	7.24842	7.29932	7.31163	7.32601	7.30419	7.24578	7.26386	7.28026	7.31505	7.32851	7.29081	7.25511	7.31998	7.21265	7.21755	7.32291	7.29286	7.26507	7.29762	7.21896	7.24513	7.36451
07krpey67CToT8JOEU	7.43677	7.46058	7.88631	7.53065	7.55978	7.5602	7.56775	7.4986	7.58132	7.6647	7.50185	7.44288	7.52158	7.67887	7.64549	7.76601	7.52856	8.08785	7.37312	7.54289	7.56455	7.36677	7.80884	7.1969	7.36187	7.31578	7.48362	7.49874	7.55542	7.7358	7.59112	7.43788	8.03551	7.64049	7.70727	7.63465	7.54219	7.76987	7.47848	7.8217	7.6253	7.58775	7.57253	7.56285	7.77424	7.65014	7.47381	7.35747	7.54519
07lY5uVChBlPCA9tPY	12.5337	12.9464	12.4439	12.9793	13.3453	11.3014	11.6801	12.9718	12.9997	13.1785	13.0618	13.4898	12.3042	13.1108	11.8014	11.8273	13.3262	12.8149	11.2944	11.4914	10.7388	9.82619	9.76813	10.6202	9.57884	11.4252	12.9557	11.1188	9.63055	10.8626	11.6192	12.7944	11.2125	11.726	12.7362	10.8742	12.2735	11.6623	11.2609	11.0559	10.5864	13.0195	12.6602	11.8523	13.4955	10.6249	11.3642	10.6708	11.4786
07NyfWpQhJ06SKXQik	11.6315	12.1617	11.5166	11.4648	12.0157	11.7388	11.343	11.0518	11.9895	12.8537	12.8505	12.902	11.8646	12.2953	11.6324	11.6249	11.4115	10.9275	12.2248	12.1714	11.8922	11.2452	11.4735	11.8928	11.8137	12.284	11.4598	11.9441	11.2128	11.7319	11.9896	12.3135	12.3364	11.5645	11.863	12.0563	11.0135	11.6684	11.2512	11.4146	11.7957	11.7821	12.2985	11.3629	11.6691	12.0422	11.9587	11.5654	11.7781
07oEYidddKpekdF9z0	8.80623	8.35953	9.08495	8.60634	8.63094	9.19089	8.60874	8.46377	8.3587	9.27234	8.27256	7.96015	8.48829	8.82182	9.57665	8.42075	8.10024	7.9767	8.96965	9.04837	9.52581	8.27921	8.26526	7.3488	8.12378	9.03675	7.99539	8.7085	8.29449	8.64862	8.63514	8.75412	8.08077	8.89031	8.80437	8.34403	8.05679	8.71484	8.34796	8.32685	9.32084	8.34722	7.90352	8.07266	8.30865	8.54751	8.66384	8.36638	8.20129
07okXNE1CCS5xCCGAI	7.16627	7.16795	7.15192	7.13851	7.18621	7.19123	7.16883	7.16508	7.14592	7.13363	7.15617	7.12094	7.18663	7.19449	7.16853	7.19287	7.16969	7.15899	7.16396	7.17606	7.18478	7.14953	7.18398	7.16588	7.16052	7.17185	7.21734	7.21502	7.15423	7.17139	7.17168	7.18872	7.23184	7.19628	7.16547	7.10662	7.15661	7.26577	7.18307	7.15968	7.1761	7.17661	7.1249	7.17939	7.23097	7.12258	7.1228	7.25298	7.24773
07ooIfApI4FNSwoC80	7.20233	7.13804	7.1513	7.18145	7.13634	7.16637	7.21955	7.22458	7.18521	7.21042	7.14524	7.18224	7.18298	7.12579	7.12331	7.16311	7.12021	7.09901	7.18557	7.18771	7.18704	7.21851	7.18713	7.20675	7.20117	7.26081	7.15788	7.1789	7.20883	7.10686	7.15265	7.2702	7.2372	7.146	7.15922	7.17804	7.20603	7.25515	7.26052	7.19709	7.14692	7.15973	7.2576	7.13167	7.19233	7.21634	7.18201	7.15968	7.33484
07oQ6Kiel6gR6Cs1ug	7.2475	7.21737	7.27116	7.20089	7.27153	7.38742	7.26275	7.3032	7.25744	7.23757	7.24409	7.32786	7.18175	7.29202	7.16387	7.22918	7.28209	7.27056	7.32807	7.49218	7.25032	7.21285	7.27469	7.42062	7.52354	7.25303	7.259	7.30231	7.29257	7.26057	7.20213	7.26194	7.25221	7.25384	7.2283	7.25767	7.29458	7.32312	7.32901	7.29656	7.29247	7.28394	7.33207	7.22152	7.38434	7.32911	7.45452	7.27955	7.22523
07pmZey1Scf6KeKQig	14.2966	14.4412	14.1466	14.3736	13.8795	14.7519	14.8924	14.2091	14.3261	14.2639	14.3691	13.8991	14.7215	14.2981	14.5016	14.5224	14.2898	14.8675	12.6454	14.0405	13.7044	15.2757	13.519	14.3171	14.19	13.5999	14.7916	13.2185	14.0655	14.107	13.1852	13.4443	13.6427	14.5859	14.5569	14.7244	14.2002	14.1939	14.2656	14.4785	14.4361	14.5301	14.2213	14.3424	14.1457	13.4833	13.9764	14.2713	13.57
07qOVXh8cTRKBKl9uo	7.36889	7.22022	7.3659	7.35738	7.36659	7.30342	7.2807	7.34665	7.34777	7.35042	7.30745	7.31692	7.26451	7.39019	7.3205	7.41152	7.40633	7.43261	7.38382	7.54289	7.2808	7.50656	7.29605	7.24539	7.40582	7.30483	7.23352	7.31474	7.32689	7.28574	7.30579	7.26915	7.393	7.33816	7.40958	7.21984	7.37192	7.39256	7.32003	7.30553	7.33716	7.36309	7.34832	7.39335	7.32634	7.43045	7.38504	7.2928	7.28498
07r01TorOjog1ed.Xo	7.10096	7.13257	7.09526	7.1572	7.06751	7.0666	7.12289	7.16628	7.10881	7.12586	7.12518	7.15452	7.15865	7.12235	7.13656	7.07778	7.11001	7.15152	7.17167	7.18066	7.16467	7.17225	7.15828	7.13225	7.09578	7.15956	7.17835	7.09195	7.16662	7.09277	7.11942	7.10097	7.11921	7.10956	7.10443	7.14694	7.09411	7.05156	7.13105	7.10627	7.18501	7.12516	7.09848	7.07012	7.21195	7.12406	7.15715	7.12413	7.18024
07RFIupVQIoqagMzJE	7.26119	7.31467	7.2901	7.22166	7.32612	7.39319	7.32334	7.24053	7.29389	7.22036	7.316	7.22152	7.26451	7.36179	7.25326	7.20113	7.28468	7.23117	7.25928	7.33226	7.34721	7.23909	7.31313	7.39707	7.38363	7.23663	7.28215	7.26885	7.46702	7.25763	7.28097	7.24637	7.22539	7.30088	7.25818	7.32249	7.29535	7.30383	7.29442	7.31337	7.32365	7.20049	7.26603	7.34286	7.16924	7.31663	7.3669	7.25185	7.33484
07riWI_RT5ncl6kEEk	13.8126	13.3527	13.7984	13.4866	12.807	14.3849	14.637	13.6293	13.6256	14.1753	14.2386	12.675	14.3358	13.5363	13.7073	14.3749	13.959	14.5499	11.3582	12.8341	12.1858	13.7835	12.7854	13.052	12.9436	12.1911	14.2872	11.8637	12.6847	12.7107	12.0216	12.1556	12.3813	13.2601	14.4696	13.4667	13.6393	13.4721	13.0651	13.0832	13.0603	14.3954	13.858	13.5845	13.9522	12.2421	12.5389	12.867	12.6025
07s9uL2a_BB71.HedU	7.28497	7.32651	7.24977	7.25946	7.33742	7.28548	7.33058	7.26252	7.27129	7.20497	7.27229	7.27622	7.25839	7.34144	7.28222	7.2386	7.2452	7.30877	7.53058	8.00939	7.54208	7.63665	7.54847	7.96571	7.67741	7.24356	7.27984	7.31858	7.64144	7.26549	7.28379	7.3487	7.26508	7.34409	7.37616	7.70235	7.2749	7.22595	7.32901	7.30944	7.34537	7.22993	7.37639	7.38991	7.27416	7.49928	7.76968	7.26207	7.28991
07sTsxEzx1MGCRLff8	7.08835	7.14026	7.1761	7.08875	7.17524	7.17254	7.12289	7.1759	7.19488	7.13619	7.17063	7.19406	7.23641	7.11478	7.20014	7.06044	7.12773	7.15451	7.15473	7.17113	7.16694	7.15597	7.18892	7.16737	7.11391	7.18888	7.15674	7.10841	7.15807	7.06643	7.20321	7.15459	7.12717	7.07388	7.17402	7.13239	7.20089	7.16882	7.09922	7.07616	7.24269	7.12808	7.10525	7.05423	7.15803	7.16186	7.17149	7.09941	7.13417
07StVNCElE0p6qlCCA	7.57062	7.58911	7.618	7.60281	7.57948	7.70468	7.6911	7.49359	7.52274	7.58754	7.60402	7.47749	7.42027	7.51085	7.63871	7.48062	7.63948	7.61514	7.63073	7.87725	7.6747	7.70172	7.46489	7.86713	7.79401	7.61503	7.56249	7.81766	7.48139	7.73008	7.63308	7.73889	7.62882	7.72413	7.46905	7.65933	7.50931	7.44448	7.7127	7.57065	7.60313	7.60969	7.49259	7.49339	7.53654	7.57945	7.56567	7.67887	7.47688
07tB4iJ4BKCx67IJ5I	7.20304	7.19719	7.18401	7.18145	7.21107	7.20766	7.20844	7.21477	7.16439	7.21377	7.17213	7.19327	7.18298	7.19229	7.29104	7.19438	7.16894	7.17383	7.18016	7.18304	7.19355	7.21152	7.19332	7.16766	7.18042	7.198	7.19435	7.1789	7.21914	7.23921	7.1925	7.19091	7.19617	7.23673	7.21469	7.15231	7.22049	7.27106	7.26921	7.23467	7.26455	7.22729	7.18335	7.15947	7.24458	7.12654	7.22259	7.2133	7.27262
07U.gVEul9UldkeVSI	7.24569	7.32858	7.28103	7.34904	7.33441	7.26919	7.29399	7.26859	7.31758	7.39206	7.34884	7.46894	7.2243	7.35362	7.24317	7.38713	7.29656	7.27955	7.25599	7.26555	7.22134	7.20091	7.27071	7.18398	7.2441	7.21706	7.30061	7.20629	7.28497	7.15544	7.21528	7.21928	7.24685	7.21287	7.27953	7.45766	7.30457	7.20229	7.23785	7.24038	7.26221	7.22022	7.30581	7.28201	7.40971	7.36366	7.32694	7.20677	7.25148
07uNftbpBfAbueS544	7.73691	7.48007	7.55214	7.60998	7.52879	7.57494	7.67755	7.79539	7.47476	7.61329	7.37698	7.38666	7.96493	7.79087	7.75445	7.77664	7.60339	7.54613	7.88902	7.64428	8.08417	7.75833	7.3572	7.77889	7.73759	7.84666	7.69092	7.61422	7.66348	7.77137	7.60478	7.54441	7.46212	7.74709	8.26633	8.06167	7.45737	7.82904	8.08589	7.6413	7.48639	7.96804	7.92499	7.47739	7.7605	7.79612	7.80023	7.4025	7.3107
07UoDSEndFH4z6NXdE	7.12169	7.14534	7.14032	7.1053	7.11778	7.13107	7.20595	7.1771	7.15884	7.15615	7.1373	7.13538	7.13526	7.13372	7.10857	7.16465	7.12273	7.09978	7.13937	7.17476	7.1692	7.1089	7.14541	7.12252	7.08588	7.13849	7.16924	7.18874	7.15112	7.1974	7.16761	7.1164	7.09625	7.19272	7.17091	7.08825	7.04175	7.14988	7.16364	7.14294	7.15482	7.17008	7.08083	7.14129	7.1228	7.11628	7.13228	7.1286	7.19647
07wOvuNAOeMuM6EOC8	7.13173	7.12565	7.18335	7.20529	7.1979	7.18497	7.15558	7.15549	7.1451	7.11973	7.11944	7.21525	7.14368	7.20344	7.13389	7.16001	7.14566	7.10749	7.16011	7.17987	7.18453	7.15597	7.12116	7.15719	7.07952	7.10867	7.19894	7.04276	7.14738	7.16915	7.12867	7.2096	7.11807	7.17961	7.14587	7.16917	7.14073	7.16375	7.16688	7.12596	7.16492	7.08861	7.14314	7.13167	7.15002	7.16186	7.12199	7.15416	7.14662
07X51FGSlfn3VNBi34	7.2487	7.26451	7.36149	7.42058	7.9987	7.26113	7.25772	7.63374	7.21283	7.44225	7.31793	7.3859	7.34444	7.34805	7.60212	7.30841	7.29589	7.92405	7.71035	7.59486	7.33706	8.19384	7.25037	7.56832	7.51824	7.17185	7.26131	7.38484	7.58529	7.16235	7.1989	7.50312	7.14524	7.26767	7.24331	7.37415	7.24727	7.12125	7.25186	7.33072	7.5015	7.35193	7.39586	7.34462	7.4077	7.52907	7.74215	7.22201	7.22273
07Z7.P6SpEB7TxDQFw	7.2487	7.17107	7.15192	7.17652	7.15946	7.14316	7.09474	7.13997	7.11572	7.08051	7.20383	7.20506	7.20848	7.14468	7.18081	7.19513	7.195	7.15002	7.18248	7.21624	7.18303	7.19127	7.20246	7.18497	7.20073	7.196	7.21388	7.24655	7.208	7.28058	7.18722	7.24167	7.19508	7.22118	7.20861	7.13281	7.13452	7.27371	7.18953	7.26476	7.25755	7.14832	7.15991	7.20662	7.25027	7.13359	7.23505	7.21874	7.21522
0899Yvk._fDgMg.8AA	7.08442	7.13915	7.13852	7.15516	7.1291	7.05346	7.17407	7.2344	7.15724	7.19298	7.14208	7.18539	7.14507	7.20685	7.11374	7.12149	7.13759	7.16197	7.22375	7.18784	7.19305	7.26047	7.21007	7.1743	7.27649	7.17404	7.13636	7.08635	7.15877	7.22855	7.15659	7.21833	7.23613	7.16765	7.17014	7.17654	7.15045	7.21935	7.23678	7.07489	7.17945	7.14737	7.18609	7.15279	7.22197	7.17548	7.21262	7.16739	7.24649
08AMF3vB8P99dDBMDM	7.14155	7.20335	7.17025	7.17511	7.12669	7.06779	7.1298	7.08055	7.16518	7.1937	7.12844	7.0698	7.1842	7.15418	7.12331	7.13577	7.15979	7.13571	7.20571	7.18557	7.18954	7.19688	7.21737	7.25494	7.23924	7.21614	7.15221	7.15811	7.23148	7.09277	7.21977	7.20861	7.25221	7.19153	7.18176	7.13615	7.17236	7.15491	7.30551	7.18204	7.14692	7.22288	7.08837	7.17466	7.10407	7.1686	7.14601	7.22857	7.25023
08dUkUArD4Ul0EQ.6E	7.60233	7.62654	7.701	8.29584	8.10734	7.74986	7.60662	7.80648	7.99771	7.97902	7.92108	7.90181	7.74539	8.40189	8.0153	7.7003	8.02917	8.02257	7.33804	7.19073	7.24227	7.21909	7.20409	7.16333	7.18615	7.47454	7.97042	7.27507	7.20925	7.21277	7.43233	7.24732	7.30178	7.46043	7.79571	7.22168	7.8128	7.45369	7.39558	7.30295	7.28132	7.98286	8.06274	8.18987	7.83771	7.25186	7.26648	7.41351	7.42538
08EDd8xP9c__0.wzfg	7.1	7.11742	7.09365	7.16608	7.03187	7.10113	7.11312	7.14354	7.12426	7.04485	7.19542	7.05002	7.05578	7.10987	7.0791	7.06872	7.07833	7.14551	7.18518	7.18251	7.22134	7.16602	7.16485	7.16984	7.17117	7.13608	7.11038	7.08494	7.21268	7.10177	7.1185	7.21059	7.10547	7.03773	7.16547	7.21327	7.15134	7.21803	7.11464	7.10379	7.10243	7.05727	7.1027	7.08197	7.05924	7.1726	7.20346	7.15526	7.15159
08jgcELUzzFrygonak	7.15795	7.13693	7.10235	7.13785	7.13554	7.15655	7.08183	7.10668	7.114	7.09816	7.13248	7.17355	7.07819	7.1284	7.11115	7.08188	7.04709	7.19291	7.13899	7.17816	7.18051	7.18043	7.18526	7.17202	7.16715	7.21337	7.15107	7.12695	7.17134	7.08103	7.13337	7.12189	7.08117	7.10956	7.08416	7.14473	7.0538	7.13738	7.16039	7.11861	7.17275	7.1368	7.15991	7.04524	7.09764	7.19141	7.10254	7.13084	7.14413
08K9maqUpCLyU4Il0I	7.33895	7.36459	7.26049	7.27976	7.25249	7.28959	7.25274	7.27824	7.26337	7.24692	7.28059	7.30048	7.27181	7.14655	7.218	7.24004	7.31428	7.35498	7.23191	7.19167	7.24227	7.19178	7.18267	7.16431	7.20073	7.37179	7.32586	7.35353	7.20432	7.29738	7.37046	7.37135	7.29961	7.30646	7.2268	7.17015	7.25139	7.27899	7.33351	7.30167	7.37606	7.29896	7.22443	7.29916	7.31215	7.21962	7.15535	7.30646	7.31434
08MEH6ADsCUKU4lf.0	7.24388	7.26378	7.27116	7.30265	7.26773	7.309	7.37854	7.25155	7.25744	7.28074	7.21553	7.19563	7.25035	7.32075	7.33246	7.24649	7.28533	7.19873	7.23249	7.19568	7.24043	7.19727	7.23499	7.17881	7.22404	7.25821	7.32129	7.27297	7.22012	7.28263	7.38065	7.2681	7.29418	7.34557	7.29845	7.21562	7.2969	7.38044	7.29663	7.44502	7.28872	7.2611	7.26323	7.3648	7.43842	7.24876	7.22895	7.32178	7.34915
08PiKpKnogokL7qiUo	7.51532	7.60879	7.58734	7.4754	7.55291	7.56959	7.93079	7.68162	7.53706	7.58567	8.09106	7.81086	7.6258	7.63338	7.76251	7.58623	7.66296	8.02781	7.49059	7.31586	7.68708	8.14324	7.71222	8.04772	8.08974	7.70449	7.69365	7.75266	8.22552	7.81382	7.51683	8.29388	8.17057	7.9301	7.67856	7.509	8.05175	7.5621	7.75057	7.95573	7.61796	7.63644	7.71827	7.65651	7.53564	7.69142	7.43757	7.97959	8.04152
08vqL.v1x8J0ofjFd4	7.24145	7.19719	7.2754	7.1606	7.17838	7.13349	7.21832	7.21967	7.16439	7.19153	7.19683	7.22621	7.20739	7.18046	7.25225	7.17541	7.71448	7.20886	7.19678	7.19772	7.21207	7.17795	7.17888	7.17969	7.19534	7.18991	7.14428	7.17553	7.21537	7.18244	7.21528	7.19522	7.1351	7.22118	7.21697	7.17259	7.16188	7.20621	7.14521	7.19594	7.20273	7.19686	7.16706	7.13937	7.21084	7.20302	7.33422	7.17838	7.21522
08Z.115iGvZSIuXtXo	7.15027	7.21454	7.2462	7.32432	7.20411	7.17502	7.23426	7.2698	7.17144	7.26555	7.24194	7.34811	7.17043	7.28529	7.23005	7.20038	7.21507	7.24998	7.28467	7.31231	7.28593	7.39947	7.3196	7.61279	7.27649	7.21614	7.18863	7.24283	7.35651	7.21176	7.20213	7.20358	7.1918	7.20932	7.23732	7.30879	7.168	7.24851	7.18522	7.26005	7.1694	7.20771	7.21307	7.25011	7.24913	7.36036	7.37464	7.2133	7.20521
094dQtS73dfsFPSpBo	7.13712	7.13311	7.12611	7.14844	7.13072	7.11547	7.14887	7.10549	7.19927	7.1689	7.11861	7.09022	7.13526	7.1027	7.05784	7.16619	7.19151	7.14852	7.20142	7.18145	7.20554	7.17064	7.17021	7.17845	7.19066	7.196	7.13975	7.16168	7.17466	7.20157	7.17681	7.14315	7.11693	7.15444	7.15295	7.16869	7.15661	7.10892	7.0837	7.16206	7.12308	7.16727	7.16706	7.08492	7.13529	7.15908	7.17624	7.08582	7.20021
094l6qtdN5Ak6Iuk30	7.77057	7.35856	7.29079	7.32718	7.36882	7.3118	7.44996	7.55281	7.70708	7.30993	7.47496	7.46105	7.3047	7.67947	7.32513	7.87017	7.35485	7.55416	7.3393	7.70109	7.99825	8.05414	7.28435	7.61006	8.10217	7.36091	7.75746	7.55271	7.34863	7.48594	7.35536	7.29784	7.43866	7.62193	7.34553	7.7937	7.7316	7.52165	7.95803	7.5039	7.54695	7.38436	7.41334	7.47658	7.39862	7.79305	7.43232	7.39151	7.41412
097eBEJe9y16aBEeqs	9.49188	9.37715	9.52087	9.78054	9.58116	8.90458	9.23895	9.08241	9.32462	9.41254	9.28604	9.26614	9.45803	9.24937	9.38544	9.43943	9.30528	9.77459	9.19837	8.68728	9.19015	9.08303	8.97142	8.72198	8.78478	10.0255	9.28942	9.4884	9.46192	9.35287	9.09347	9.04407	9.27812	9.46957	9.58533	9.44595	9.59948	9.56255	9.40723	9.93268	9.2741	9.7542	9.40891	8.98986	9.02878	9.18797	9.29853	8.87424	9.10654
09B2U0a61Ska2eQTSA	7.31529	7.38576	7.32728	7.27677	7.36882	7.43634	7.42035	7.385	7.31418	7.37189	7.38759	7.46249	7.25637	7.37412	7.27728	7.35151	7.30127	7.31269	7.44502	7.28853	7.49048	7.35365	7.61972	7.21345	7.25266	7.27308	7.35545	7.28933	7.26146	7.2847	7.36877	7.3029	7.31051	7.26008	7.44424	7.36605	7.24478	7.36204	7.31555	7.32802	7.30782	7.33988	7.46297	7.35693	7.43254	7.40483	7.3466	7.37373	7.28868
09BFJ8S5dFNvQ7d6NU	7.25763	7.26962	7.26049	7.23522	7.24257	7.3076	7.2913	7.26008	7.21493	7.24568	7.21142	7.28248	7.26348	7.23369	7.23307	7.30576	7.25754	7.242	7.22635	7.20745	7.21649	7.19416	7.22584	7.18735	7.21472	7.26954	7.25784	7.31858	7.2242	7.24598	7.19783	7.29659	7.21029	7.24279	7.35044	7.26012	7.31515	7.32439	7.24755	7.27795	7.27406	7.22641	7.34912	7.27475	7.3915	7.25742	7.22572	7.24736	7.30217
09EeH8o6acXcqKAHko	7.14507	7.29488	7.19752	7.22918	7.20953	7.27188	7.24778	7.23194	7.19488	7.22617	7.19613	7.20663	7.17803	7.38267	7.27032	7.20933	7.18512	7.24707	7.1933	7.18851	7.23032	7.31789	7.20144	7.16737	7.19609	7.25303	7.23236	7.24376	7.20513	7.2305	7.23008	7.19091	7.22324	7.32936	7.1864	7.20642	7.25876	7.31416	7.19168	7.19133	7.24269	7.22465	7.12663	7.20569	7.21862	7.17548	7.25755	7.18605	7.22148
09FBEqSl0aA5wl0TVU	7.22004	7.29916	7.25192	7.27827	7.20798	7.25713	7.17797	7.27463	7.19635	7.32023	7.23067	7.30753	7.20295	7.21956	7.23206	7.3051	7.26312	7.23333	7.39733	7.18919	7.34593	7.22563	7.31153	7.36268	7.35476	7.25303	7.24973	7.21881	7.24177	7.23438	7.36877	7.23609	7.21569	7.2886	7.26336	7.35916	7.20774	7.2895	7.26486	7.1013	7.22702	7.34069	7.3435	7.26565	7.26052	7.32701	7.35541	7.25411	7.21897
09IOY_IkhKdpUXOQSU	7.86761	7.80717	8.20746	7.65044	8.98945	7.64295	8.17065	7.90256	8.41359	9.30401	8.36464	7.72238	8.66062	8.82423	8.15047	8.19994	8.02328	8.12057	8.21136	8.93958	7.97186	7.95111	9.43078	8.17474	8.59748	9.74598	7.96001	8.89431	7.60166	8.43845	8.19352	8.87848	7.89698	8.14665	8.52943	8.65393	8.4394	9.07452	7.97047	9.37616	8.00178	9.17447	8.84809	8.2771	7.47777	8.2575	8.29352	8.05224	8.0324
09KN3LnqsIxlqKoBNE	7.39773	7.3599	7.41239	7.33428	7.35766	7.4306	7.29671	7.42939	7.47214	7.3405	7.3602	7.36901	7.33645	7.36977	7.42538	7.39969	7.41224	7.3325	7.62265	7.29679	7.27201	7.33185	7.45362	7.44746	7.44695	7.43714	7.38693	7.52261	7.31581	7.41043	7.32284	7.42502	7.48203	7.5259	7.31501	7.40346	7.2725	7.36574	7.42807	7.45498	7.49739	7.38201	7.34832	7.28472	7.28095	7.29859	7.53587	7.35344	7.35508
09L_MVAz8CRq7Vy6Eg	7.17438	7.13749	7.21419	7.15516	7.14035	7.17378	7.21832	7.18919	7.20789	7.18418	7.17213	7.25669	7.12955	7.14655	7.219	7.19287	7.20252	7.20163	7.16705	7.25856	7.21028	7.17973	7.19651	7.18171	7.13763	7.18262	7.15221	7.15811	7.18214	7.14012	7.15462	7.20255	7.172	7.21287	7.12527	7.17704	7.22472	7.26179	7.21208	7.19017	7.21376	7.17195	7.14665	7.18033	7.2389	7.26317	7.19681	7.20133	7.19522
09lbgqkoSrmZ66K_A8	7.47171	7.37058	7.41775	7.53832	7.43421	7.57227	7.51893	7.39465	7.49162	7.32926	7.32967	7.53131	7.37465	7.44983	7.60352	7.40326	7.40116	7.41492	7.44094	7.42107	7.45972	7.28863	7.29306	7.25895	7.30602	7.61025	7.46027	7.70403	7.49044	7.49069	7.75104	8.00586	7.48825	7.44204	7.45996	7.54527	7.36776	7.56314	7.65224	7.40928	7.48223	7.35832	7.38396	7.50052	7.38537	7.72518	7.37464	7.57547	7.30583
09lNw0Ne0cx.r17dCk	7.23592	7.16243	7.14334	7.10282	7.27837	7.24784	7.21463	7.3032	7.22735	7.2029	7.16535	7.16959	7.23541	7.14655	7.11894	7.14442	7.16894	7.16791	7.17553	7.18278	7.20903	7.18376	7.19434	7.17895	7.17531	7.20773	7.26016	7.18222	7.17875	7.15428	7.21528	7.22959	7.20053	7.112	7.22981	7.22672	7.20175	7.23921	7.28122	7.17268	7.21486	7.17661	7.12318	7.2317	7.23323	7.15144	7.1772	7.14197	7.26144
09NCqOPfoaE3.XV39Q	7.52672	7.37853	7.54051	7.57532	7.31478	7.3132	7.37701	7.22458	7.38984	7.51632	7.34987	7.35044	7.31582	7.43194	7.29201	7.26347	7.43506	7.51872	7.2022	7.17307	7.20604	7.15645	7.19384	7.17179	7.20233	7.33637	7.29716	7.31858	7.208	7.31275	7.26338	7.18315	7.3116	7.3819	7.33424	7.15231	7.32704	7.30513	7.35268	7.20054	7.28132	7.31218	7.26976	7.34462	7.28546	7.13512	7.23229	7.19479	7.23524
09ni9FCvd9ShJvVRII	7.14768	7.15463	7.14153	7.12745	7.15867	7.17502	7.187	7.13044	7.19562	7.21377	7.17733	7.10239	7.20407	7.22307	7.27926	7.1538	7.17492	7.14852	7.18789	7.16806	7.20878	7.12148	7.15224	7.16127	7.16331	7.20292	7.19664	7.20924	7.1332	7.23825	7.16157	7.2046	7.14299	7.19866	7.15138	7.17754	7.2171	7.13738	7.2497	7.19594	7.2248	7.14353	7.31443	7.23447	7.30995	7.1341	7.12159	7.13974	7.1267
09NJWUI6Y5CaUIqYE8	10.6456	11.0257	11.1813	11.0002	11.5348	12.1713	11.3623	10.9943	11.2283	11.5472	11.6527	11.4329	11.7382	11.6042	11.4447	10.9084	10.9994	9.93485	12.0728	12.2478	11.7465	10.6546	11.1691	11.7604	11.0846	12.2593	11.3021	11.8224	11.704	11.7148	11.6966	12.4809	12.1258	11.5321	11.4234	12.2624	11.3806	12.0552	11.7609	11.0848	11.8107	10.8756	12.1352	11.7719	11.431	11.5294	11.7935	11.4511	11.3945
09Q5NXnjUg7RWooZKM	7.27184	7.23026	7.22834	7.15112	7.39533	7.20005	7.21463	7.216	7.21283	7.22617	7.19895	7.18145	7.19841	7.16702	7.19234	7.21155	7.17044	7.22685	7.16127	7.19314	7.1775	7.20031	7.19721	7.17786	7.87037	7.23402	7.23236	7.19923	7.19875	7.17027	7.2336	7.20561	7.16535	7.17364	7.2744	7.24458	7.4485	7.24718	7.20457	7.20854	7.14127	7.38279	7.24626	7.3278	7.19556	7.21119	7.19531	7.21112	7.20271
09SlMCHR1glJpOuFSc	7.11705	7.14364	7.15007	7.11659	7.54473	7.14437	7.1609	7.20255	7.20789	7.18492	7.1381	7.31457	7.24736	7.16003	7.26131	7.18986	7.1901	7.31112	7.17244	7.16998	7.18026	7.1574	7.1895	7.16822	7.15338	7.24615	7.19206	7.17213	7.15423	7.20053	7.21752	7.18762	7.26615	7.17125	7.12048	7.17904	7.29767	7.20882	7.1658	7.22104	7.19167	7.28394	8.47747	7.08492	7.19448	7.14821	7.18493	7.32958	7.25646
09StUlxV3ud.qt6REQ	7.25704	7.26524	7.30179	7.34344	7.37326	7.29787	7.26654	7.28424	7.26074	7.2643	7.30371	7.3551	7.26866	7.25742	7.27926	7.31171	7.34041	7.53878	7.28887	7.22679	7.19905	7.22422	7.20931	7.16794	7.20052	7.26341	7.22889	7.22348	7.311	7.22562	7.15363	7.2096	7.30723	7.23915	7.2941	7.19609	7.22809	7.27503	7.17768	7.25073	7.15144	7.26621	7.18885	7.33312	7.40368	7.25343	7.16961	7.16409	7.24399
09tew3v3K4JMdS7.Ko	9.57521	9.0458	10.0036	10.5167	10.5119	12.4416	10.218	9.42116	10.337	10.3315	10.52	9.25126	10.0032	11.6114	10.0842	10.1141	10.6713	8.33137	9.11483	8.73721	9.31603	9.11871	8.64941	9.04239	8.69675	9.35111	10.4127	9.49173	8.72056	8.72591	8.95123	9.19011	9.33721	10.8547	9.87714	9.12271	9.77603	9.25484	8.93576	8.89605	10.5664	9.60019	10.488	10.5742	10.4896	8.989	8.98085	9.44652	9.0139
09UDP0a.V.GvERUB_o	7.19437	7.23678	7.27892	7.30629	7.20334	7.10829	7.24039	7.23562	7.26469	7.24692	7.24626	7.2129	7.26144	7.2219	7.23005	7.25644	7.26374	7.25071	7.26897	7.18784	7.2113	7.22492	7.26434	7.17671	7.19514	7.2252	7.22542	7.26382	7.21268	7.27347	7.20647	7.22399	7.24792	7.33816	7.29555	7.26857	7.2741	7.28688	7.26052	7.27432	7.29122	7.26195	7.29703	7.30096	7.32525	7.19932	7.19833	7.26899	7.25148
09UKOuCCo.URll0dJU	7.15285	7.2006	7.17544	7.19001	7.09244	7.09041	7.15424	7.21845	7.0823	7.14295	7.17138	7.16246	7.18298	7.07762	7.08825	7.19664	7.13351	7.15152	7.22478	7.18211	7.19855	7.19049	7.20557	7.17035	7.19647	7.2401	7.02886	7.20629	7.17651	7.22758	7.15166	7.11502	7.18303	7.12905	7.18871	7.13954	7.15925	7.15239	7.15173	7.17032	7.1694	7.11538	7.15458	7.20382	7.12853	7.23975	7.1796	7.16189	7.21772
09UoqgBl.sIZCerjp8	7.38986	7.23171	7.24834	7.28051	7.1909	7.29648	7.23794	7.22581	7.27658	7.21109	7.23346	7.19012	7.2871	7.23488	7.23206	7.1891	7.27951	7.21462	7.19833	7.19043	7.22592	7.19153	7.20526	7.18013	7.21472	7.22341	7.1852	7.29279	7.23972	7.37617	7.23835	7.23887	7.29961	7.17842	7.20098	7.17308	7.2264	7.23788	7.4314	7.28038	7.34675	7.22905	7.21779	7.17371	7.19126	7.18603	7.16774	7.30145	7.32643
09WBElKBRlCKCOdSRI	7.34867	7.42883	7.36149	7.35113	7.30494	7.36727	7.38469	7.37744	7.32373	7.53668	7.25287	7.392	7.37046	7.30935	7.35396	7.35589	7.3354	7.33729	7.43821	7.36479	7.38655	7.52158	7.63276	7.66339	7.53757	7.38497	7.43218	7.36194	7.49558	7.39447	7.36372	7.43466	7.52784	7.33964	7.32287	7.33116	7.40239	7.41525	7.41691	7.37936	7.31174	7.35593	7.49259	7.58219	7.3792	7.55309	7.24228	7.43002	7.39243
09wNeiJ67yr_P6UnkM	7.26237	7.31257	7.2894	7.49269	7.38654	7.25181	7.22323	7.33654	7.47606	7.51897	7.63108	7.84638	7.22938	7.36447	7.31678	7.50157	7.32406	7.44379	7.26097	7.53524	7.22242	7.20841	7.2631	7.19929	7.26337	7.2427	7.27984	7.32116	7.43094	7.28263	7.26338	7.29412	7.28877	7.0652	7.36231	7.26177	7.32778	7.19578	7.23785	7.24152	7.24269	7.27299	7.41978	7.3787	7.40065	7.32387	7.35541	7.21765	7.17401
09X4mEul0cT5Upy34E	7.30151	7.4891	7.51036	7.72093	7.74497	7.29648	7.40168	7.55281	7.46755	7.38846	7.29729	7.38666	7.42604	7.77667	7.64143	7.46102	7.82538	7.78981	7.62843	7.18013	7.30916	7.33542	7.35366	7.27159	7.20117	7.61312	7.52922	7.72922	7.60628	7.4558	7.40468	7.60432	7.38751	7.9549	7.34974	7.29463	7.53687	7.61924	7.57584	7.79833	7.45985	7.56816	7.5285	7.74253	7.32199	8.06832	7.9229	7.35076	7.56502
09X5FBAxPYA73uJ50I	7.24206	7.42631	7.19752	7.14777	7.23568	7.19374	7.18185	7.30904	7.49162	7.59988	7.28229	7.32239	7.11346	7.14939	7.39424	7.74313	7.41372	7.40926	7.16705	7.17541	7.20105	7.18685	7.15599	7.14314	7.12956	7.10223	7.19206	7.07213	7.19093	7.11316	7.12033	7.11502	7.09741	7.17842	7.22302	7.17854	7.28442	7.11507	7.11573	7.13205	7.11508	7.19412	7.15991	7.34638	7.52666	7.14239	7.11247	7.16189	7.24773
09X5qg.014rkuupy0U	7.42902	7.23969	7.91853	7.79681	7.4483	7.26247	7.33058	7.27944	7.81742	7.41942	7.29729	7.55783	7.63094	7.20799	7.33609	7.77267	7.35704	7.22541	7.20689	7.9399	7.78971	7.16941	7.18166	7.12891	7.18012	7.32495	7.5575	8.20487	7.18747	7.55638	7.28663	8.43048	7.19835	7.81319	7.95611	8.35514	7.61271	7.90212	7.7331	7.35685	7.88444	7.48599	7.47855	7.17655	7.46353	7.22908	7.15265	7.36423	7.37154
09ynL963zT4vEny448	7.21069	7.23969	7.24548	7.18216	7.2211	7.18622	7.28464	7.21355	7.20144	7.19153	7.17511	7.22543	7.20182	7.14939	7.18081	7.12149	7.16516	7.93604	7.35729	7.22162	7.368	7.21969	7.21255	7.3018	7.29827	7.08648	7.09232	7.31474	7.30393	7.2305	7.20105	7.20861	7.22216	7.30646	7.13004	7.41646	7.16013	7.23788	7.18737	7.24267	7.21706	7.17661	7.15281	7.19821	7.20315	7.32283	7.35795	7.23516	7.1765
0_1P2qgH6leUKpIn4U	7.36824	7.29131	7.28173	7.31859	7.35317	7.40615	7.35726	7.35333	7.38088	7.35042	7.26906	7.31301	7.26971	7.39757	7.38416	7.35651	7.36433	7.29479	7.36781	7.32489	7.20554	7.21285	7.32124	7.1969	7.20361	7.26691	7.26942	7.37046	7.40099	7.41781	7.42887	7.30163	7.37651	7.31068	7.33707	7.22355	7.28363	7.26974	7.40458	7.27071	7.32365	7.34793	7.30668	7.33224	7.31435	7.36256	7.28834	7.35076	7.35508
0_9dKJSRdZ6nRKsR5o	7.07149	7.14307	7.20511	7.08392	7.1776	7.17007	7.16355	7.16748	7.14264	7.17663	7.11281	7.11692	7.2324	7.14005	7.17417	7.15613	7.11768	7.22398	7.15319	7.17515	7.1923	7.20522	7.19173	7.15834	7.17663	7.14089	7.15107	7.14098	7.17061	7.10305	7.16258	7.19091	7.19617	7.17603	7.10443	7.16869	7.18452	7.21671	7.23678	7.20854	7.14467	7.12419	7.15281	7.13937	7.22646	7.1749	7.16961	7.12525	7.15782
0_9Zd7UXqV4FRJ5XdE	7.24388	7.22594	7.22692	7.25264	7.21802	7.15533	7.25523	7.18676	7.30062	7.30383	7.27148	7.25513	7.27181	7.20231	7.19623	7.2991	7.29389	7.37197	7.19601	7.26991	7.17825	7.17343	7.18463	7.16366	7.17362	7.21889	7.15788	7.15931	7.15877	7.13411	7.14775	7.21928	7.15867	7.19153	7.18176	7.21622	7.25713	7.25781	7.1992	7.17385	7.12536	7.15023	7.26323	7.20849	7.33497	7.23829	7.1631	7.16299	7.15159
0_CoxIt3fv09UVwOo0	7.14507	7.16	7.19072	7.19145	7.12588	7.10233	7.11453	7.1519	7.13184	7.15696	7.1381	7.15531	7.16655	7.16401	7.218	7.24934	7.17713	7.1425	7.20375	7.18092	7.19955	7.14538	7.19744	7.17467	7.21574	7.14682	7.10812	7.20429	7.18214	7.22268	7.14581	7.23237	7.16202	7.19866	7.17091	7.17259	7.12561	7.12867	7.08815	7.18087	7.10704	7.13099	7.18609	7.14705	7.10963	7.18781	7.18153	7.13641	7.10428
0_DHz7_krTURH3lVHk	10.4068	9.49559	9.84399	10.1306	10.2343	10.2512	11.311	11.3367	9.98866	9.35577	11.3155	10.7459	11.1042	10.3206	10.2832	10.6339	10.6089	9.47886	10.8951	10.4543	11.4356	12.919	12.1763	12.0859	12.677	10.8981	11.7794	10.4182	12.634	11.7794	10.0518	10.9325	11.8912	11.4406	10.9356	11.9887	12.1147	11.771	11.9335	12.1023	10.795	11.0267	9.62418	10.0032	8.4769	12.3891	11.2958	11.3057	11.8809
0_FepinhRBRzoxWR10	7.26651	7.74231	7.35451	7.30046	7.66893	7.36727	7.26149	7.63467	7.31827	7.25188	7.50695	7.54067	7.42749	7.62267	7.45162	7.39672	7.34616	7.58646	7.56912	7.46191	7.49802	7.65	7.26188	7.26307	7.40768	7.31984	7.30061	7.26283	7.46042	7.25861	7.87639	7.47953	7.54957	7.51718	7.26336	7.31929	7.38356	7.24452	7.33576	7.57713	7.62041	7.42442	7.49192	7.31263	7.76341	7.31663	7.61062	7.42589	8.04773
0_I5BIgbOUTJV5ggCk	7.23094	7.13529	7.14213	7.22091	7.187	7.1676	7.12842	7.14354	7.25016	7.19799	7.18393	7.25122	7.12666	7.242	7.16853	7.19588	7.1844	7.20018	7.2447	7.20856	7.2193	7.20112	7.22074	7.18497	7.20983	7.16183	7.22196	7.20529	7.21723	7.19425	7.1666	7.17279	7.15309	7.13269	7.2448	7.20255	7.17062	7.11138	7.20457	7.19709	7.24608	7.12126	7.17607	7.20569	7.187	7.17954	7.18493	7.17838	7.18149
0_iLnqy67UxOd.vq44	7.24145	7.21879	7.19072	7.30192	7.19012	7.20131	7.21955	7.16988	7.23413	7.17586	7.24051	7.25044	7.24039	7.14005	7.18847	7.21229	7.22719	7.21462	7.31715	7.25993	7.27682	7.19348	7.28014	7.18609	7.33391	7.20292	7.24857	7.21021	7.21402	7.19319	7.18827	7.088	7.17752	7.19628	7.13876	7.17063	7.16975	7.24054	7.18845	7.15253	7.20824	7.18402	7.311	7.16137	7.32525	7.27433	7.19431	7.17728	7.17152
0_IoB6iKWi5h_qLfJc	7.27897	7.32443	7.29424	7.24128	7.28672	7.33154	7.31904	7.36545	7.37191	7.31335	7.2866	7.35665	7.34176	7.3008	7.33337	7.30244	7.29656	7.26759	7.20689	7.24573	7.21054	7.22492	7.19063	7.18114	7.19158	7.32598	7.27405	7.35353	7.49044	7.23921	7.28238	7.31743	7.3666	7.33964	7.35114	7.22292	7.34734	7.32567	7.30551	7.26714	7.32365	7.27553	7.31014	7.34021	7.34247	7.27433	7.22383	7.31279	7.35271
0_Jp3l3uupucJXu1Xw	7.23094	7.2006	7.20928	7.16333	7.2502	7.18872	7.187	7.29613	7.15403	7.15207	7.2066	7.16484	7.16525	7.16501	7.22401	7.19588	7.14884	7.28789	7.19871	7.20014	7.19655	7.20494	7.4555	7.18025	7.19572	7.20581	7.15107	7.21787	7.21914	7.21176	7.18722	7.21737	7.15309	7.21999	7.16547	7.11922	7.29844	7.16755	7.2357	7.26005	7.24722	7.15404	7.13877	7.18693	7.15301	7.31052	7.19381	7.32567	7.24024
0_N515ViqJcAlAlG30	7.35843	7.29916	7.24906	7.33073	7.3314	7.3759	7.26149	7.29258	7.33676	7.2905	7.47391	7.32083	7.26246	7.28867	7.40007	7.25785	7.33255	7.33649	7.23249	7.19015	7.22134	7.16427	7.16612	7.20014	7.20444	7.31679	7.36674	7.31602	7.16843	7.41043	7.3654	7.3979	7.34345	7.28593	7.3035	7.12509	7.28521	7.31544	7.38318	7.40071	7.32098	7.28394	7.19623	7.19633	7.33712	7.1686	7.29916	7.38329	7.22022
0_qAhAie1eKl7IyeXU	8.09534	7.95662	8.17481	8.59689	7.91718	7.84705	7.82174	7.67889	8.16907	8.64858	8.04819	8.03224	7.76996	7.94734	8.1934	7.86688	7.88489	7.76524	7.98214	8.99481	8.34449	8.53219	8.7228	8.85852	8.25093	8.19529	7.9098	8.85746	8.14171	8.48755	8.93698	8.70347	8.10699	8.33868	8.05516	8.11632	7.81753	8.21596	8.53527	8.07925	8.40355	7.79241	8.38784	8.08693	8.0424	8.44822	7.81979	8.02781	8.90469
0_QLpGXoiB_gnUZV9w	8.34986	7.94206	7.97552	8.06082	7.81151	7.5869	7.86459	8.10586	8.7103	8.15472	8.17005	8.4754	8.03041	7.89808	8.13446	7.852	7.67332	8.1357	7.9005	8.18756	8.17967	8.32775	8.20432	8.60479	8.46837	8.63668	7.88556	8.20487	8.49893	8.276	8.21672	8.15894	8.27883	8.28999	8.19148	8.17228	8.00539	8.17382	8.47525	7.98809	8.3501	8.11421	8.42786	8.10662	8.27569	7.94048	8.65937	8.32686	8.32409
0_RCXX9nqFNRgu2oEU	7.20863	7.19313	7.26761	7.15652	7.17052	7.24257	7.22201	7.20377	7.12848	7.16178	7.19329	7.24419	7.14507	7.19894	7.1574	7.18834	7.16894	7.24055	7.20297	7.19804	7.2038	7.31449	7.26434	7.35988	7.19609	7.195	7.17949	7.16984	7.22635	7.21277	7.20647	7.21449	7.18413	7.2728	7.17402	7.24095	7.19315	7.12619	7.25078	7.14894	7.17052	7.23256	7.13008	7.19633	7.17337	7.23757	7.21837	7.10393	7.1628
0_RR6AQNFKMCS3enqU	7.17035	7.1246	7.15815	7.15652	7.13393	7.19123	7.15558	7.20621	7.22667	7.18492	7.14917	7.16325	7.16785	7.25268	7.1648	7.16388	7.16668	7.17457	7.22078	7.22589	7.2217	7.19688	7.182	7.22258	7.19739	7.14089	7.13296	7.14223	7.17838	7.20568	7.13526	7.15584	7.17973	7.21406	7.20556	7.18512	7.14516	7.11384	7.1376	7.14414	7.1424	7.09759	7.13529	7.1566	7.12375	7.21183	7.24455	7.1696	7.21897
0_TEsAQwfenM.sgTfw	7.17835	7.16733	7.1807	7.20973	7.21185	7.16268	7.15424	7.19404	7.14999	7.19226	7.15229	7.12255	7.23341	7.25742	7.23005	7.13261	7.16363	7.12128	7.20531	7.18132	7.2193	7.19915	7.19146	7.16333	7.16331	7.196	7.17379	7.20329	7.19016	7.1953	7.1925	7.22023	7.23935	7.22237	7.16858	7.17505	7.18625	7.26577	7.15823	7.16679	7.18834	7.27806	7.17336	7.18505	7.16208	7.16353	7.18153	7.21003	7.20396
0_VCOWrh11WqHdUd6g	7.17358	7.1878	7.24906	7.27976	7.14515	7.1359	7.17797	7.18314	7.16123	7.23506	7.20313	7.20427	7.14368	7.23488	7.214	7.17464	7.22276	7.26095	7.21436	7.23992	7.17599	7.19688	7.18803	7.15601	7.1828	7.26516	7.20123	7.14472	7.21629	7.11816	7.20538	7.19629	7.19289	7.21524	7.19409	7.20255	7.15134	7.21935	7.20135	7.13326	7.28377	7.17195	7.17336	7.19352	7.14016	7.2779	7.19033	7.16849	7.12048
0_WFiq6EEf_SOJ66J0	10.5765	12.1602	10.8409	10.578	11.3073	10.4635	10.6976	10.6239	10.9532	11.3629	11.8729	11.3688	10.5808	12.5392	11.9346	10.7377	10.892	10.5995	11.0804	11.1866	10.7428	10.5037	11.0518	10.9199	10.2916	11.4329	10.4993	12.2339	11.2218	11.25	12.0843	11.8973	11.2596	10.5397	10.6631	11.5791	10.5234	11.0159	11.1034	11.1208	10.7561	11.0085	11.1749	10.9989	10.8064	11.5035	11.422	11.3449	12.2266
0_X5Lfux56cXet7uUs	7.13712	7.12512	7.1209	7.20529	7.10639	7.15778	7.06731	7.23317	7.13184	7.10181	7.17288	7.17592	7.24437	7.13551	7.16294	7.10141	7.11768	7.17899	7.23076	7.25587	7.18578	7.18179	7.18682	7.18236	7.20361	7.12629	7.0799	7.11378	7.20883	7.14607	7.16057	7.07176	7.11921	7.10589	7.13639	7.22932	7.16276	7.10401	7.22496	7.14654	7.07924	7.07957	7.01943	7.05722	7.17027	7.22701	7.24154	7.14197	7.06556
0_XrX7f5Xeen1X0XSQ	7.87769	7.79891	7.62442	7.66775	8.06188	7.98457	8.19038	8.58414	8.05407	8.20122	8.00101	8.24282	8.26092	7.92991	7.98303	8.00023	7.94159	7.77309	8.51474	8.54504	8.33608	8.14866	8.94798	8.75168	8.28256	8.45009	7.99758	7.88131	8.61005	8.33048	8.06169	8.37313	8.38277	8.55781	8.02364	8.52935	8.72289	8.30221	8.4067	8.51477	8.50825	9.23239	8.24159	8.04992	7.49554	8.67911	8.46821	8.65153	8.76911
0A3XgAigp80pHQJRUo	7.26414	7.32234	7.24548	7.19001	7.26316	7.22433	7.22569	7.21722	7.38846	7.21243	7.2398	7.27153	7.26451	7.32075	7.20606	7.26067	7.18151	7.2103	7.24829	7.35504	7.25557	7.28259	7.3006	7.25104	7.22207	7.20677	7.34183	7.33169	7.27269	7.26057	7.26601	7.21737	7.24471	7.28194	7.31572	7.23742	7.2264	7.30124	7.2153	7.24038	7.29247	7.23519	7.25854	7.26109	7.29889	7.32387	7.2821	7.30646	7.28252
0A4Ud3IOfVKtLq6PCU	7.14594	7.0978	7.13079	7.09057	7.13474	7.13953	7.1662	7.1531	7.16202	7.2015	7.17659	7.1917	7.17803	7.17626	7.13746	7.13813	7.18798	7.12889	7.15319	7.16959	7.16115	7.11339	7.12059	7.08226	7.11391	7.148	7.21043	7.20529	7.12254	7.17806	7.25058	7.13133	7.14074	7.16765	7.15452	7.09432	7.14692	7.20621	7.14521	7.2165	7.15707	7.20951	7.21779	7.17939	7.10685	7.08315	7.08324	7.20895	7.16654
0a6JOcuuv0gxLf_9uI	7.18839	7.13971	7.15753	7.13654	7.15788	7.13107	7.10327	7.18555	7.14016	7.17739	7.15152	7.13218	7.09531	7.25268	7.10857	7.20933	7.13841	7.19727	7.20297	7.17908	7.21649	7.20154	7.20931	7.20376	7.16715	7.10867	7.13975	7.12304	7.25884	7.16463	7.17475	7.13399	7.09971	7.17364	7.13322	7.22737	7.11037	7.08199	7.1245	7.14414	7.20052	7.17661	7.17698	7.10061	7.18806	7.21119	7.20715	7.11405	7.10054
0a7sqouuT0.jrFCgkk	8.6155	9.18389	8.8112	9.91432	9.72546	9.58639	8.5882	8.5836	9.7224	9.87112	9.16376	10.5199	8.48487	11.3087	9.66041	9.04432	8.8598	8.47653	9.11392	8.6558	8.50171	8.06134	8.32096	8.66704	8.0951	9.28789	9.31606	9.23196	9.11593	8.62216	9.15071	9.11114	9.12495	9.12827	9.07799	9.0984	9.07468	8.86556	9.38684	8.33366	8.67046	9.08613	10.7882	10.3944	10.9418	8.96337	10.5638	9.04645	9.91191
0a94RexWRVEXZu53.M	7.19584	7.23969	7.20165	7.19506	7.18934	7.23733	7.21339	7.20255	7.18596	7.23883	7.16762	7.19956	7.20957	7.18902	7.18559	7.16001	7.24088	7.28637	7.29866	7.31765	7.32712	7.41906	7.50195	7.40586	7.48218	7.19297	7.30176	7.19299	7.39963	7.26057	7.18407	7.17396	7.20161	7.21051	7.15138	7.22802	7.22724	7.21671	7.1658	7.22444	7.16156	7.14832	7.22158	7.21501	7.32742	7.25343	7.21262	7.17948	7.24399
0AAz8PQ6wvzsDNIg.M	7.08835	7.08558	7.10511	7.02553	7.16658	7.09279	7.08615	7.12212	7.05306	7.09724	7.06371	7.07717	7.09685	7.05787	7.10004	7.12547	7.02247	7.04731	7.10773	7.15434	7.15233	7.04719	7.06966	7.10146	7.05143	7.0566	7.08103	7.05759	7.09274	7.08497	7.13337	6.96734	7.07065	7.02766	7.06037	7.07504	7.04547	7.13987	7.02263	7.10005	7.05694	7.10255	7.10865	7.03321	7.03494	7.06374	7.06118	7.05377	7.05051
0AbxLvWOIRLKSx_oq0	7.20516	7.17044	7.20928	7.20382	7.13393	7.21404	7.17797	7.11499	7.20216	7.25498	7.18393	7.15849	7.14089	7.09959	7.15465	7.23426	7.18512	7.20669	7.16974	7.17385	7.17976	7.18942	7.15177	7.15758	7.16525	7.10352	7.15674	7.18332	7.178	7.13047	7.23716	7.13133	7.1351	7.2188	7.08416	7.16581	7.11576	7.16248	7.13433	7.13083	7.2495	7.26195	7.21401	7.17277	7.25254	7.16577	7.1531	7.14419	7.17526
0AE56hA56DV9ajXqYo	7.56082	7.48309	7.64153	7.61218	7.67885	7.70344	7.59807	7.57697	7.56455	7.59926	7.42934	7.52322	7.61416	7.55812	7.46179	7.51355	7.57216	7.5679	7.74997	7.58028	7.40662	7.44268	7.78563	7.70171	7.37087	7.73885	7.51384	7.6686	7.76078	7.53376	7.57418	7.64752	8.08548	7.57001	7.52114	7.53331	7.5811	7.62023	7.51352	7.59636	7.7473	7.60837	7.64108	7.61421	7.3792	7.72103	7.56214	7.62487	7.6213
0AFDiONKnCBLDSv9RM	7.13444	7.14138	7.13672	7.1268	7.05995	7.06899	7.15691	7.12331	7.15161	7.08613	7.18466	7.10482	7.15732	7.12406	7.13123	7.16079	7.152	7.14401	7.15165	7.17255	7.15989	7.16773	7.15081	7.17035	7.17464	7.12876	7.19092	7.13082	7.17838	7.08366	7.09103	7.18088	7.08931	7.13512	7.11167	7.1505	7.12918	7.09543	7.13433	7.17737	7.14014	7.13776	7.04675	7.10744	7.17233	7.17721	7.16356	7.13863	7.16529
0Ag5YaKlfpeSORXXo4	7.22841	7.23243	7.2747	7.13982	7.26773	7.53036	7.22569	7.36436	7.28854	7.2008	7.17213	7.5082	7.27715	7.19229	7.28419	7.14442	7.33184	7.18706	8.55263	7.21282	7.22804	7.155	7.19384	7.15872	7.1679	7.50456	7.54242	7.57142	7.20232	7.33677	7.51192	7.34137	7.3919	7.24158	7.3314	7.28495	7.38288	7.40813	7.8074	7.35685	7.71865	7.33503	7.23297	7.14896	7.21862	7.52501	7.50774	7.27719	7.20771
0ag7JCLSsndD1Pd4C0	7.11612	7.11098	7.07111	7.06906	7.10802	7.09756	7.13255	7.15429	7.12086	7.10905	7.1153	7.08371	7.16655	7.08904	7.11634	7.17541	7.12189	7.10595	7.08773	7.14298	7.16216	7.09696	7.10257	7.02041	7.04018	7.13243	7.1228	7.05906	7.11325	7.07575	7.17066	7.09091	7.10891	7.0714	7.23357	7.09109	7.10045	7.06251	7.16904	7.07234	7.09435	7.0936	7.04344	7.0859	7.13723	7.06187	7.11169	7.18277	7.15906
0ahBqlaeKKJn5nepf8	7.27124	7.31257	7.28662	7.25946	7.19946	7.28959	7.2755	7.31484	7.28122	7.25188	7.25966	7.20349	7.21065	7.26683	7.32697	7.19664	7.29256	7.26611	7.27177	7.41088	7.2193	7.45448	7.52545	7.42359	7.34076	7.3427	7.17835	7.28042	7.24177	7.38225	7.35536	7.34575	7.34124	7.36816	7.2048	7.2483	7.24063	7.27503	7.29332	7.28777	7.34126	7.28729	7.23392	7.21222	7.16719	7.31153	7.26464	7.35882	7.2689
0AiQhGUdZfQZQJqjec	7.3761	7.35114	7.2894	7.33073	8.90415	7.25049	7.23549	7.35333	7.36225	7.27436	7.38227	7.22152	7.35801	7.20914	7.41322	7.3051	7.25136	8.67431	7.3508	7.31586	7.22551	7.23626	7.22074	7.24357	7.28928	7.27576	7.27521	7.19088	7.21313	7.27247	7.35038	7.25598	7.20379	7.23673	7.31214	7.32898	7.24892	7.22331	7.3044	8.33976	7.4144	7.35912	7.29436	7.37437	7.38537	7.24048	7.32097	7.38876	7.28498
0aj4oK1kSXt3nS_QwE	11.7936	11.2292	11.3257	11.7985	11.5159	13.1255	11.8988	12.0962	11.6737	11.9128	12.0345	12.0701	11.5391	13.2364	12.7863	12.082	11.8727	12.9679	12.3805	11.3929	12.6025	12.6667	12.0887	12.2432	12.5589	12.6914	11.8911	11.4422	12.1663	11.8276	12.2519	12.4967	12.2493	12.1262	12.3851	12.0172	11.4419	12.9142	11.7764	12.1986	12.524	11.3701	12.0727	11.9219	10.9662	12.1598	12.0337	13.1571	12.0835
0aj6cfwvSLOSEh51a4	7.16791	7.19179	7.22408	7.18216	7.21262	7.1468	7.17927	7.13878	7.21142	7.14878	7.22033	7.1972	7.15598	7.21028	7.219	7.20113	7.21247	7.24417	7.43139	7.29679	7.35494	7.30778	7.35014	7.50731	7.36546	7.15151	7.18291	7.20727	7.26325	7.14607	7.20321	7.17974	7.17973	7.29812	7.22	7.32035	7.20603	7.14612	7.15064	7.2624	7.21927	7.19958	7.16437	7.21129	7.13529	7.4249	7.30139	7.14419	7.16529
0aJGgkREJ384Ped1NI	7.36104	7.34231	7.26263	7.44257	7.21185	7.30203	7.37395	7.26616	7.38846	7.23883	7.30002	7.25356	7.27607	7.1794	7.35042	7.25714	7.49185	7.23478	7.22478	7.19355	7.22393	7.19688	7.22724	7.17933	7.19591	7.25562	7.32472	7.20727	7.28181	7.1953	7.21752	7.20561	7.25864	7.19866	7.24704	7.22355	7.25549	7.33959	7.24755	7.21763	7.28132	7.25425	7.29258	7.27293	7.81858	7.21699	7.27606	7.18277	7.25771
0AknqCouqjF56Ke7ns	7.28982	7.32512	7.21983	7.20235	7.36064	7.2951	7.31478	7.27463	7.33264	7.26743	7.31986	7.27075	7.38026	7.23962	7.29006	7.26906	7.24458	7.30409	7.24611	7.24694	7.20853	7.17722	7.1862	7.17372	7.19435	7.26081	7.27637	7.35772	7.18176	7.45214	7.33726	7.3299	7.3699	7.21524	7.47679	7.2593	7.28126	7.24984	7.32227	7.37088	7.30523	7.2973	7.23297	7.30366	7.30222	7.20489	7.24303	7.34409	7.23524
0AkSpC3QNSkUDXCQiU	7.31529	7.27108	7.20859	7.19797	7.22878	7.20512	7.25772	7.29849	7.26469	7.26994	7.25587	7.36592	7.2314	7.23014	7.26532	7.2529	7.2526	7.3817	7.21888	7.2277	7.21533	7.18969	7.18921	7.19615	7.18588	7.22161	7.33614	7.23179	7.26325	7.24501	7.35702	7.26499	7.26293	7.23433	7.33565	7.21622	7.30074	7.25913	7.24431	7.27552	7.25524	7.28562	7.39068	7.28382	7.26166	7.26234	7.28834	7.21765	7.28005
0aKUI4qEJMIKKaB4aI	8.10996	8.09656	7.97021	8.26069	7.89261	7.64679	7.72973	7.84935	7.80296	8.11385	7.79975	7.89907	7.7975	8.01161	7.77908	7.89251	8.11	7.91617	7.58367	7.58577	7.6632	7.28259	7.27203	7.18609	7.48949	7.5811	7.7798	7.49161	7.53954	7.4643	7.53467	7.44913	7.62426	7.5446	7.87018	7.37183	7.78843	7.55686	7.36059	7.5404	7.47248	7.58775	7.96818	7.83445	7.77711	7.43819	7.51883	7.55684	7.74127
0Amd7dP55p5NW1LdlQ	7.29349	7.31327	7.24834	7.31787	7.23951	7.20005	7.30914	7.2613	7.29389	7.28139	7.38865	7.44068	7.31707	7.32679	7.31585	7.29102	7.28926	7.38089	7.29208	7.25721	7.28489	7.38781	7.34839	7.59354	7.31238	7.33323	7.27637	7.25697	7.26693	7.24211	7.29977	7.32569	7.35668	7.29675	7.33495	7.32464	7.29225	7.29473	7.29442	7.2816	7.24382	7.32038	7.30232	7.30456	7.3339	7.28523	7.29696	7.34143	7.39473
0amhl1CFLd5dZJtJqI	7.2487	7.21383	7.18335	7.2655	7.26392	7.37446	7.26275	7.24175	7.20216	7.23632	7.19965	7.34889	7.24437	7.22307	7.24418	7.24506	7.26063	7.18706	7.36649	7.17411	7.1913	7.13444	7.20095	7.13335	7.17293	7.25908	7.26363	7.27826	7.17503	7.1566	7.23242	7.17279	7.25435	7.23072	7.26188	7.18055	7.22724	7.27767	7.24431	7.19248	7.2248	7.26366	7.25665	7.23539	7.15803	7.2024	7.09737	7.2496	7.30461
0AmKRHnx5fqvuiOhW4	10.8018	10.832	10.9945	11.011	9.98589	10.4597	10.2352	10.7203	10.0865	10.0181	10.2757	10.3229	10.3425	10.4621	11.0508	10.6922	10.1178	10.7324	10.8956	10.62	11.2328	11.3426	10.1881	11.348	11.0252	10.3069	10.6402	10.4243	11.3747	10.5794	10.8363	11.5277	11.0584	10.5139	10.4493	10.7606	10.262	10.3953	11.0214	10.5274	10.0148	9.9287	10.5777	10.6348	10.5599	10.9999	11.2685	10.9751	11.162
0Ao0u9eIBU3bDDtV50	7.12992	7.19046	7.104	7.12423	7.07753	7.11786	7.01519	7.22581	7.08409	7.06432	7.18756	7.22856	7.03777	7.12666	7.11981	7.11429	7.08461	7.0749	7.1991	7.18026	7.17775	7.10234	7.16653	7.11951	7.14574	7.0256	7.1307	7.10298	7.18289	7.23534	7.12588	7.07325	7.05653	7.13754	7.06696	7.10662	7.13185	7.07103	7.05908	7.09004	7.10819	7.09759	7.01612	7.22152	7.15703	7.11342	7.16821	7.08922	7.06681
0AOAx.8eI7j6zJ5P3A	7.06343	7.14591	7.07315	7.11217	7.06667	7.11906	7.06145	7.09837	7.114	7.07198	7.05388	7.12656	7.05741	7.09275	7.11287	7.09086	7.08639	7.0749	7.1409	7.1512	7.18227	7.09764	7.14186	7.11393	7.13007	7.06212	7.11376	7.03976	7.13065	7.11065	7.15659	7.00802	7.10317	7.07388	7.14351	7.08248	7.07313	7.03087	7.09037	7.06724	7.15819	7.08761	7.00198	7.05024	7.07156	7.07862	7.14079	7.08922	7.01646
0aorgCuEqJ5dd0Ikvo	7.38855	7.40073	7.43305	7.48654	7.37474	7.46486	7.40479	7.44078	7.44094	7.31884	7.49672	7.39732	7.37605	7.29424	7.40831	7.39133	7.34041	7.43181	7.61683	7.7921	7.57153	7.70172	7.65837	7.5824	7.76004	7.49606	7.32929	7.40967	7.48398	7.43992	7.53145	7.48902	7.47578	7.44972	7.32144	7.40228	7.37122	7.44333	7.49133	7.40642	7.49876	7.41528	7.33945	7.29286	7.36466	7.34081	7.5645	7.35613	7.33364
0AOxET31QpKbP3eiF0	7.25882	7.36659	7.26334	7.2655	7.33592	7.28822	7.35126	7.3183	7.33401	7.2338	7.24481	7.23794	7.29283	7.39267	7.30642	7.21525	7.20654	7.28637	7.24194	7.19772	7.3115	7.2431	7.34491	7.1843	7.27925	7.26254	7.33728	7.31474	7.2303	7.34499	7.29094	7.3299	7.28121	7.27931	7.26262	7.3268	7.26526	7.41407	7.32115	7.30295	7.35644	7.24216	7.24342	7.29466	7.31325	7.29567	7.36433	7.34809	7.35508
0ap5HlFepB9lClF.jk	14.6678	14.655	14.5799	14.8708	14.3384	14.6142	14.6716	14.6151	13.9626	14.3246	14.4785	14.4052	14.8376	14.6488	14.4939	14.6131	14.6005	14.439	15.2011	14.6556	14.8477	14.9965	14.3857	14.7538	14.5173	15.0481	14.2838	14.8795	14.8335	14.9376	14.9281	14.8408	15.217	14.9643	14.1082	14.8764	14.3861	14.3909	14.9378	15.1196	15.0882	14.5813	14.4039	14.2788	14.5034	14.6538	15.064	14.6867	13.9013
0APRqEqmgzGXPJf9FE	7.16709	7.16733	7.14153	7.17302	7.17524	7.23995	7.21216	7.21477	7.13268	7.10815	7.1365	7.03589	7.15463	7.07831	7.14736	7.12865	7.19151	7.10595	7.12179	7.16324	7.17951	7.11339	7.0988	7.12605	7.1189	7.20485	7.11715	7.20727	7.14102	7.24888	7.16157	7.20255	7.249	7.14359	7.16234	7.12077	7.14516	7.20098	7.17983	7.20512	7.26104	7.10453	7.14489	7.18505	7.15102	7.10872	7.13145	7.17728	7.1491
0aQhUvKSiWouOoA4HI	7.26355	7.32304	7.21771	7.25113	7.30418	7.31741	7.39858	7.27101	7.23345	7.28397	7.24553	7.16642	7.27932	7.22896	7.20211	7.28149	7.30876	7.28637	7.30775	7.35698	7.3115	7.19049	7.18921	7.17202	7.19495	7.18367	7.29139	7.22626	7.24533	7.21676	7.22661	7.23052	7.17863	7.19628	7.32429	7.25527	7.22893	7.25515	7.2357	7.23581	7.23482	7.27637	7.311	7.25194	7.21195	7.24345	7.24303	7.28074	7.26517
0Arki9edYvolt5.pd0	7.19657	7.1576	7.13912	7.11913	7.165	7.24389	7.16751	7.15669	7.17761	7.22166	7.19824	7.18145	7.16655	7.14844	7.18751	7.18986	7.18224	7.16717	7.19755	7.19467	7.21286	7.20265	7.20752	7.31945	7.19969	7.14446	7.19779	7.20127	7.21914	7.17251	7.22203	7.22773	7.13849	7.16765	7.12845	7.18055	7.20774	7.11015	7.1376	7.13326	7.18612	7.18402	7.14051	7.18411	7.18488	7.22633	7.19681	7.26668	7.18024
0aSpikuU55f7kC_ppo	7.4464	7.33203	7.36275	7.416	7.47385	7.29097	7.51893	7.28782	7.3101	7.28527	7.28748	7.36978	7.30836	7.32579	7.29878	7.3823	7.3724	7.38657	7.23674	7.19837	7.21533	7.19178	7.16527	7.16679	7.21903	7.50983	7.259	7.32903	7.27074	7.42273	7.30428	7.3637	7.45576	7.33082	7.39331	7.25369	7.31665	7.38166	7.33463	7.41787	7.34537	7.37022	7.35941	7.41125	7.33497	7.31972	7.27705	7.35613	7.34678
0aTqAVa3ss9e_6gBXo	7.23094	7.13971	7.1544	7.20603	7.14834	7.1359	7.15691	7.13282	7.17299	7.19869	7.22239	7.13857	7.21913	7.15034	7.10857	7.16927	7.15591	7.14401	7.16473	7.18771	7.1963	7.19101	7.15507	7.14833	7.1637	7.17512	7.17038	7.15692	7.19757	7.11816	7.19462	7.19629	7.15085	7.17005	7.13401	7.22802	7.17149	7.15114	7.14304	7.15492	7.15931	7.2032	7.12577	7.15947	7.1382	7.16353	7.18689	7.18824	7.17775
0aTYCIDoDV_E3nF11U	8.2964	8.15737	9.05254	9.01111	8.26008	8.41154	8.4823	8.42092	8.61799	8.96515	8.27633	8.239	8.52271	8.80325	8.54692	8.7303	8.07657	9.03455	8.54515	7.93124	9.29326	7.28111	7.79663	7.73137	7.81766	8.57918	8.75006	8.30372	7.92923	8.11303	8.73169	8.23573	9.35982	8.73682	8.82624	7.99445	7.94494	8.51199	8.56912	8.23675	8.64997	8.22398	8.43512	8.921	8.65543	8.47425	7.99156	8.10825	7.74533
0AUherld3FGqg_Uf4U	7.31088	7.28268	7.24405	7.36222	7.25478	7.29648	7.32623	7.34776	7.32441	7.28919	7.23697	7.28639	7.26762	7.26214	7.30166	7.27253	7.30127	7.31978	7.27464	7.2714	7.2808	7.31449	7.24516	7.19272	7.23924	7.38497	7.21158	7.38774	7.25884	7.34735	7.25563	7.28809	7.35006	7.25758	7.25002	7.23264	7.26201	7.32312	7.28122	7.37511	7.30008	7.22641	7.27623	7.28925	7.28434	7.25186	7.30475	7.30898	7.23274
0Aul6ne_u5u9bpoiCA	10.4884	10.0021	9.50774	8.72472	11.5687	9.94539	9.99011	9.15399	10.1771	10.769	11.0739	9.08809	10.5881	8.4685	11.2493	10.5	9.32458	11.1708	9.72071	10.9671	10.8473	10.4869	10.3805	9.49329	10.722	11.0475	10.3638	10.7205	9.69221	10.591	10.0844	11.3275	11.2596	9.77818	10.9986	10.459	10.6193	11.5753	9.44082	10.4926	11.352	10.0204	10.0554	8.25651	10.6053	9.90924	11.3594	10.1574	10.5221
0aulohWqkeeqPU0oKA	7.5123	7.41678	7.46528	7.38608	7.4335	7.37015	7.34381	7.43561	7.42337	7.39134	7.52014	7.32942	7.51741	7.34239	7.35219	7.33057	7.45112	7.36468	7.52551	7.48618	7.57732	7.56188	7.73002	7.68655	7.54278	7.59091	7.49829	7.50722	7.36581	7.48116	7.53788	7.4906	7.45682	7.48163	7.41228	7.43537	7.32409	7.39617	7.4924	7.46065	7.47667	7.34391	7.30144	7.45381	7.36361	7.36697	7.48523	7.53405	7.34202
0aW3XHCpH3Ho0rn3Tc	7.09031	7.16243	7.18268	7.19797	7.1721	7.14802	7.19338	7.14116	7.1897	7.1751	7.08995	7.14097	7.15057	7.1027	7.15282	7.18607	7.12856	7.16643	7.2089	7.18744	7.23032	7.20913	7.16183	7.23323	7.20531	7.17728	7.16242	7.15087	7.19326	7.20363	7.13337	7.14955	7.14299	7.21287	7.11728	7.2223	7.21625	7.14988	7.18199	7.11122	7.13901	7.12419	7.1537	7.14129	7.17753	7.12063	7.16821	7.11966	7.27138
0AWSk9IUMuPpTpJJoo	7.05936	7.14138	7.09907	7.19145	7.23645	7.17502	7.15958	7.14832	7.18596	7.13363	7.20591	7.21525	7.16131	7.21956	7.10259	7.10786	7.152	7.17678	7.14896	7.16831	7.18102	7.13892	7.11473	7.17084	7.15118	7.14327	7.06747	7.13846	7.196	7.14607	7.16157	7.12052	7.10202	7.10099	7.12447	7.13239	7.15134	7.09176	7.11464	7.17385	7.13333	7.19503	7.16975	7.12201	7.19663	7.17145	7.14601	7.16519	7.16031
0aZXcBf5XN7_RC_S7k	10.8217	11.0013	10.3649	11.2683	10.9134	12.0234	11.288	11.1588	11.4155	10.0795	10.6364	10.8308	10.4209	11.8216	11.074	10.5962	11.0078	10.5468	11.7314	11.0593	11.6056	11.0518	11.5167	11.4838	11.0393	11.0641	10.9303	11.0457	10.9109	10.8758	11.4725	11.0516	11.2329	11.2466	10.7212	11.3005	10.5763	10.9053	11.3561	11.2821	11.0199	11.2294	10.3854	10.7209	11.0906	11.163	11.9335	11.155	11.0426
0b089IR2l99ap76XtU	7.20162	7.19583	7.27892	7.23069	7.23338	7.27324	7.28729	7.26737	7.2872	7.25746	7.20383	7.24341	7.2324	7.20685	7.19623	7.22114	7.20787	7.27504	7.28993	7.28853	7.21679	7.20989	7.28722	7.18398	7.27512	7.19094	7.24509	7.1982	7.27074	7.27046	7.30884	7.28928	7.22647	7.26008	7.21469	7.27749	7.23145	7.27767	7.20135	7.28777	7.25294	7.20681	7.17517	7.29736	7.24344	7.16634	7.21661	7.25637	7.17526
0B5HqEiISoKJyqSgoE	7.39642	7.40975	7.38208	7.27752	7.374	7.42773	7.32623	7.31599	7.3169	7.33136	7.28574	7.30518	7.34848	7.32075	7.39424	7.3658	7.39008	7.35256	7.42184	7.32672	7.29779	7.28408	7.38066	7.67117	7.28065	7.33953	7.30522	7.37907	7.29818	7.3275	7.42196	7.37907	7.37431	7.31209	7.37754	7.37183	7.36428	7.36204	7.32676	7.43503	7.41298	7.30806	7.38094	7.29466	7.24003	7.33334	7.25669	7.41351	7.3692
0b5RysoRoI4Uvd6qLA	7.41407	7.34571	7.34489	7.29385	7.36956	7.3358	7.24285	7.3183	7.38502	7.29646	7.40789	7.37286	7.4145	7.28979	7.31771	7.26487	7.29992	7.29018	7.43957	7.54669	7.44001	7.31449	7.60982	7.55693	7.60666	7.47128	7.40693	7.48156	7.42823	7.54513	7.53628	7.41221	7.31707	7.44818	7.28756	7.40937	7.33799	7.32821	7.33576	7.43075	7.39873	7.30971	7.37028	7.4197	7.27416	7.33546	7.40076	7.36287	7.28622
0b6677Tu96FNDolxD0	8.00726	8.0127	8.30981	8.0315	8.34947	8.04219	7.79293	7.83768	8.29594	8.12144	8.55773	8.44124	8.09008	8.62944	8.22812	7.96227	8.10152	7.68942	8.3357	8.29776	8.07628	7.72044	8.09622	7.28278	8.11608	8.70543	8.04119	8.71892	8.59882	8.3266	8.3003	9.35053	8.78005	8.03852	8.48857	8.44189	8.34938	8.36589	8.11738	8.33841	8.14103	8.37941	8.78006	8.41054	8.08142	8.71481	8.23999	8.30893	8.60416
0b_n6o4A9w9yLsrDlc	7.22714	7.28052	7.23833	7.25946	7.18152	7.32164	7.29399	7.2613	7.22939	7.26618	7.18393	7.18855	7.26866	7.26096	7.19721	7.25855	7.31776	7.20524	7.30775	7.21483	7.2251	7.22353	7.20194	7.17776	7.21281	7.26429	7.28793	7.27826	7.28391	7.21277	7.25184	7.37443	7.24685	7.29402	7.21621	7.24095	7.24974	7.21671	7.2035	7.28529	7.23706	7.30062	7.30581	7.23078	7.25824	7.22228	7.30363	7.2429	7.18773
0BCvetDdsAeIp4VAoo	7.20932	7.28268	7.26761	7.22617	7.24333	7.25181	7.25274	7.30202	7.27923	7.22101	7.20452	7.17038	7.27823	7.24556	7.19526	7.2182	7.19913	7.20524	7.22275	7.21282	7.23274	7.34628	7.31473	7.261	7.33561	7.29042	7.33842	7.24748	7.29705	7.20772	7.2209	7.24637	7.33244	7.25384	7.26705	7.32572	7.22303	7.38409	7.23248	7.25537	7.23258	7.21309	7.28809	7.20008	7.33174	7.21634	7.28834	7.27719	7.3204
0BD6dW67ysklKnul_4	7.15963	7.09917	7.11976	7.09789	7.13955	7.09756	7.1609	7.12093	7.11572	7.11263	7.15385	7.18618	7.20069	7.15225	7.13035	7.13182	7.152	7.1812	7.2061	7.18838	7.20779	7.16773	7.16271	7.17584	7.16487	7.10995	7.14201	7.10434	7.17392	7.13652	7.18303	7.06876	7.11006	7.10956	7.16156	7.17063	7.16975	7.07346	7.10363	7.19133	7.09897	7.12223	7.10017	7.09572	7.15102	7.28062	7.11958	7.10167	7.15035
0Bdap7hAKCuOiijCaY	7.46607	7.42377	7.4112	7.30484	7.46838	7.45349	7.4079	7.46025	7.43015	7.38197	7.3844	7.50269	7.43616	7.44317	7.40502	7.35464	7.42183	7.43901	7.49714	7.29016	7.41064	7.25429	7.22516	7.18025	7.28781	7.37398	7.39585	7.36904	7.23089	7.33911	7.4185	7.48586	7.3941	7.35455	7.50167	7.33776	7.3937	7.40336	7.35946	7.36947	7.54038	7.38279	7.49524	7.45627	7.47777	7.34081	7.21375	7.36558	7.35626
0bECSHlZA2FrrAkVKA	13.0396	13.1735	13.749	12.7924	13.1174	12.8619	13.3711	12.7998	13.2392	13.6153	13.0747	13.043	13.3353	13.6804	13.2682	13.4232	13.3431	13.5955	13.6249	13.5191	13.8922	13.1477	13.4776	13.1234	13.1664	13.688	12.9431	13.5388	13.328	13.4362	13.1469	13.6003	13.2717	13.1807	13.255	13.5529	13.3605	13.1381	13.1315	13.604	13.2973	13.5095	13.3252	13.2588	13.1009	13.4148	13.512	13.0552	12.8434
0BFYhooiAiD.GUUVFE	7.17518	7.18191	7.19479	7.1268	7.15629	7.12146	7.14887	7.15908	7.13017	7.18788	7.19613	7.20741	7.17298	7.16804	7.14374	7.22772	7.1908	7.28106	7.25599	7.25587	7.22592	7.18714	7.19146	7.18398	7.21375	7.13487	7.16128	7.19299	7.20717	7.15195	7.20105	7.16685	7.13736	7.17125	7.18871	7.18207	7.16713	7.22463	7.13542	7.14294	7.12194	7.18402	7.16437	7.23262	7.14016	7.19141	7.28729	7.16519	7.12795
0bhgiKKg6ipUugFi38	7.27897	7.16733	7.29424	7.21717	7.29735	7.26515	7.21586	7.27583	7.23749	7.23883	7.2398	7.29187	7.26658	7.23725	7.21002	7.27668	7.32406	7.28333	7.28676	7.29512	7.21449	7.20031	7.20931	7.27159	7.20139	7.26168	7.3167	7.25601	7.2597	7.25471	7.25436	7.19308	7.28552	7.21169	7.26999	7.26598	7.24147	7.22463	7.28122	7.28902	7.22702	7.22111	7.19253	7.26565	7.18806	7.34188	7.23229	7.27719	7.25522
0BHiAkvUecLM7apCqU	7.29104	7.32858	7.16448	7.28572	7.30797	7.3146	7.33204	7.39572	7.32715	7.39062	7.3602	7.26138	7.31961	7.19671	7.38162	7.42438	7.2919	7.23983	7.2454	7.19015	7.24889	7.28863	7.20684	7.16299	7.19042	7.30385	7.22311	7.26382	7.19796	7.26352	7.2852	7.24167	7.21569	7.39419	7.40011	7.21923	7.24974	7.318	7.2357	7.29656	7.29247	7.32038	7.29968	7.2811	7.27416	7.24122	7.22765	7.28673	7.28005
0BIHnjVUpJKC4ooSoI	7.12353	7.10807	7.12379	7.17162	7.09491	7.18372	7.13802	7.18072	7.14673	7.12933	7.12272	7.23091	7.17803	7.15034	7.1146	7.08269	7.18869	7.08505	7.1991	7.17385	7.20055	7.19669	7.1958	7.16265	7.24114	7.14327	7.11828	7.18441	7.2597	7.11316	7.1231	7.12189	7.14299	7.13391	7.15922	7.15458	7.13007	7.18931	7.21638	7.18785	7.1424	7.10255	7.14401	7.06119	7.14114	7.18189	7.22636	7.09602	7.06431
0bIrh6KzMftdF6NOeM	7.16047	7.20129	7.13316	7.18358	7.20798	7.24784	7.13938	7.17831	7.18295	7.11263	7.15925	7.16484	7.07661	7.14939	7.17134	7.10625	7.12524	7.2103	7.20258	7.18079	7.1933	7.2061	7.20821	7.18781	7.17856	7.16855	7.14767	7.20529	7.24177	7.25568	7.17888	7.15082	7.1918	7.26386	7.16313	7.21444	7.20175	7.18674	7.2035	7.17971	7.15256	7.17847	7.23297	7.17182	7.20863	7.15524	7.22636	7.2133	7.20771
0bK4GJg2Cs1FJdXn4E	7.23531	7.19515	7.2255	7.22091	7.25173	7.22046	7.2072	7.16748	7.24418	7.21176	7.17659	7.26763	7.21493	7.20799	7.15648	7.21377	7.22403	7.198	7.20689	7.1968	7.23175	7.18376	7.2232	7.1865	7.18615	7.21706	7.29254	7.16049	7.20034	7.22465	7.21196	7.19091	7.13397	7.19391	7.17247	7.22932	7.17932	7.19449	7.18307	7.23695	7.20052	7.12321	7.12663	7.148	7.15002	7.23257	7.17672	7.13863	7.19771
0BKFP_6R0pAaepAEjo	7.23592	7.15169	7.1887	7.18786	7.16342	7.15655	7.1421	7.18314	7.17144	7.16654	7.1397	7.14496	7.17677	7.16401	7.14194	7.18986	7.14884	7.18633	7.21749	7.18798	7.1973	7.21069	7.17924	7.20997	7.19684	7.15956	7.15107	7.1744	7.17171	7.23244	7.13716	7.22866	7.22324	7.19153	7.15295	7.18156	7.18539	7.2286	7.29663	7.16679	7.15144	7.1339	7.14226	7.19821	7.20534	7.19687	7.19132	7.13974	7.2602
0BKT7_gdJld66ed1Uc	7.17197	7.37522	7.34618	7.35392	7.24791	7.20131	7.19717	7.28304	7.27923	7.24692	7.2217	7.36515	7.19494	7.29314	7.13389	7.21894	7.26001	7.29633	7.21795	7.20346	7.19305	7.20877	7.21901	7.1796	7.25494	7.20677	7.2312	7.21407	7.20392	7.18026	7.21528	7.22117	7.15979	7.21643	7.19945	7.23197	7.19917	7.24187	7.17983	7.2165	7.14467	7.24822	7.22348	7.25835	7.22534	7.2024	7.20609	7.14419	7.22773
0BKXTl3f1AX1GXSf4o	7.25467	7.27762	7.19275	7.17093	7.24868	7.26649	7.16355	7.21232	7.19635	7.19226	7.2279	7.34034	7.26348	7.21956	7.28615	7.20487	7.29522	7.24055	7.3009	7.42107	7.24353	7.32133	7.32619	7.28049	7.26718	7.21798	7.21273	7.22626	7.25798	7.13893	7.26601	7.20662	7.22108	7.16645	7.22	7.25687	7.18192	7.24054	7.16688	7.17737	7.19499	7.30393	7.21685	7.19258	7.22872	7.36476	7.27215	7.16409	7.15782
0bnnr7qNc5eqLdO9fo	7.27778	7.35249	7.27822	7.35877	7.32914	7.28685	7.3162	7.32175	7.37881	7.31953	7.32671	7.2731	7.28485	7.25268	7.24216	7.30907	7.3534	7.3317	7.38113	7.72352	7.35753	7.37246	7.6065	7.53382	7.60666	7.3229	7.36674	7.27612	7.30981	7.28678	7.3292	7.37135	7.42788	7.30927	7.35184	7.33445	7.32704	7.31672	7.38318	7.25421	7.31436	7.32038	7.34992	7.43312	7.28771	7.35707	7.39813	7.32178	7.26517
0bo8jJx7CXR5.LpO6o	8.4903	8.31506	8.44494	8.4785	8.51673	8.8068	8.68924	8.60173	8.49633	8.33738	8.46446	8.28848	8.63843	8.34771	8.25733	8.31787	8.40226	8.43849	8.63694	8.70087	8.42218	8.43874	8.61901	8.63975	8.56272	8.57149	8.40876	8.66013	8.62891	8.53572	8.71358	8.53254	8.85055	8.68623	8.46755	8.65538	8.5958	8.38823	8.52821	8.53922	8.54775	8.39594	8.37808	8.50101	8.24637	8.58534	8.72305	8.59911	8.17425
0bpXgQI6dFWoqMShwE	7.14419	7.17358	7.22124	7.23144	7.17446	7.20131	7.21955	7.2111	7.22598	7.23317	7.31408	7.22465	7.19726	7.1215	7.17606	7.19061	7.2032	7.17309	7.3043	7.1865	7.21833	7.19101	7.19698	7.1857	7.25968	7.18577	7.20238	7.20025	7.15181	7.21377	7.17888	7.20861	7.15867	7.21287	7.2448	7.17904	7.15398	7.15743	7.1712	7.20854	7.20714	7.15214	7.14226	7.15183	7.17753	7.15964	7.19381	7.24848	7.13292
0bqEQFUHsVXOv0gSJ4	7.30213	7.38576	7.29905	7.34485	7.33065	8.38082	7.36786	7.28065	7.37674	7.90457	7.44431	7.34578	7.29399	7.42357	7.222	7.60403	7.37607	7.27056	7.40412	7.95695	7.23697	8.0246	7.67094	7.76252	7.55656	7.77369	7.53634	7.32116	7.65032	7.47155	7.88214	7.59145	7.45788	7.80075	7.43962	7.42119	7.30457	7.4876	7.50617	7.48872	7.51775	7.45668	7.28356	8.32453	7.39558	7.45894	7.34286	7.76392	7.53816
0BqiKCNGBiSEFIikSY	7.31909	7.32858	7.27681	7.282	7.32989	7.3076	7.33204	7.3206	7.29188	7.35541	7.25587	7.28091	7.28373	7.33856	7.39674	7.26347	7.31915	7.39793	7.32075	7.58942	7.37327	7.44662	7.42912	7.64766	7.36907	7.41268	7.3611	7.29514	7.30744	7.31499	7.32761	7.41541	7.37871	7.30227	7.34201	7.314	7.33436	7.38652	7.35381	7.36665	7.37465	7.32691	7.28628	7.22522	7.34779	7.3075	7.22137	7.41075	7.37504
0BQoKpTnquedJ7xApI	8.21842	7.85419	8.1384	7.99858	7.75513	7.94535	7.91684	7.75299	7.87295	7.77082	8.30665	7.94807	7.86291	7.92133	7.8086	7.8445	7.93428	8.54249	7.65908	8.19993	7.91972	8.203	8.01503	8.19166	8.10305	7.80891	7.96374	7.91712	7.7879	7.95403	8.02517	8.17778	7.93715	8.04749	7.80645	7.82653	7.75117	7.8241	8.00424	7.93204	8.04071	7.78094	7.92325	7.77796	7.99023	7.78919	7.9815	7.99042	8.1511
0BQUQFBSI77VQETcQE	7.37085	7.39814	7.47376	7.39347	7.35766	7.5467	7.49775	7.34776	7.40905	7.42086	7.45282	7.3302	7.38591	7.4623	7.40831	7.36765	7.41667	7.41976	7.6546	7.75004	7.58535	7.7976	7.76038	7.90204	7.59023	7.42492	7.46134	7.52815	7.48915	7.46187	7.56326	7.49531	7.49853	7.56721	7.4383	7.48873	7.41034	7.51514	7.43473	7.50115	7.56514	7.4267	7.34431	7.38733	7.51941	7.51787	7.54789	7.55307	7.42762
0bRa8RYUkl4zTdQaCQ	7.2671	7.36925	7.55634	7.18358	7.26468	7.20385	7.55311	7.21355	7.3101	7.29182	7.14129	7.1569	7.40588	7.24081	7.29201	7.20561	7.65744	7.07411	7.72722	7.20301	7.7311	7.19973	7.18365	7.24725	8.22263	7.20581	7.24278	7.22255	7.25798	7.28782	7.17991	8.18445	7.37431	7.15083	7.22302	7.24755	7.26606	7.19319	7.19813	8.28936	7.33716	7.41298	7.26416	7.27475	7.9053	7.34511	7.2461	7.27249	7.22648
0brIJ6cF1H1E9SVCoA	7.16709	7.26159	7.16448	7.23447	7.25249	7.26247	7.24039	7.26737	7.24151	7.2001	7.22859	7.25591	7.23641	7.36801	7.18463	7.22991	7.23157	7.2247	7.2355	7.31945	7.25104	7.27964	7.25368	7.4147	7.25611	7.198	7.26942	7.21881	7.30047	7.26947	7.23597	7.17279	7.2027	7.24768	7.29772	7.26857	7.24063	7.14612	7.14521	7.23353	7.23482	7.21755	7.30668	7.30186	7.20206	7.28616	7.25928	7.20133	7.20021
0BS0sEiEI8g9U734t0	7.19363	7.26597	7.20165	7.24734	7.22187	7.16514	7.26275	7.26616	7.20717	7.24568	7.17511	7.24732	7.22532	7.14282	7.15282	7.15146	7.13597	7.23983	7.20453	7.38462	7.22939	7.31619	7.26434	7.31945	7.22908	7.20962	7.13523	7.27297	7.30047	7.24888	7.16057	7.21642	7.23935	7.24645	7.14508	7.18925	7.22049	7.23125	7.22389	7.28653	7.25524	7.21666	7.22348	7.17844	7.2321	7.27881	7.19833	7.16739	7.24898
0bt1dFXdKOiShLoK4A	7.22329	7.28124	7.32397	7.33002	7.28293	7.22046	7.22446	7.22703	7.27989	7.29447	7.32376	7.32395	7.26658	7.25268	7.20113	7.28967	7.25568	7.33489	7.20181	7.23559	7.21709	7.30613	7.31635	7.35431	7.26847	7.18472	7.22311	7.22534	7.21138	7.24501	7.18303	7.2702	7.15644	7.27931	7.21697	7.21802	7.2103	7.24452	7.24323	7.25771	7.21376	7.19776	7.29791	7.228	7.23436	7.21183	7.26741	7.29896	7.33364
0buQJXgeI.h.F_J.tI	7.22968	7.22594	7.2058	7.27677	7.14914	7.18247	7.27421	7.2111	7.20503	7.1994	7.19824	7.17671	7.19841	7.1773	7.19721	7.16619	7.16287	7.17013	7.30203	7.55048	7.23984	7.21909	7.42912	7.5796	7.29223	7.25131	7.16583	7.21692	7.23642	7.19319	7.18407	7.21546	7.32255	7.19391	7.16234	7.29463	7.14692	7.2286	7.1863	7.25888	7.19388	7.20861	7.23107	7.2802	7.25027	7.34511	7.2894	7.22747	7.27386
0buU7iXv1.cS0UvRkk	7.16873	7.13749	7.09311	7.14844	7.14993	7.18747	7.11032	7.16748	7.14016	7.12324	7.14917	7.13057	7.16131	7.11644	7.15648	7.15458	7.17119	7.10826	7.18055	7.17489	7.18152	7.12391	7.13559	7.13603	7.16331	7.10352	7.16128	7.16403	7.15807	7.10049	7.17373	7.16078	7.11006	7.13269	7.20327	7.14916	7.10586	7.09298	7.2616	7.1573	7.1458	7.1794	7.09594	7.17939	7.19233	7.14715	7.15943	7.15194	7.13666
0BVQ9fNXhU1HhdUXhU	7.22778	7.29702	7.33123	7.42709	7.34644	7.22433	7.31336	7.28663	7.2852	7.40432	7.36961	7.31692	7.23641	7.38937	7.32236	7.33952	7.31845	7.32374	7.37578	7.32125	7.39724	7.2725	7.30523	7.22847	7.36546	7.27845	7.39251	7.25601	7.4404	7.24211	7.31656	7.28691	7.37101	7.32645	7.26262	7.2626	7.26445	7.37189	7.33126	7.22558	7.24495	7.37258	7.28899	7.38302	7.32417	7.31153	7.28416	7.26093	7.38666
0bXcbaCQhWIK7rEK7o	7.13623	7.16982	7.17089	7.17372	7.14275	7.19123	7.13392	7.38177	7.19488	7.17739	7.20867	7.17908	7.09838	7.17418	7.13212	7.17388	7.15121	8.60199	7.19059	7.17881	7.20454	7.20198	7.20046	7.15187	7.20308	7.18888	7.14201	7.20629	7.17098	7.19635	7.23125	7.26915	7.172	7.19628	7.16078	7.1639	7.1363	7.17519	7.15823	7.16206	7.14805	7.23344	7.19069	7.19914	7.58977	7.13615	7.19631	7.42039	7.19522
0C.ggFEnjpIAHSHt5A	7.98133	8.65335	7.87197	9.57365	8.25555	7.23472	7.64179	8.62802	7.74461	8.49305	8.37264	8.95132	8.29028	9.99987	8.37233	9.37899	9.75056	7.94481	7.12141	7.17113	7.1317	7.08377	7.08916	7.04603	7.08208	7.37069	8.87917	7.26783	7.18555	7.15195	7.16057	7.08067	7.13171	7.20695	8.28935	7.07615	9.2762	7.42116	7.11793	7.13083	7.67533	8.57333	9.29451	8.70854	10.1358	7.12604	7.06759	7.17289	8.20266
0c0eiWNUi4W1c0eiWM	7.10859	7.11793	7.13912	7.09789	7.16342	7.15655	7.19717	7.16388	7.09919	7.15207	7.1832	7.17908	7.21065	7.08183	7.14826	7.15924	7.15979	7.0702	7.14742	7.17242	7.16744	7.07294	7.08588	7.06779	7.09395	7.10481	7.15447	7.1982	7.14636	7.17363	7.14678	7.08946	7.11578	7.02009	7.17091	7.09302	7.13541	7.14112	7.13977	7.12596	7.14127	7.07957	7.1379	7.18505	7.10131	7.09646	7.12402	7.19915	7.16778
0c0T.MP1Fx.UNzvUFw	7.16047	7.22022	7.23333	7.23522	7.18778	7.3062	7.18956	7.23685	7.25611	7.18418	7.23838	7.18145	7.25839	7.16501	7.18559	7.11989	7.16894	7.17899	7.2065	7.24335	7.23079	7.20841	7.19651	7.28278	7.22404	7.17728	7.23236	7.27193	7.21181	7.28366	7.27271	7.18872	7.14637	7.2728	7.14035	7.18257	7.20003	7.26577	7.24647	7.2991	7.25064	7.22288	7.21874	7.13648	7.20753	7.3045	7.27507	7.20677	7.2602
0C1LnhfhdIFBquVFEg	7.40689	7.3949	7.34553	7.29606	7.36807	7.4306	7.41567	7.4221	7.42473	7.30586	7.38865	7.3958	7.44484	7.38098	7.36359	7.35339	7.38417	7.35821	7.45722	7.64083	7.47394	7.40142	7.38066	7.42954	7.59023	7.37507	7.40029	7.42735	7.35784	7.35568	7.32601	7.35316	7.39958	7.39265	7.46061	7.4483	7.37947	7.33833	7.40795	7.36947	7.40728	7.33422	7.33207	7.38733	7.3915	7.54414	7.3955	7.441	7.40275
0C3Sunm7rp05ew1QT0	10.9371	10.5741	11.1624	10.4323	10.3904	11.3009	11.6385	10.4624	11.0193	12.1042	11.6375	10.1127	11.5992	10.9467	10.939	12.1062	11.0743	11.5219	9.11211	9.73977	9.54371	9.96429	9.43285	9.48925	9.34891	9.96911	11.1423	9.45051	9.58345	9.7798	9.5771	9.49345	9.77097	9.87635	12.1913	10.2054	10.953	10.0084	9.94048	10.082	9.49951	11.7395	11.8673	10.9248	11.799	9.60608	9.66926	9.41027	9.5564
0c51FQuey3dB5ff_vc	7.1	7.18517	7.10016	7.11406	7.07002	7.08208	7.11732	7.09481	7.15403	7.12061	7.08995	7.07554	7.01776	7.11232	7.12418	7.1006	7.08817	7.10902	7.13401	7.23772	7.18227	7.13387	7.16051	7.18692	7.18192	7.09177	7.10586	7.08916	7.13384	7.04059	7.12867	6.98536	7.01593	7.0813	7.08986	7.18977	7.12561	7.18931	7.12996	7.14894	7.13674	7.19412	7.09763	7.14129	7.076	7.12954	7.19481	7.05031	7.12297
0C5LX0ttbu6FKF5_ec	7.23344	7.17485	7.17284	7.10904	7.22725	7.14559	7.1997	7.21355	7.21142	7.14379	7.22445	7.17592	7.1179	7.18578	7.177	7.20412	7.09436	7.16569	7.15473	7.1853	7.19455	7.19688	7.19146	7.16558	7.21064	7.17621	7.19435	7.1533	7.21583	7.2067	7.16459	7.19415	7.17642	7.20221	7.21773	7.17704	7.21285	7.09788	7.20779	7.16442	7.22259	7.11636	7.23107	7.20569	7.22759	7.20928	7.19833	7.14862	7.07182
0c6Lo3z4L9IQ6O6rII	7.48044	7.50282	7.50214	7.49941	7.53264	7.51386	7.45151	7.48254	7.5518	7.5554	7.37066	7.54598	7.31834	7.60221	7.45867	7.48948	7.52103	7.45252	7.38651	7.51001	7.368	7.45251	7.28722	7.33524	7.57353	7.43048	7.46241	7.49018	7.44979	7.43746	7.56169	7.51859	7.48721	7.50397	7.51113	7.20981	7.52496	7.44101	7.44579	7.48175	7.45562	7.44775	7.57192	7.50446	7.61753	7.3065	7.333	7.54929	7.43543
0CaOkkeCBCVSvUvUq0	7.67426	7.84272	8.28702	7.82732	7.92354	7.6236	7.61088	7.74861	8.2164	8.09995	8.27148	7.98466	8.08368	8.06503	8.04727	7.91487	7.85602	7.65921	8.76326	8.48026	8.25197	8.18625	8.11974	8.24617	8.27993	7.92074	7.86969	8.42194	8.2102	8.08165	8.0163	8.88053	8.32322	8.00554	8.06918	8.23435	7.88981	8.23056	8.03228	8.0459	8.38642	7.9075	8.11209	7.76669	8.04854	8.41541	8.43361	8.14721	8.25042
0CBX4XqmwwI4XoVeVU	7.84627	7.67311	7.66077	7.95061	7.89783	7.64551	8.06491	8.16451	7.80101	7.72351	8.2628	9.16705	7.9759	7.79952	7.61189	8.08998	7.96468	9.82195	7.79982	7.63737	7.92523	8.74896	8.54291	8.56857	9.17447	8.14983	8.49463	7.73148	9.363	8.34481	7.79338	8.12139	8.7186	8.15467	7.83419	8.22749	8.84835	8.42975	8.35874	8.99646	7.80746	8.09684	7.66446	7.94388	8.54939	8.62821	8.23293	8.74611	8.85197
0CCfqLbpqrd2UVf1og	7.40297	7.37984	7.37028	7.27077	7.39898	7.3287	7.46084	7.34441	7.62447	7.37693	7.50185	7.32708	7.39159	7.26331	7.37908	7.3829	7.4336	7.40765	7.48663	7.58942	7.48034	7.38203	7.5379	7.76252	7.46929	7.56522	7.46561	7.52122	7.49044	7.55189	7.43406	7.56671	7.47578	7.47863	7.2912	7.35233	7.34877	7.49205	7.52706	7.4984	7.52579	7.31957	7.34912	7.49497	7.44037	7.48881	7.46227	7.58162	7.51779
0cCksOJoOkBUp7p4oo	7.28618	7.31817	7.33711	7.35946	7.35616	7.40471	7.43905	7.38177	7.38019	7.32996	7.32967	7.30518	7.38026	7.33952	7.25225	7.34396	7.29058	7.38333	7.47469	7.37862	7.30455	7.23187	7.3572	7.77191	7.45442	7.23051	7.27405	7.23638	7.4323	7.26549	7.34052	7.21928	7.3699	7.35005	7.40011	7.49326	7.39906	7.24319	7.33689	7.316	7.31043	7.27637	7.35547	7.37089	7.27869	7.38027	7.43364	7.32958	7.30705
0CCoJ16qHqKH_RfpwI	7.32994	7.29916	7.2669	7.33215	7.29659	7.39319	7.29264	7.33315	7.29658	7.32577	7.29189	7.31848	7.30959	7.34334	7.37137	7.3051	7.26063	7.29711	7.54692	7.646	7.49677	7.66808	7.62789	7.84373	7.78329	7.34164	7.33728	7.44946	7.51212	7.35927	7.38749	7.45556	7.4203	7.34409	7.29555	7.48418	7.27968	7.32821	7.41019	7.44074	7.37888	7.31383	7.28082	7.32335	7.39456	7.47077	7.55027	7.39151	7.30461
0cCok79EunocWIn6HE	7.93508	7.32512	7.49939	7.50488	9.39059	7.45063	7.46858	7.33654	7.24284	7.43657	7.19186	7.31457	7.57732	7.37585	7.32143	7.4296	8.28289	7.3119	8.54796	7.16806	7.20604	9.29186	7.19651	9.0065	7.24114	7.18888	7.30522	7.23914	7.20232	7.22562	7.20866	7.23052	7.35557	7.15925	7.31357	7.20642	7.66828	7.28819	7.22496	7.24382	8.92012	7.81225	7.40538	7.28563	8.25654	7.878	7.20242	7.24513	7.42874
0CEAVeVEo50SlUevOo	7.23654	7.19112	7.28033	7.19434	7.29356	7.24126	7.20471	7.22213	7.18521	7.23757	7.26043	7.20506	7.21173	7.25505	7.19331	7.23571	7.26001	7.22757	7.2022	7.18517	7.1998	7.18311	7.18267	7.15601	7.18873	7.21706	7.16469	7.21215	7.16518	7.21775	7.17475	7.13133	7.17421	7.18319	7.24629	7.19662	7.22556	7.19319	7.14521	7.2165	7.25639	7.22288	7.26229	7.18693	7.27643	7.22633	7.19083	7.19042	7.24149
0CeU0l4tSjh7kSCr5U	7.2134	7.29845	7.21278	7.26701	7.15709	7.21149	7.26275	7.24298	7.1636	7.2407	7.23626	7.25044	7.21173	7.16501	7.20606	7.22845	7.23593	7.14702	7.21306	7.30879	7.22551	7.19547	7.23416	7.19471	7.1972	7.16965	7.16015	7.20727	7.21492	7.20772	7.16057	7.18088	7.22539	7.19984	7.14745	7.3512	7.19143	7.15617	7.17983	7.25537	7.19056	7.23081	7.25477	7.24828	7.16006	7.17031	7.23162	7.23406	7.29114
0CFNJeuNZnYpRQpd3g	7.21939	7.18846	7.22479	7.15381	7.26544	7.20258	7.17667	7.15908	7.22598	7.23254	7.26275	7.26294	7.07344	7.19449	7.16947	7.17235	7.16287	7.2355	7.2089	7.23559	7.25479	7.19228	7.21685	7.18213	7.19374	7.16744	7.21158	7.15811	7.18823	7.20975	7.1925	7.20049	7.18303	7.25384	7.20785	7.19186	7.18625	7.19061	7.2497	7.22785	7.20714	7.15404	7.18426	7.228	7.2423	7.2277	7.20139	7.21221	7.18898
0CFPxRLQzHoqU5PPT4	7.16873	7.07351	7.14822	7.05047	7.15152	7.12626	7.1609	7.11737	7.10707	7.12673	7.12681	7.1137	7.26971	7.20006	7.16573	7.14285	7.152	7.05286	7.09375	7.16437	7.16291	7.09492	7.09626	7.07474	7.11945	7.05104	7.1852	7.18112	7.14535	7.15428	7.15363	7.06273	7.0951	7.13148	7.22227	7.0983	7.11666	7.05765	7.1463	7.14894	7.15369	7.10255	7.09426	7.0602	7.09855	7.08026	7.12565	7.17179	7.05804
0CH117dqh8pNNApKuo	7.46795	7.38576	7.43188	7.48469	7.47725	7.43347	7.42035	7.35996	7.3726	7.45424	7.42719	7.45382	7.45783	7.44019	7.43739	7.39672	7.47699	7.45014	7.50754	7.43333	7.27107	7.43284	7.4555	7.20101	7.23741	7.52343	7.36787	7.51424	7.58057	7.54286	7.53145	7.54741	7.59179	7.52735	7.32927	7.38348	7.35374	7.40932	7.52602	7.47194	7.55868	7.34632	7.46161	7.44309	7.33819	7.45785	7.57737	7.52119	7.48858
0chM5d4KgAST_oJLbk	7.20304	7.15053	7.2058	7.13068	7.14914	7.12746	7.19591	7.20255	7.18219	7.11885	7.20313	7.13057	7.12666	7.16702	7.13035	7.12626	7.13922	7.20524	7.15434	7.19314	7.21156	7.18502	7.17021	7.17009	7.18192	7.12132	7.12957	7.13593	7.22111	7.1612	7.14099	7.14955	7.18742	7.16286	7.15765	7.18512	7.07771	7.15114	7.17228	7.1369	7.07807	7.18954	7.18426	7.1566	7.20643	7.17202	7.21318	7.11742	7.14164
0ChPHncLvEhEwsx6Ak	7.30027	7.30976	7.28103	7.28349	7.34494	7.3644	7.37701	7.41056	7.37674	7.36328	7.2589	7.36284	7.26246	7.42891	7.35396	7.28149	7.32406	7.26833	7.34438	7.55425	7.33331	7.38781	7.32786	7.60732	7.53408	7.36525	7.32358	7.29989	7.37386	7.33328	7.46842	7.3029	7.40723	7.25508	7.33636	7.32898	7.34376	7.45139	7.43362	7.36104	7.51236	7.28813	7.40247	7.34374	7.37091	7.31561	7.26193	7.40662	7.41751
0chyh1Lldd1QiEClPk	10.1667	10.0495	9.92524	9.85934	9.58436	9.84713	9.7496	10.0639	9.85225	9.50359	9.03053	9.6025	9.57532	9.35153	9.56	9.62252	10.0148	9.2196	10.2336	10.2562	9.8296	9.48061	9.68967	9.71859	10.4108	10.2068	9.50627	9.79509	10.2934	10.4629	10.0845	10.1372	9.54061	9.89692	9.76974	9.98313	9.16992	9.91564	10.283	9.64962	10.0582	9.73461	9.29028	9.6183	9.39092	9.59227	10.5044	9.92671	9.37438
0CI6rfnS0FJUp6Lkus	7.37872	7.33684	7.32265	7.26927	7.34644	7.36871	7.25026	7.26859	7.26403	7.31953	7.36124	7.18697	7.24736	7.15225	7.31115	7.29507	7.24026	7.28865	7.21524	7.28531	7.20255	7.23022	7.2117	7.25298	7.23307	7.31578	7.32243	7.38774	7.208	7.36407	7.2444	7.31743	7.33574	7.21643	7.34834	7.1877	7.2026	7.23655	7.29885	7.31998	7.33308	7.25511	7.21969	7.29466	7.24117	7.21311	7.23162	7.25751	7.26393
0cINR4euN7CdcdRKq0	8.08307	7.71591	7.82116	7.48716	7.55228	7.56155	7.78405	7.4775	7.60136	7.40648	7.71576	7.41693	7.86938	7.51155	7.41972	7.93451	7.59177	7.50818	7.61567	7.81954	7.55161	7.67295	7.81689	8.17474	7.62922	7.57319	7.53736	7.96216	7.6613	7.59704	7.93341	7.70203	7.60117	7.43433	7.69905	7.48532	7.73665	7.68872	7.54148	7.64863	7.48084	7.60043	7.50185	7.57997	7.35415	7.62007	7.68268	7.57547	7.54017
0CIV_CPrt9V9RK2_qQ	7.309	7.36459	7.35323	7.45404	7.4178	7.39463	7.33937	7.36106	7.41315	7.32438	7.37804	7.34423	7.29167	7.38182	7.38754	7.33121	7.34905	7.43502	7.27368	7.20439	7.40662	7.27675	7.30523	7.38258	7.32051	7.36742	7.41576	7.36477	7.2787	7.2963	7.26207	7.29048	7.34896	7.30786	7.37754	7.34557	7.35161	7.28688	7.29221	7.33072	7.33444	7.38279	7.3329	7.32868	7.42069	7.28616	7.2852	7.49766	7.27757
0cj.FJ59fxIScO6UdI	7.20445	7.1661	7.13852	7.22091	7.19012	7.10949	7.20346	7.15908	7.17838	7.15533	7.24626	7.13618	7.20518	7.19011	7.17417	7.1334	7.17119	7.19873	7.2355	7.18851	7.21028	7.20641	7.19721	7.18114	7.19969	7.17621	7.18634	7.17778	7.18214	7.21176	7.21752	7.21928	9.16815	7.17961	7.14666	7.19082	7.16363	7.16882	7.19813	7.23012	7.26573	7.36864	7.12749	7.26656	7.11713	7.16917	7.25499	7.23736	7.24773
0CjQl9d3R5KSUnTHqk	7.44256	7.51637	7.5704	7.55871	7.7117	7.69475	7.49165	7.55573	7.55789	7.53277	7.64758	7.55192	7.5853	7.56147	7.51975	7.47449	7.582	7.53731	7.78117	7.61634	7.5264	7.50656	7.58468	7.86503	7.65439	7.5348	7.53533	7.56077	7.47096	7.52804	7.67203	7.63929	7.52584	7.47712	7.50672	7.57727	7.58795	7.49316	7.50406	7.5039	7.54826	7.44252	7.46229	7.54396	7.52756	7.4793	7.7015	7.46825	7.48221
0cJXoitpl6HE0bFmi8	7.08737	7.13365	7.15941	7.1128	7.18934	7.0916	7.15156	7.19768	7.17222	7.12149	7.0865	7.12737	7.14089	7.08112	7.15924	7.19438	7.07923	7.1642	7.15934	7.17242	7.18779	7.15975	7.1474	7.13496	7.14293	7.17295	7.02886	7.18981	7.17208	7.10686	7.13812	7.1164	7.08	7.14721	7.0186	7.13239	7.02683	7.16122	7.06133	7.18087	7.11393	7.17008	7.10101	7.16992	7.14212	7.17721	7.17863	7.17069	7.0593
0CKBS_UkUV7Sc7ylXk	7.20445	7.23026	7.16767	7.27077	7.20489	7.21021	7.22936	7.19647	7.21213	7.25622	7.16155	7.2903	7.26144	7.27844	7.27926	7.25361	7.26623	7.20018	7.26445	7.18892	7.21421	7.23104	7.29159	7.20014	7.20531	7.25994	7.17493	7.20629	7.23707	7.21874	7.21864	7.2096	7.17311	7.24401	7.19715	7.19134	7.20944	7.26709	7.21101	7.18901	7.22813	7.27974	7.27991	7.25378	7.22422	7.22565	7.2283	7.25298	7.25895
0CKdc.d5PfnlFKU740	7.17358	7.10664	7.14884	7.13393	7.15152	7.10949	7.187	7.16988	7.13435	7.2236	7.10696	7.13937	7.19023	7.11896	7.17511	7.0876	7.15902	7.07098	7.2253	7.25856	7.21802	7.29484	7.22074	7.18213	7.24211	7.10739	7.12957	7.18441	7.26058	7.26253	7.16358	7.16565	7.19726	7.10589	7.23282	7.15321	7.13185	7.18031	7.19168	7.12351	7.13674	7.14737	7.18518	7.14033	7.19019	7.24048	7.18201	7.14419	7.17526
0cKL9ey17Di_ldLTVY	7.31656	7.60662	7.23761	7.14711	7.28141	7.30342	7.15824	7.27342	7.20646	7.22873	7.1373	7.15372	7.27715	7.30617	7.05299	7.19287	7.24705	7.92928	7.54442	7.97482	7.26649	7.17535	7.65837	7.10281	7.18848	7.69836	7.39362	7.28594	7.59117	7.88495	7.21528	7.33416	7.0765	7.10711	7.31572	7.17754	7.22724	7.26842	7.50827	7.08249	7.14353	7.2948	7.58112	7.38819	7.12471	7.38807	7.14909	7.33614	7.34678
0cLGO9C4iSS4nU7kiI	7.1899	7.24479	7.37961	7.22767	7.16737	7.13349	7.20968	7.18555	7.16123	7.45353	7.21142	7.21682	7.22017	7.18152	7.18176	7.20487	7.18368	7.23189	7.22907	7.47206	7.24104	7.20841	7.3329	7.28278	7.30918	7.22609	7.28446	7.27933	7.26416	7.20466	7.18722	7.23516	7.41159	7.24645	7.24778	7.23064	7.26606	7.22595	7.21208	7.2165	7.14918	7.2831	7.20742	7.21873	7.30111	7.21311	7.22446	7.1937	7.16654
0cMC6mYiinnu79eVSU	7.57521	7.43888	7.74111	7.6914	7.94898	7.44063	7.47785	7.58941	7.53644	7.50364	7.56278	7.62728	7.61546	7.53164	7.45711	7.66275	7.43139	7.46354	7.5992	7.7773	7.82558	7.27819	7.52902	7.24	7.91178	7.79784	7.43218	7.9604	7.65363	7.49779	7.77947	7.57258	7.6206	7.52445	7.39671	7.40701	7.40704	7.45254	7.50932	7.50115	7.55608	7.48527	7.69938	7.49973	7.51669	7.63386	7.4428	7.71415	7.45635
0Cn.nvukGo54JKt2kU	7.86275	7.96343	8.33138	7.57019	8.53704	7.38886	7.7072	7.34217	7.41861	8.86871	7.85316	8.32075	7.77343	8.03246	7.63188	7.90494	7.73944	7.20307	7.8774	8.51212	8.14795	7.96406	8.15933	7.48045	8.46043	8.72336	7.78999	8.39862	8.51602	8.45753	8.14089	8.89208	8.45222	7.68815	7.93395	8.00065	8.16461	8.19076	7.74797	8.06824	7.95772	7.58036	8.6062	7.38991	8.06346	8.13188	8.72539	8.09566	8.5617
0CNF16OiWMtC9Wqlug	7.3617	7.36525	7.38823	7.34764	7.33742	7.41047	7.75454	7.37201	7.37398	7.32438	7.33366	7.35044	7.45495	7.26917	7.32789	7.3621	7.49956	7.34934	7.30775	7.34926	7.26739	7.5253	7.46302	7.4954	7.58525	7.40712	7.35997	7.34385	7.435	7.36528	7.40123	7.47953	7.4841	7.36816	7.40688	7.44596	7.30988	7.33959	7.36624	7.42646	7.33444	7.40145	7.45062	7.41802	7.36046	7.46863	7.59126	7.5455	7.42986
0cod4OOGnqXXp_Fdzo	7.23219	7.35249	7.21841	7.32575	7.42639	7.30342	7.24532	7.25277	7.28454	7.17739	7.33166	7.23481	7.25335	7.2586	7.24418	7.29305	7.22907	7.24272	7.37046	7.58394	7.33706	7.64	7.49646	7.37399	7.52707	7.18785	7.26479	7.28819	7.33066	7.30719	7.2444	7.21642	7.22216	7.24158	7.23957	7.33007	7.25467	7.29212	7.2314	7.29783	7.25064	7.24303	7.20461	7.21687	7.18488	7.30951	7.23933	7.2928	7.28005
0connsU_TX9QEdV.U4	7.58998	9.1341	7.81375	7.58437	7.47589	8.8896	8.65352	8.29415	8.73801	7.98069	8.0618	7.41543	8.69578	7.78978	8.57043	8.22636	7.58004	7.61376	8.13913	7.89174	8.34103	8.29225	8.24324	8.14061	7.99461	7.50772	7.75313	7.47287	8.2531	8.21572	7.9192	8.05533	8.20984	8.46033	8.59679	8.46405	7.64245	8.44813	7.86731	8.36055	7.60188	8.16624	8.09447	8.20317	8.75853	8.15937	8.16171	8.06769	7.44979
0cpPqg1JDgQB9eVRqk	7.22587	7.31117	7.23404	7.20162	7.31251	7.24389	7.26149	7.24175	7.29389	7.2668	7.23767	7.21995	7.1492	7.15807	7.35308	7.25361	7.27441	7.38089	7.27083	7.25993	7.27584	7.20467	7.22134	7.17569	7.19225	7.21337	7.26247	7.31348	7.19016	7.25373	7.35369	7.27667	7.29418	7.21169	7.25002	7.40346	7.23647	7.17519	7.25186	7.24382	7.28254	7.21309	7.23202	7.2178	7.23776	7.31869	7.19381	7.36694	7.29237
0Cq3veS6IIT3rhSH.k	9.7691	11.0149	10.0656	9.69311	10.272	9.42101	10.0628	10.2308	9.632	8.42559	9.98059	10.231	9.9017	9.9518	10.0597	9.89366	10.2309	11.1493	9.59628	8.96184	10.1724	10.5988	9.89837	10.1479	9.76773	8.25605	8.99559	9.40299	8.8208	9.9178	9.53386	8.67484	8.80868	9.22921	8.90827	9.43628	9.83218	9.26086	9.28772	9.55426	8.79995	10.285	9.85488	10.2011	11.3367	9.10554	10.5909	9.59671	9.84531
0cq8uXHBOyUccQoTQU	7.24569	7.17485	7.20096	7.282	7.27305	7.30064	7.34529	7.21722	7.33058	7.22036	7.28487	7.24263	7.27393	7.32879	7.27827	7.26277	7.27696	7.2175	7.29316	7.38863	7.22065	7.37246	7.18063	7.33524	7.21148	7.21337	7.26826	7.25124	7.33066	7.27448	7.26338	7.31338	7.2027	7.31068	7.20785	7.19502	7.2717	7.32056	7.21745	7.32132	7.2248	7.88859	7.29168	7.24644	7.31872	7.29471	7.27312	7.3002	7.29727
0CqA9a4M6DyCCIryCU	7.36758	7.28052	7.28243	7.25567	7.2563	7.3062	7.30635	7.3731	7.28587	7.25995	7.25587	7.1972	7.51463	7.29534	7.30547	7.27599	7.34905	7.19727	7.17167	7.19167	7.19105	7.22422	7.25828	7.17009	7.17597	7.26603	7.20698	7.29869	7.21963	7.30609	7.24318	7.29784	7.29961	7.2626	7.2766	7.16724	7.32335	7.33075	7.2497	7.11984	7.35228	7.3623	7.22537	7.25835	7.19341	7.20992	7.19481	7.31919	7.27881
0Cqadaamh2iammi4Vo	8.20153	8.49563	8.0553	7.74095	8.04339	7.69226	8.18547	7.83517	7.82411	8.02839	7.33969	7.51914	7.82226	7.38013	7.89215	7.76646	8.60474	7.75244	8.721	7.91491	7.29668	7.21909	7.19905	7.25694	8.12886	7.75725	7.79674	7.47867	7.21138	7.84093	8.64137	7.6758	8.61281	7.33375	7.36925	8.052	7.38492	7.9596	8.94975	7.8196	7.9381	7.4925	7.94003	8.06882	7.49089	7.73507	7.80492	8.27274	8.73007
0CQkQKV2JKLKXoi9Co	7.28137	7.27472	7.32794	7.35531	7.34419	7.3062	7.25398	7.30085	7.28787	7.30518	7.28059	7.33332	7.26762	7.39595	7.71211	7.31237	7.29857	7.31978	7.34694	7.19275	7.23984	7.30123	7.19767	7.24913	7.21423	7.21337	7.24278	7.35913	7.26235	7.28992	7.18722	7.28691	7.22324	7.30366	7.34342	7.24906	7.31139	7.31672	7.23785	7.36665	7.29122	7.2898	7.31014	7.33844	7.20424	7.33334	7.38113	7.25411	7.31434
0cqyxCg6_oulbShw3U	7.08933	7.16182	7.15068	7.14048	7.09738	7.10471	7.09045	7.11856	7.13017	7.13278	7.12518	7.11128	7.1223	7.18046	7.10943	7.08188	7.13759	7.13722	7.13516	7.18	7.17373	7.17023	7.16485	7.13915	7.13465	7.10481	7.12957	7.10161	7.16018	7.13652	7.11577	7.09668	7.07299	7.17723	7.10362	7.13075	7.13363	7.13987	7.11573	7.16324	7.14692	7.10849	7.13529	7.15756	7.23776	7.13105	7.17244	7.17069	7.10303
0CT14T0JkYurlnunHk	8.32534	8.42975	8.57211	8.18017	8.95901	8.23718	8.24244	8.34542	8.24741	8.98456	8.05404	8.31308	8.16451	9.14868	8.3444	8.58209	8.48365	7.94532	8.79224	9.28096	8.92173	8.50826	10.07	8.97897	10.2095	10.2773	8.78965	8.76173	9.06221	9.099	9.76682	9.32516	9.62519	8.65657	9.17802	9.40896	9.39634	8.96978	8.73781	8.60781	8.77624	8.96882	9.10492	10.2717	8.30337	9.53307	8.74971	9.1745	9.12409
0cT4f7kNXdPOz64HSI	7.23282	7.37984	7.19615	7.41468	7.06667	7.21149	7.26149	7.28424	7.21563	7.46123	7.22376	7.21447	7.3312	7.50384	7.33337	7.45423	7.32971	7.16717	7.21935	7.22001	7.2013	7.26304	7.30836	7.17709	7.22207	7.14089	7.2532	7.16403	7.29257	7.18461	7.18512	7.20255	7.18303	7.21643	7.52239	7.22355	7.3129	7.36451	7.17012	7.15492	7.20052	7.46775	7.78896	7.25652	7.62168	7.29762	7.27024	7.19806	7.27881
0CtCopYKLu31Un__KU	7.10384	7.13203	7.12962	7.14978	7.1547	7.18372	7.19844	7.14474	7.21072	7.10544	7.09253	7.10886	7.21913	7.15905	7.10857	7.0876	7.14084	7.09669	7.17823	7.17152	7.19905	7.16159	7.10006	7.16333	7.14293	7.20677	7.10812	7.16049	7.15112	7.15311	7.17784	7.16078	7.16535	7.11932	7.17635	7.10379	7.13007	7.15995	7.07366	7.17032	7.1208	7.13196	7.12577	7.12491	7.09947	7.12604	7.1327	7.17289	7.1765
0CU36wP1UEu4LyD19I	10.6889	11.991	11.431	11.8359	11.5682	10.8285	10.9627	11.1841	11.6766	11.8477	11.8846	11.4985	11.2139	12.6577	12.1555	11.7097	11.703	11.6567	8.34752	8.24752	7.95835	7.85281	8.02534	7.74587	8.0209	8.94846	12.3528	8.84555	8.12631	8.5121	8.65528	8.68038	8.78326	9.13966	12.2337	7.8867	11.7812	9.70941	8.3673	8.61164	8.70661	11.8564	12.0636	12.1706	12.1456	8.02288	8.12987	8.49224	9.93863
0CU5JedQoSopYooJE8	7.11891	7.12356	7.10677	7.19145	7.09079	7.17007	7.11453	7.11499	7.2198	7.16258	7.1357	7.13857	7.17425	7.12928	7.09834	7.13498	7.12856	7.10518	7.1578	7.17307	7.20355	7.19178	7.17486	7.12948	7.16973	7.18785	7.15334	7.1057	7.1867	7.18244	7.17681	7.1164	7.14524	7.11323	7.04877	7.16869	7.2264	7.11138	7.1234	7.15611	7.11508	7.16067	7.10101	7.12394	7.12949	7.15415	7.21488	7.14308	7.12297
0cuSE4IA4yOQ7qLy3I	7.09323	7.10333	7.14274	7.15652	7.16974	7.15045	7.17797	7.14593	7.14755	7.11084	7.14603	7.2082	7.10143	7.14282	7.13123	7.1334	7.13515	7.1575	7.18596	7.17987	7.1687	7.1411	7.15177	7.15398	7.15595	7.13608	7.09909	7.19194	7.16662	7.14489	7.1666	7.12865	7.12944	7.17484	7.16858	7.16343	7.15222	7.15995	7.17983	7.16561	7.17499	7.15973	7.09679	7.13841	7.11057	7.14502	7.17386	7.16519	7.12795
0CUXVlIiu06n1AL3VU	7.11518	7.51872	7.17938	7.22918	7.21339	7.22175	7.10609	7.24298	7.14428	7.17433	7.17138	7.14496	7.28151	7.17418	7.16853	7.06954	7.0926	7.19072	7.19678	7.1849	7.18804	7.15054	7.16695	7.17372	7.15381	7.10739	7.08442	7.09055	7.17318	7.16689	7.17168	7.1786	7.13962	7.11078	7.10281	7.15504	7.14869	7.18416	7.12121	7.18437	7.70855	7.05216	7.18793	7.15851	7.18806	7.1669	7.12118	7.09036	7.22773
0CVF5Bd7Sy3t4N.FL0	8.01769	8.9322	8.02008	8.02268	8.37663	8.99237	8.70146	9.40089	8.57638	7.90774	8.32542	8.4243	8.63035	8.43348	8.7898	7.87793	8.26585	8.23363	9.53183	8.95823	8.46421	8.03952	8.9206	8.50781	8.54045	9.06563	9.17697	9.3096	9.0051	8.73361	9.13799	8.93604	8.87118	8.60007	8.69936	9.04809	9.15509	8.77475	9.36278	8.83984	9.18737	8.7038	8.38025	9.28169	7.97126	9.17963	9.21144	8.92557	8.8536
0CWsl2oeg4HqfjS6nQ	7.09808	7.10903	7.17806	7.20825	7.1291	7.07494	7.1075	7.04712	7.12256	7.09171	7.17659	7.07635	7.04107	7.13016	7.14194	7.09898	7.09436	7.07411	7.18325	7.18198	7.25479	7.19992	7.192	7.17888	7.19066	7.18049	7.07199	7.19509	7.20717	7.20053	7.19676	7.08946	7.22539	7.15083	7.14114	7.22481	7.22809	7.15114	7.15173	7.19364	7.15931	7.1075	7.12922	7.06417	7.20315	7.12703	7.20931	7.15416	7.09431
0d.e1RQ.5_v3j9Hi_o	7.29903	7.31397	7.24763	7.27752	7.29356	7.21149	7.39549	7.20011	7.31963	7.21642	7.25436	7.28561	7.27076	7.31973	7.25023	7.26836	7.31706	7.32692	7.31477	7.24573	7.30002	7.36299	7.29012	7.32991	7.22612	7.23576	7.3407	7.28482	7.49942	7.26847	7.21306	7.25113	7.23076	7.2754	7.3107	7.44948	7.3159	7.25249	7.34929	7.29783	7.2801	7.29813	7.30841	7.26656	7.28996	7.31357	7.34038	7.25979	7.23024
0D0qjuoLqimqKjfh34	7.61621	7.55217	7.54475	7.60668	7.55166	7.6249	7.53239	7.59988	7.62904	7.65892	7.67993	7.60384	7.62837	7.60091	7.62777	7.53824	7.65559	7.69201	7.85743	8.21384	7.97334	8.20877	8.06025	8.45441	8.12293	7.63111	7.65781	7.84804	8.04746	7.71854	7.75627	7.70461	7.6699	7.70193	7.56898	7.90593	7.52017	7.53351	7.63143	7.78971	7.73747	7.59311	7.61834	7.59976	7.74584	7.91351	8.05762	7.69113	7.5601
0d14eKj0rX5FFHFdF4	7.31214	7.57637	7.65215	7.29606	7.26088	7.20893	7.28464	7.35996	7.31758	7.48332	7.23486	7.20035	7.42171	7.40561	7.39174	7.40799	7.23095	7.24707	7.26097	7.58394	7.25959	7.65165	7.48355	7.76723	7.54452	7.32701	7.35884	7.32246	7.37655	7.38958	7.30127	7.23794	7.26722	7.39265	7.45015	7.58565	7.24396	7.44101	7.28012	7.62774	7.30912	7.48816	7.41621	7.20476	7.51486	7.51889	7.43364	7.3052	7.29605
0d1S979f4ok1UoE5eU	7.32227	7.32373	7.26761	7.32289	7.25478	7.39174	7.25398	7.2393	7.30332	7.25622	7.25436	7.23325	7.32088	7.20006	7.32328	7.22991	7.26436	7.30486	7.2022	7.21348	7.25636	7.17938	7.21685	7.17502	7.19813	7.37507	7.27868	7.3834	7.18785	7.33212	7.35369	7.35167	7.27905	7.31351	7.26114	7.19822	7.28835	7.318	7.29663	7.36385	7.34126	7.29397	7.30928	7.32335	7.23097	7.21765	7.21151	7.35344	7.21897
0d1WrVRApNCUpV20eU	7.28137	7.30694	7.28523	7.31859	7.28065	7.13107	7.11453	7.1352	7.26667	7.29314	7.26986	7.26997	7.17425	7.28867	7.19331	7.25855	7.23841	7.29865	7.22582	7.19804	7.2193	7.21794	7.19484	7.23161	7.23063	7.23489	7.23699	7.21311	7.3244	7.18135	7.16863	7.24261	7.2683	7.22833	7.22227	7.19876	7.17932	7.22463	7.2616	7.26358	7.18723	7.22729	7.17426	7.26747	7.24003	7.17317	7.21546	7.15305	7.3107
0D3CJfoVi7unKvleno	9.03805	8.36154	8.50781	8.79811	8.53538	8.74863	9.28827	7.89529	8.44477	8.95328	8.48153	8.32457	8.48487	8.45531	8.16179	8.5862	8.09768	8.46248	8.27212	8.3758	8.83279	8.84219	8.17497	9.36248	8.60495	9.08696	8.14153	8.42976	8.62924	8.55569	8.33553	8.46837	8.75245	9.03085	8.44166	8.52502	8.08019	8.65445	8.52821	9.17213	8.76698	8.06182	8.46345	7.82253	8.87451	8.63508	8.78267	8.38952	8.41662
0d5bp9RbVfXR9Rl7RA	7.35778	7.47401	7.37341	7.39011	7.45874	7.48602	7.3633	7.55184	7.47541	7.5838	7.51711	7.61316	7.42316	7.23843	7.23812	7.47282	7.35195	7.52544	7.38651	7.54289	7.39992	7.21577	7.33972	7.18151	7.32548	7.2375	7.34752	7.29279	7.41735	7.2816	7.24076	7.30419	7.45576	7.24768	7.42234	7.60941	7.3329	7.26312	7.29885	7.26595	7.2801	7.39681	7.47586	7.46931	7.43352	7.58522	7.52372	7.29649	7.32764
0D5HTuh6hbmJ5bury0	8.17672	8.43084	8.22646	8.14715	7.80338	10.0684	8.59279	8.4707	8.36396	10.0447	7.90501	8.66995	9.09258	8.8273	9.34648	8.41506	9.20247	9.268	10.1917	9.81298	8.98128	8.49287	8.21277	9.12337	8.55865	9.98334	8.11846	8.50753	11.0017	8.38939	9.56453	9.37163	7.92347	8.59173	9.10986	9.03338	7.63645	9.51213	9.04845	8.35589	9.51677	7.70433	8.54022	8.12505	10.9535	8.98058	9.65381	10.2532	8.65689
0d64J4pKHouqgLrKIs	7.36104	7.37588	7.38884	7.39948	7.37548	7.38022	7.3633	7.39785	7.38088	7.32996	7.51508	7.36592	7.38591	7.41895	7.40585	7.37133	7.34544	7.36954	7.61216	7.57476	7.34593	7.71269	7.52902	7.74587	7.56508	7.31679	7.38358	7.47577	7.45245	7.43378	7.49372	7.40107	7.48928	7.41425	7.33707	7.40582	7.36845	7.44794	7.38093	7.50938	7.43292	7.44027	7.3877	7.39077	7.4177	7.38696	7.333	7.45467	7.36451
0d6LivX6v4N_leRNWw	7.22841	7.23243	7.16575	7.30119	7.22955	7.19752	7.22936	7.27824	7.27063	7.33066	7.21759	7.30596	7.16655	7.3125	7.21002	7.26067	7.29992	7.31741	7.22907	7.19151	7.20479	7.21069	7.33972	7.261	7.16092	7.1607	7.2833	7.18441	7.29368	7.28574	7.18303	7.22117	7.16868	7.24401	7.33353	7.20698	7.2757	7.24187	7.29332	7.26595	7.26691	7.29647	7.36642	7.22244	7.3792	7.21896	7.37983	7.21003	7.24149
0d70QiADFN6KsAwhfs	7.25049	7.19651	7.21983	7.25567	7.22725	7.23733	7.2768	7.27704	7.17531	7.15777	7.30186	7.25903	7.22634	7.21028	7.25326	7.20784	7.25754	7.2009	7.19214	7.18105	7.18929	7.19859	7.16314	7.17721	7.18561	7.24701	7.20583	7.22626	7.24388	7.32064	7.23478	7.22306	7.27045	7.21287	7.24256	7.16869	7.21115	7.29604	7.2616	7.23467	7.26691	7.16914	7.22443	7.25926	7.25482	7.2277	7.20931	7.33351	7.33004
0d7VOWguneodFHUnfQ	7.17913	7.14649	7.15503	7.17372	7.20489	7.13469	7.20471	7.17228	7.18446	7.13278	7.11613	7.17355	7.18542	7.16301	7.18944	7.11989	7.12773	7.16271	7.2454	7.19398	7.25032	7.17104	7.18892	7.17709	7.20472	7.14682	7.09458	7.12953	7.2339	7.11065	7.16964	7.13531	7.24685	7.18319	7.15452	7.22355	7.12472	7.10401	7.18199	7.14534	7.1356	7.19321	7.10779	7.10841	7.17962	7.20489	7.26648	7.14751	7.18898
0d7VSJLRXUV5PyCjL8	7.26828	7.38248	7.38146	7.34974	7.39241	7.21276	7.21463	7.27824	7.3519	7.39423	7.34578	7.37363	7.28262	7.20344	7.30926	7.38773	7.32335	7.41088	7.2022	7.22958	7.23325	7.32831	7.18166	7.16649	7.18506	7.198	7.33158	7.14098	7.1677	7.23438	7.20429	7.26915	7.35337	7.2913	7.29483	7.20475	7.23647	7.42586	7.33801	7.21423	7.25179	7.24908	7.23392	7.2802	7.43057	7.24953	7.20346	7.17399	7.34678
0d83FzheYnlRRVS__Y	8.97479	8.85107	9.83549	9.5252	9.10888	8.32933	8.58129	8.79461	9.18283	9.9788	8.6707	8.74013	8.84248	8.84447	8.4804	8.65431	8.78415	8.29123	8.97336	9.05176	9.29419	8.37843	8.58186	9.08614	8.35997	9.39568	8.78121	9.42673	8.41423	9.13228	9.26795	9.44004	9.55941	9.02849	8.38678	8.58904	8.32305	8.78475	9.0269	8.66155	8.56211	8.24534	9.1606	8.58316	9.05853	8.60161	8.71406	8.69507	8.65956
0d_0nX15V99OdeYa40	7.25585	7.31046	7.34295	7.50002	7.33968	7.29097	7.20346	7.33541	7.34846	7.36686	7.44431	7.40867	7.33645	7.27498	7.24014	7.37622	7.41003	7.45331	7.24331	7.18959	7.22804	7.20771	7.31153	7.3488	7.31724	7.18156	7.30752	7.23638	7.22315	7.16915	7.14099	7.23052	7.22108	7.28194	7.22981	7.21038	7.33727	7.27767	7.22389	7.23353	7.16044	7.25253	7.29168	7.27475	7.20424	7.22701	7.45322	7.23516	7.2751
0D_R6gXqAi4eMP.rm4	9.01901	8.7673	9.72371	8.94323	8.96178	8.66521	8.78262	8.17696	9.24023	10.1982	9.08007	9.18052	9.07293	9.88304	9.50353	10.0094	9.17358	9.65286	7.18287	7.18357	7.23925	7.2061	7.19358	7.11138	7.18338	7.52861	9.54702	7.28819	7.15216	7.40183	7.36709	7.66646	7.68987	7.68182	9.217	7.4011	9.37985	8.63926	7.50195	7.36665	7.49876	9.76659	9.88404	9.79997	9.57741	7.15469	7.2172	7.44374	8.42618
0dAlIlRxALnf1_r5xU	7.12902	7.08144	7.10511	7.14644	7.10884	7.13349	7.10468	7.11262	7.16281	7.13619	7.17659	7.14576	7.16525	7.10666	7.10429	7.08351	7.10484	7.11746	7.13784	7.16857	7.17901	7.16731	7.1469	7.15272	7.17117	7.09702	7.06295	7.06344	7.17988	7.14489	7.1185	7.09091	7.13284	7.09362	7.08661	7.17654	7.1363	7.09298	7.1376	7.19364	7.13106	7.13099	7.22158	7.19352	7.18172	7.1669	7.14165	7.15637	7.15159
0dAviKfupByj5HUSgA	7.17116	7.17676	7.50543	7.14312	7.29659	7.28002	7.2072	7.15908	7.20503	7.32717	7.21553	7.24341	7.64879	7.31768	7.16294	7.19363	7.17194	7.17899	7.20531	7.40682	7.31033	7.2531	7.1958	7.17644	7.20444	7.2722	7.22311	7.25219	7.2948	7.21076	7.17784	7.20255	7.19399	7.26513	7.23432	7.22355	7.2398	7.18545	7.19168	7.20169	7.18501	7.17382	7.2988	7.17371	7.16514	7.26653	7.20346	7.27249	7.28498
0ddILSZKCJef6EaiAI	10.3013	10.3079	10.5828	11.0681	10.2081	10.0588	10.7821	10.5572	10.4908	10.0237	10.9963	11.0142	10.0935	10.669	10.4687	10.5529	10.2816	9.15511	11.7847	10.9118	10.1919	10.3544	11.2291	11.8585	10.8314	11.0187	10.966	10.6077	10.8537	10.5511	11.1694	11.2559	10.7247	12.1499	10.923	11.1975	10.8919	10.5341	10.796	10.3124	12.3079	11.5171	10.2202	10.7947	10.5966	10.9201	11.7306	10.643	10.995
0dduLKBXt0uT.v9efU	7.54154	7.54647	7.45731	7.58494	7.39606	7.52899	7.5995	7.47346	7.39327	7.49082	7.44324	7.29187	7.41883	7.28416	7.40255	7.3163	7.52788	7.38657	7.39462	7.35311	7.52762	7.4112	7.43666	7.69416	7.34249	7.4691	7.47729	7.57803	7.2339	7.55973	7.47691	7.5	7.4841	7.52445	7.46775	7.39757	7.46555	7.37312	7.5608	7.53506	7.48223	7.48889	7.38245	7.24736	7.27643	7.53914	7.37983	7.59016	7.30705
0DeBEqqAbhFGoBAuLU	7.46669	7.47826	7.48832	7.41796	7.43916	7.49162	7.48706	7.40633	7.38019	7.45564	7.54905	7.40111	7.53125	7.50524	7.46335	7.44111	7.47343	7.46745	7.60275	7.67311	7.55986	7.60598	7.50742	7.94317	7.6652	7.51508	7.41905	7.62055	7.48398	7.59596	7.59264	7.631	7.57948	7.52445	7.41429	7.45882	7.35516	7.53885	7.45896	7.4984	7.53642	7.3623	7.41621	7.491	7.4067	7.46863	7.49779	7.55684	7.43765
0dEDohMkiRE41XCd00	7.23961	7.14251	7.19275	7.1606	7.1823	7.20512	7.21463	7.15429	7.22187	7.17586	7.13329	7.12416	7.25536	7.18902	7.21201	7.23354	7.14486	7.11669	7.16011	7.16224	7.1546	7.16773	7.10443	7.12012	7.06508	7.18991	7.1932	7.21692	7.13937	7.17585	7.17168	7.23052	7.24471	7.18081	7.23582	7.11693	7.17845	7.33328	7.16796	7.24152	7.19388	7.14161	7.20368	7.15279	7.25596	7.12505	7.15265	7.27249	7.4016
0df0fu7qu1NV.Se5oQ	7.36562	7.35856	7.35131	7.38203	7.40697	7.35866	7.43282	7.33767	7.36018	7.33066	7.43255	7.41768	7.31083	7.36179	7.33154	7.3829	7.36726	7.38901	7.40956	7.50212	7.46102	7.30123	7.30368	7.52797	7.26589	7.42937	7.36787	7.4244	7.2597	7.36648	7.29094	7.43305	7.42788	7.20695	7.35674	7.3626	7.36358	7.43404	7.36285	7.33072	7.317	7.39526	7.32459	7.38043	7.35415	7.27611	7.38765	7.30898	7.37621
0df3HjT57VfRKoiqU4	7.31529	7.29059	7.30655	7.31499	7.25554	7.33154	7.3335	7.33541	7.26865	7.32926	7.2612	7.30909	7.27823	7.38267	7.36359	7.29977	7.28016	7.32216	7.34694	7.55801	7.53488	7.2871	7.28154	7.71912	7.4376	7.27308	7.29716	7.27719	7.33445	7.31499	7.32126	7.42021	7.27905	7.32066	7.25522	7.49778	7.38966	7.28819	7.36511	7.34163	7.31174	7.30145	7.39807	7.2802	7.27416	7.44478	7.53828	7.31534	7.29605
0df9qbVilnVQWEFCFU	7.15285	7.20335	7.2163	7.20235	7.21185	7.22046	7.21586	7.23808	7.22393	7.25498	7.23767	7.32786	7.21913	7.34144	7.22	7.33761	7.23095	7.3119	7.54317	7.20173	7.23224	7.22492	7.16527	7.19847	7.19268	7.13728	7.19664	7.17213	7.20717	7.21676	7.22431	7.21546	7.13397	7.16406	7.26852	7.2313	7.2264	7.20229	7.23463	7.1715	7.21817	7.28813	7.33618	7.24552	7.19556	7.29088	7.24079	7.20133	7.21146
0dFB5FLiggh5uj06ok	10.1082	10.0128	10.9522	10.5302	9.66299	9.36977	9.46325	9.7005	9.27164	11.1064	9.31686	9.29145	9.23422	9.62801	9.82064	9.84383	9.27353	8.83636	9.82735	9.14065	9.50506	8.10688	8.68049	9.01721	8.33404	10.2569	9.18973	9.51677	8.57364	9.43704	9.33833	9.9172	9.16401	8.94566	9.63023	8.18238	8.61987	9.29552	8.80194	8.54211	9.50454	9.24146	10.1105	9.64107	10.4135	8.55667	8.67635	9.20016	9.14067
0DgBN4tdhTHLr2cSig	7.53029	11.7258	9.60998	7.24279	14.2334	7.12146	8.27529	7.2344	7.57954	10.4826	9.87184	11.2643	9.68831	7.22778	7.215	8.49702	7.44384	7.1228	7.20729	7.19001	7.23867	7.20877	7.8959	8.21051	8.81821	9.12959	7.26826	8.30729	7.19836	9.45968	9.3339	8.49051	7.30941	7.21643	11.4204	7.57937	10.3833	7.31672	8.88238	7.26123	7.27646	11.0954	7.85586	8.39686	7.56391	8.1201	7.22895	8.20361	10.0863
0dGe0XtOgp0i0XuPHU	7.47982	7.34026	7.38945	7.27378	7.34344	7.58026	7.52343	7.39891	7.36018	7.33909	7.3844	7.13538	7.42316	7.28979	7.40667	7.33633	7.4211	7.13268	7.3586	7.41495	7.38522	7.29171	7.25481	7.35431	7.50754	7.48965	7.42125	7.49161	7.20272	7.46066	7.40986	7.52929	7.4203	7.49062	7.35534	7.20365	7.36707	7.37312	7.44027	7.37936	7.37747	7.35752	7.3329	7.23816	7.25368	7.20364	7.25499	7.36558	7.25397
0Dh4dFUK7UAlUBCT_o	7.26119	7.28196	7.3286	7.22391	7.25326	7.3104	7.2781	7.21722	7.23413	7.23945	7.22652	7.22074	7.25135	7.21956	7.17795	7.21377	7.22844	7.24925	7.25762	7.21483	7.27201	7.29642	7.47611	7.53382	7.21679	7.30779	7.26479	7.26885	7.24108	7.22268	7.1989	7.37135	7.35888	7.19747	7.20709	7.26344	7.25303	7.3853	7.37076	7.24496	7.25871	7.17195	7.24437	7.14513	7.30885	7.2871	7.31045	7.27483	7.4332
0dHqXI1_Kki.x_3OWk	7.05016	7.09871	7.10566	7.09728	7.09326	7.04506	7.12842	7.08768	7.09212	7.10272	7.02746	7.1145	7.09685	7.06617	7.10686	7.08923	7.02915	7.14702	7.16242	7.16086	7.15158	7.09148	7.16271	7.09594	7.12	7.09309	7.06634	7.075	7.13741	7.09793	7.07339	7.13794	7.03036	7.13027	7.06449	7.11096	7.04825	7.01255	7.0647	7.03622	7.05812	7.08861	7.04013	7.10744	7.105	7.14344	7.09519	7.08354	6.97822
0dIgHtfeyekhUpcfik	7.21069	7.33684	7.25764	7.21121	7.20643	7.24521	7.31195	7.1771	7.17222	7.22489	7.19471	7.21604	7.20182	7.27498	7.25729	7.2071	7.2415	7.18853	7.3586	7.33975	7.39056	7.31112	7.40658	7.27159	7.22542	7.2207	7.18863	7.23455	7.21357	7.24888	7.24197	7.24167	7.22754	7.24768	7.20098	7.3626	7.25221	7.29081	7.27357	7.25888	7.17052	7.25511	7.31699	7.18693	7.22646	7.3075	7.31509	7.22966	7.26642
0dIinQSflVFOSftLJI	7.20233	7.22594	7.27116	7.19943	7.22571	7.13953	7.21832	7.19404	7.2614	7.29712	7.21622	7.30205	7.1842	7.25624	7.20704	7.21229	7.20117	7.35175	7.26714	7.51979	7.33082	7.33363	7.2472	7.50434	7.33221	7.22875	7.20813	7.18767	7.41871	7.21874	7.21196	7.26295	7.25971	7.23794	7.24032	7.49213	7.18452	7.14362	7.21745	7.22331	7.23594	7.2032	7.19901	7.26474	7.2571	7.31459	7.27409	7.19588	7.20146
0DIjitUKlQfVERaUoc	7.25467	7.45935	7.23761	7.26701	7.23032	7.1676	7.22323	7.2344	7.28055	7.67446	7.22308	7.30361	7.25637	7.31768	7.215	7.18834	7.21182	7.23838	7.24061	7.56735	7.29339	7.33901	7.53258	7.7904	7.37269	7.30582	7.31211	7.23914	7.28928	7.34854	7.21306	7.28001	7.28444	7.28327	7.19945	7.2986	7.19057	7.38288	7.44358	7.25189	7.26338	7.22022	7.22063	7.34815	7.21084	7.28246	7.25841	7.2231	7.35862
0dJ5Kke76gFPp6l.ig	8.69393	8.52841	8.44221	8.47914	7.99635	8.54189	8.50258	8.89601	8.14779	8.24463	8.59496	8.09064	8.36513	8.25942	8.33851	8.23846	8.6088	10.6592	7.97809	8.17859	8.10488	8.23051	8.55602	8.40985	9.95167	8.15631	8.55002	7.82484	8.63024	8.22792	8.19514	8.72579	8.29336	8.43244	8.14814	7.99927	7.95129	8.57019	8.36196	8.5604	8.14469	8.36816	8.31081	8.78031	8.87006	8.20142	8.48305	8.72676	8.2711
0DJ9t0v1UAqsVKVdd4	7.95885	7.67002	7.85425	7.96247	7.86784	7.5776	8.06491	7.90256	8.32909	7.76874	7.67638	7.9446	7.89074	7.7369	7.90104	7.93646	7.99759	7.48683	7.70715	7.85163	8.23165	8.10304	8.28376	8.25749	8.10916	7.81829	7.85525	7.98387	8.19341	8.09267	7.89917	7.81216	7.95532	7.78816	7.84414	7.89982	8.4374	7.96612	7.84498	8.37706	7.76025	7.9127	7.58356	8.21969	7.66307	7.75935	8.13843	8.21293	8.2392
0dJsGV_A7NavvkbNLI	7.52073	7.19179	7.2555	7.14978	7.11535	7.195	7.18185	7.1759	7.18896	7.76405	7.21553	7.08778	7.15732	7.16102	7.35042	7.24578	7.10049	7.17309	7.19137	7.70916	7.22939	7.26435	7.18233	7.21718	7.19609	7.1163	7.18063	7.15692	7.16303	7.22562	7.1556	7.13663	7.20487	7.11445	7.1748	7.17904	7.19917	7.13613	7.1658	7.22898	7.14918	7.44102	7.63239	7.17087	7.55779	7.19141	7.22636	7.16189	7.19647
0dK41EZdLtUi54zxKY	7.16627	7.11244	7.10235	7.09544	7.13313	7.12026	7.12427	7.22949	7.13685	7.1276	7.19115	7.14017	7.10143	7.09126	7.14645	7.14521	7.21765	7.14927	7.14858	7.16742	7.178	7.16383	7.14838	7.10682	7.1664	7.16409	7.13749	7.16637	7.15112	7.15544	7.14484	7.15708	7.10202	7.15324	7.15452	7.12871	7.14162	7.09054	7.13433	7.20169	7.15594	7.15878	7.14489	7.10549	7.14408	7.11389	7.12606	7.14862	7.10927
0dKgdr.6ITi3njnXh4	7.23654	7.39879	7.17479	7.19361	7.20721	7.08446	8.83512	7.46737	7.20789	7.86389	9.9636	9.34623	7.15057	7.09652	7.11634	7.16927	7.18079	7.20524	7.18712	7.18	7.1928	7.18744	7.16096	7.16333	7.18478	7.25562	7.11602	9.60754	7.83072	7.13652	7.10766	7.11778	7.17642	7.10834	7.14193	7.22737	7.11666	7.10278	7.32227	7.33752	7.28377	7.16445	7.24057	7.09963	7.1988	7.13564	7.14036	7.15637	7.07182
0dKog6h4iEIqSiAtEg	7.44448	7.30835	7.33971	7.27902	7.26849	7.38598	7.2794	7.35222	7.39671	7.32786	7.33366	7.37286	7.35391	7.38182	7.3379	7.37011	7.49185	7.30253	7.42047	7.55988	7.35494	7.54191	7.44043	7.68655	7.53058	7.37288	7.48468	7.41851	7.31703	7.54739	7.33889	7.45235	7.51277	7.43433	7.31357	7.42237	7.35445	7.4117	7.39784	7.45072	7.48084	7.32691	7.41118	7.27566	7.26962	7.40707	7.4428	7.46283	7.38781
0dL.qjkgFIzelUo_lE	7.33959	7.19923	7.21983	7.19289	7.27837	7.19878	7.23917	7.21477	7.23682	7.28203	7.24337	7.21212	7.31961	7.24318	7.23509	7.18531	7.25075	7.20524	7.16666	7.1745	7.21449	7.19461	7.16183	7.18151	7.19225	7.27665	7.17265	7.35353	7.19796	7.21775	7.28663	7.22212	7.21893	7.17244	7.26188	7.11846	7.30685	7.34211	7.29996	7.26714	7.27047	7.29397	7.24816	7.23816	7.1631	7.17721	7.14689	7.29158	7.24024
0dladYddYfdd5dtrtc	7.2941	7.45873	7.40581	7.43485	7.26392	7.26784	7.24902	7.41896	7.26469	7.33486	7.60119	7.42291	7.22224	7.25268	7.18944	7.359	7.28663	7.44459	7.68667	8.3828	7.64835	7.80328	7.7518	7.98218	7.77515	7.26954	7.31785	7.2709	7.6861	7.3701	7.41331	7.30678	7.30178	7.32645	7.32216	7.6642	7.33071	7.25382	7.35268	7.25305	7.31305	7.22905	7.23772	7.71193	7.34886	7.66263	7.79552	7.65049	7.21146
0DM.D.7Q8d.AXwwL4w	7.09904	7.16303	7.11576	7.11786	6.99879	7.08922	7.08183	7.03749	7.08856	7.05367	7.10105	7.09753	7.0829	7.08041	7.15832	7.10545	7.0564	7.09514	7.1578	7.17268	7.17348	7.16159	7.15033	7.1523	7.1637	7.11756	7.16697	7.14347	7.18138	7.19845	7.10855	7.11502	7.17863	7.10589	7.10443	7.12589	7.05195	7.03818	7.11024	7.09506	7.06048	7.02432	7.10017	7.08689	7.15401	7.12703	7.15715	7.06986	7.12421
0DneBip6iOV8igOO4k	7.29288	7.28916	7.26832	7.28423	7.29963	7.30203	7.33937	7.29495	7.28122	7.23883	7.24553	7.20035	7.3047	7.27498	7.2472	7.18455	7.2452	7.15227	7.18866	7.28531	7.21104	7.19803	7.21634	7.18025	7.20943	7.28117	7.30292	7.3892	7.15388	7.32178	7.22776	7.23981	7.33244	7.28194	7.33989	7.16821	7.25631	7.29212	7.26377	7.34852	7.34126	7.27468	7.20742	7.25469	7.21527	7.19383	7.19631	7.29525	7.31677
0dO0nlS6c7fBQ1_Pkk	7.16954	7.13804	7.17089	7.16816	7.22033	7.15167	7.1421	7.17469	7.13602	7.18492	7.20798	7.2027	7.19259	7.19229	7.17985	7.21894	7.17786	7.19145	7.16627	7.1796	7.18102	7.08306	7.12288	7.07244	7.12484	7.09833	7.12731	7.1855	7.13546	7.10177	7.21306	7.17279	7.15085	7.06147	7.17867	7.16966	7.25303	7.04913	7.1376	7.1832	7.18056	7.1635	7.19345	7.2243	7.23323	7.21634	7.13523	7.18496	7.29114
0dOiBUqhJ65A9IHip0	8.52052	8.52131	8.21476	7.89701	7.67004	9.61839	8.27064	9.79663	8.06134	8.80938	8.13726	7.64718	8.35767	8.0376	8.42503	8.17395	7.83018	8.65926	8.68155	8.37086	8.21597	9.09525	8.45265	7.23656	8.09242	8.95878	8.39084	8.26786	8.32141	8.56578	8.72193	7.77201	7.69416	8.86298	8.32728	7.97629	7.91704	8.15358	8.4098	8.0293	8.87036	7.81617	7.8665	8.05674	7.87237	7.89731	7.66779	8.10308	8.13274
0DOPcKlEO1B9LMCF3c	7.23961	7.22882	7.21489	7.21493	7.23262	7.24126	7.23059	7.21722	7.25347	7.25312	7.21004	7.15133	7.26971	7.27498	7.26832	7.25006	7.20853	7.22182	7.21888	7.20052	7.21771	7.30123	7.23018	7.55119	7.2998	7.28117	7.2185	7.26283	7.25798	7.23438	7.23955	7.15708	7.24364	7.34707	7.3035	7.19876	7.24478	7.27106	7.18845	7.26595	7.26809	7.19229	7.23962	7.22152	7.25596	7.24722	7.21603	7.25524	7.27881
0DPIw9cxzn3v7.A45I	7.18226	7.15641	7.15941	7.13003	7.16974	7.1775	7.15021	7.14712	7.15964	7.12324	7.11861	7.09915	7.17677	7.0935	7.17323	7.15769	7.13104	7.10132	7.15011	7.1775	7.20903	7.18564	7.19698	7.16463	7.18163	7.12505	7.14654	7.21407	7.17838	7.19635	7.10146	7.14701	7.11578	7.13269	7.14429	7.1592	7.11845	7.18545	7.05908	7.12106	7.20604	7.09759	7.08585	7.08197	7.06099	7.15198	7.21603	7.14862	7.18773
0dPnGqphujnnuiCeIQ	7.67374	7.88963	7.57762	7.37932	7.61653	7.35866	7.39394	7.37527	7.49996	7.41224	7.58405	7.47322	7.40588	7.58136	7.53458	7.70637	7.61744	7.84359	7.70501	7.44764	7.74467	7.60943	7.54144	7.66858	7.69543	7.50878	7.54545	7.64917	7.35651	7.47155	7.57728	7.53233	7.52384	7.53457	7.52301	7.48759	7.46743	7.55159	7.49133	7.61529	7.6846	7.45445	7.64683	7.53324	7.73621	7.52602	7.64179	7.54423	7.53107
0Dq_vf3JX1SHhzKUmo	8.11562	8.21266	8.31747	8.13637	7.96934	8.21463	7.73236	7.54794	7.9594	8.40874	7.71058	7.65669	7.69365	8.45242	7.8787	7.41738	7.61998	7.42217	7.78513	8.38559	7.308	8.37781	8.06894	7.82411	7.59848	8.88816	8.13367	8.67756	8.38068	8.50157	8.62312	7.90239	7.74518	8.22695	7.74821	8.12769	7.85603	7.34962	7.49983	7.71149	8.75681	8.30778	8.49501	8.02422	8.14687	7.56977	7.47381	7.94726	7.53411
0dqUd4Rfy.a0HQrIS4	7.27421	7.25428	7.28103	7.18004	7.31024	7.309	7.24778	7.24788	7.29793	7.31061	7.31889	7.25669	7.30228	7.13461	7.2361	7.27737	7.26436	7.21534	7.23674	7.26131	7.30685	7.16249	7.171	7.17671	7.19089	7.3229	7.29716	7.35913	7.17134	7.36769	7.34215	7.32015	7.24042	7.25633	7.30495	7.1639	7.22556	7.21145	7.25944	7.28529	7.33308	7.25597	7.1249	7.23816	7.25938	7.13977	7.18935	7.29403	7.24274
0DRJ3qABBgH9X7oiio	8.67174	8.39665	9.32175	8.88029	8.91758	9.11672	9.02025	8.8473	9.19334	9.96067	8.8398	9.27616	8.94007	8.75116	9.3578	9.37884	9.18957	8.93529	8.10628	7.98768	7.86848	7.61459	7.92572	8.26524	7.84193	8.27417	9.617	8.07582	8.25206	8.04863	8.16551	8.18223	8.43715	8.14907	9.17082	7.98402	9.83358	8.59347	8.04401	7.99264	8.12476	9.30267	9.15052	9.23014	9.57611	8.1475	8.08999	8.07761	8.37791
0dSfrQrCVJ1SARcpSI	7.15027	7.13638	7.15941	7.18216	7.13634	7.20639	7.11312	7.15669	7.2093	7.15938	7.12436	7.12335	7.1179	7.1419	7.11287	7.12785	7.21313	7.21318	7.21703	7.18437	7.20155	7.16067	7.17334	7.17108	7.20444	7.1607	7.13183	7.17553	7.22915	7.20053	7.17578	7.15208	7.11921	7.16525	7.14429	7.17954	7.19574	7.15743	7.18737	7.14173	7.16828	7.13776	7.09257	7.20569	7.11996	7.19021	7.21375	7.16189	7.18773
0dSTUXQ6knnn7qpRfQ	7.38986	7.29417	7.27752	7.23598	7.41995	7.23995	7.17276	7.34999	7.28454	7.26493	7.33067	7.22074	7.23541	7.26331	7.23206	7.27875	7.31014	7.32851	7.22742	7.19294	7.20754	7.2111	7.19836	7.18928	7.2609	7.24442	7.259	7.30598	7.23515	7.33444	7.23478	7.36675	7.33904	7.34707	7.23432	7.16013	7.32335	7.16629	7.28561	7.31205	7.33989	7.30311	7.2159	7.29646	7.35309	7.24122	7.23229	7.27015	7.22398
0dT7o7lq97vHnfqTv0	7.14681	7.17295	7.22763	7.26097	7.17524	7.18997	7.1298	7.19161	7.14346	7.2223	7.17437	7.16008	7.16131	7.19894	7.22602	7.11989	7.16894	7.19072	7.23737	7.19651	7.21865	7.19803	7.25368	7.17888	7.23651	7.16855	7.15561	7.21692	7.19678	7.25179	7.16559	7.21449	7.21137	7.22237	7.22604	7.22045	7.13007	7.1919	7.1234	7.27432	7.22259	7.19867	7.16258	7.16042	7.20206	7.20426	7.17102	7.19479	7.14786
0Dt8O.LLsO30z8ssgs	7.22523	7.15404	7.1613	7.13719	7.23108	7.26247	7.21339	7.21845	7.17914	7.17124	7.16002	7.20192	7.23039	7.23962	7.29104	7.13498	7.20853	7.12889	7.09865	7.18811	7.16971	7.12984	7.08456	7.11643	7.02279	7.18681	7.26363	7.26885	7.1316	7.23341	7.25948	7.21546	7.19399	7.19034	7.14902	7.11169	7.17062	7.27106	7.2357	7.20512	7.24495	7.15214	7.21213	7.21501	7.20753	7.10093	7.18153	7.29649	7.31434
0du6qSafUKgptJDoiQ	7.36496	7.37655	7.36652	7.37456	7.33667	7.39319	7.3335	7.34999	7.30603	7.33979	7.2279	7.29265	7.3312	7.35453	7.4318	7.2944	7.33042	7.32533	7.36649	7.22162	7.31623	7.26175	7.43477	7.7117	7.28348	7.42269	7.30407	7.42145	7.47227	7.36769	7.43751	7.45556	7.49031	7.41116	7.32856	7.36031	7.3038	7.37189	7.39108	7.34576	7.39447	7.39681	7.24816	7.27657	7.39354	7.33017	7.35288	7.33088	7.33724
0dU_ZfUKJ3Sl7v9Xew	7.25288	7.24552	7.2555	7.19578	8.24795	7.11068	7.20221	7.27824	7.46689	7.36184	7.29547	7.39048	7.21599	7.13732	8.83998	7.27392	7.24026	7.17309	7.21613	7.18973	7.23533	7.27675	7.31153	7.18533	7.85441	7.15383	7.42015	7.18874	7.2514	7.24115	7.20321	7.14315	7.18742	7.22237	7.19869	7.20038	7.62987	7.22463	7.37415	8.2716	7.26455	9.08727	7.25383	7.22708	7.11996	7.37805	7.16218	7.17289	8.09303
0dUgV1flGRxiT.eLXE	7.27421	7.26232	7.30042	7.33428	7.33818	7.29787	7.20471	7.28184	7.35604	7.41008	7.30279	7.39352	7.23741	7.40242	7.34687	7.3267	7.29322	7.32533	7.17129	7.24453	7.2475	7.2725	7.3519	7.48943	7.23651	7.2207	7.32014	7.27826	7.2468	7.27448	7.31037	7.38218	7.3655	7.32936	7.37064	7.3649	7.3159	7.40932	7.29885	7.34026	7.285	7.29647	7.40829	7.35868	7.31654	7.30951	7.28624	7.3322	7.37388
0Dujm1_qgK6najUpMg	7.30837	7.22738	7.12669	7.31787	7.35467	7.32164	7.26023	7.31368	7.26008	7.31609	7.22445	7.21369	7.28937	7.22425	7.2361	7.30841	7.31083	7.30331	7.23368	7.20257	7.2496	7.22353	7.21212	7.17933	7.25154	7.33323	7.28677	7.34385	7.21583	7.38591	7.43233	7.38218	7.31488	7.33375	7.26999	7.19029	7.25467	7.31287	7.33463	7.35546	7.36062	7.28562	7.33207	7.31442	7.26621	7.20865	7.18836	7.35882	7.31556
0dUy91Zt6_lW7vX.XM	13.9287	13.9171	13.8138	13.8664	14.0344	13.1078	13.3123	13.3758	13.7554	13.4397	13.8545	13.7566	13.4357	13.7649	13.6697	13.6076	13.7068	13.7888	13.8713	13.7539	14.4237	13.6573	14.1788	14.1036	13.9074	14.1729	13.6558	14.2157	13.7758	14.2982	14.1525	14.5168	13.7864	14.0981	13.5592	13.373	13.5604	13.7693	13.8425	13.8863	14.2357	13.4061	13.476	13.3443	13.6659	14.0558	13.9533	14.1283	14.0059
0dUZVfU0ohvzsEc0qY	7.24206	7.21737	7.24548	7.22692	7.26392	7.2773	7.21339	7.20865	7.21633	7.23883	7.21416	7.22152	7.26762	7.21259	7.19331	7.21155	7.27951	7.25948	7.22907	7.39871	7.42804	7.18077	7.23848	7.43849	7.26463	7.23227	7.18291	7.19509	7.27074	7.17806	7.17784	7.19734	7.23184	7.19866	7.22529	7.20531	7.24147	7.16755	7.18091	7.17502	7.23147	7.25597	7.21213	7.228	7.12949	7.23047	7.39026	7.16409	7.18523
0dV6e54X8R7su_03ro	7.60345	8.20226	8.34065	7.55408	8.39998	7.85046	7.36028	7.65967	8.01934	8.8733	7.47182	8.15123	7.51184	7.48825	7.53458	7.7354	7.59695	7.50212	7.6546	7.37267	7.4026	7.23104	7.58298	7.22258	7.28348	8.06217	7.66801	7.51424	7.51464	7.53148	7.37385	8.23504	7.40941	7.523	7.61174	7.53221	7.50567	7.63897	7.32227	7.35546	7.65418	7.8384	8.82553	7.6859	7.93168	7.5024	7.68899	7.58651	7.83623
0dVAtCQiHL4Ki96pSk	8.83431	7.99184	8.09534	8.47871	8.3439	7.82067	9.23687	8.81959	8.15411	7.77445	8.38257	9.00856	8.72966	8.31156	7.85308	9.09803	8.58073	7.60124	8.26427	8.64121	8.81461	9.40725	10.1501	9.5508	9.72414	9.31017	9.2682	9.57319	10.1272	9.54835	9.50808	8.65847	9.67422	8.61762	8.98286	9.39281	10.7173	9.57176	9.59459	9.24179	8.61838	8.93837	8.06349	8.81695	7.69911	10.197	8.56033	9.0679	9.6394
0dVgkkpLuXU9JRP6zk	7.24023	7.20129	7.26049	7.25794	7.22801	7.22046	7.23917	7.21477	7.24418	7.26931	7.28748	7.25903	7.23039	7.33273	7.2361	7.20561	7.24828	7.24055	7.24611	7.33975	7.26297	7.26175	7.30213	7.24913	7.24826	7.20677	7.26595	7.12695	7.24108	7.20772	7.19783	7.16565	7.19071	7.15444	7.22	7.16773	7.1966	7.15365	7.1658	7.18901	7.19831	7.17661	7.22253	7.24092	7.23436	7.36036	7.24379	7.21983	7.15533
0DVSkp.ovv1OuOqUjs	11.1398	10.8947	10.6223	10.5052	10.8918	10.2427	10.6891	10.8385	10.5647	10.5357	10.2661	11.5566	10.051	10.374	10.6747	10.8652	10.994	10.1401	11.0525	11.1875	11.0278	11.3764	11.938	11.7067	12.0558	10.6661	10.4922	11.1179	11.5469	11.1953	11.387	11.369	10.9114	11.2109	10.756	11.0407	11.0359	10.984	11.1146	11	10.6808	11.1484	9.84508	10.7991	10.4789	11.494	11.1186	10.6764	11.3563
0dVunSt1XNWl1eR9Hc	7.22905	7.38641	7.37899	7.47912	7.35467	7.1775	7.26401	7.22213	7.35535	7.4072	7.34578	7.45889	7.2384	7.24556	7.20507	7.55146	7.55557	7.56502	7.45857	7.63215	7.36014	7.22942	7.23416	7.40292	7.35831	7.21889	7.34978	7.18767	7.37386	7.21874	7.24809	7.24074	7.21677	7.21762	7.25744	7.49213	7.24063	7.15365	7.20242	7.22104	7.20604	7.28478	7.38919	7.37524	7.25824	7.31153	7.51514	7.18496	7.18898
0dW3111XpB542H_7d4	10.1139	10.7899	9.31962	9.65133	10.8141	10.2225	8.4945	9.8011	10.8841	9.603	8.24966	9.48402	10.1766	10.9092	10.6211	8.99014	10.3122	9.14973	9.24175	10.2879	10.9097	8.68967	7.95444	8.47137	9.44075	7.6966	9.4927	8.75669	10.0104	8.06632	9.18749	8.79175	8.59414	9.82948	9.59137	9.09338	8.49024	9.79009	9.6009	8.77553	11.2888	8.66408	8.1199	8.77177	11.2171	8.1237	10.89	8.87881	8.71271
0dWhfTRT6ISAf4rop4	7.631	7.56517	7.42307	7.30338	7.38874	7.34577	7.39704	7.59893	8.20809	7.30653	7.21896	7.39276	7.42893	7.4	7.3566	7.47505	7.33754	7.20018	8.16959	7.63563	7.37724	7.38588	7.9961	7.17895	7.21236	7.4875	7.68089	7.86678	7.45112	7.53946	7.82914	7.41221	7.50364	7.33669	7.49152	7.42237	7.54101	7.54842	7.35946	7.23353	7.39021	7.59844	7.63297	7.76038	7.23323	7.83069	7.43101	7.37509	7.42986
0DWlKj_pfXujbkXeCQ	7.11425	7.12775	7.12669	7.10159	7.07836	7.05825	7.13938	7.08055	7.03246	7.08426	7.21279	7.16404	7.07976	7.0854	7.08658	7.08351	7.06926	7.04493	7.13439	7.18464	7.15939	7.15645	7.18365	7.14117	7.12377	7.07575	7.03343	7.07785	7.15216	7.14843	7.15265	7.20561	7.17311	7.10222	7.09392	7.09864	7.12114	7.15365	7.16148	7.10254	7.06636	7.1144	7.09257	7.05024	7.15201	7.09338	7.10517	7.1286	7.07307
0dXFeneU0l_Cpdjgl8	7.27124	7.41933	7.25978	7.30046	7.32235	7.20639	7.19717	7.68888	7.35052	7.19799	7.24337	7.30753	7.20182	7.21607	7.19331	7.33314	7.28992	7.38495	7.21349	7.18905	7.49048	7.18685	7.28294	7.19615	8.6596	7.14564	7.31096	7.19404	7.21313	7.36528	7.22317	7.23981	7.21569	7.11932	7.64583	7.18667	7.3174	7.12991	7.47525	7.13811	7.17499	7.19958	7.27991	7.36305	7.19988	7.22161	7.24228	8.63399	7.46504
0dysIR_sjiIaCk_0IE	8.79724	9.53731	9.24085	9.33812	9.42618	8.72026	8.42159	8.77867	9.2989	10.4704	8.41768	9.75494	8.49782	9.6915	9.30935	9.97156	9.30037	8.67653	7.2544	7.33787	7.24353	7.2111	7.23759	7.16019	7.35299	7.5811	8.98411	7.50863	7.55299	7.54513	7.37385	7.60005	7.37541	7.70318	9.22919	7.26857	9.17472	7.85745	7.46332	7.3893	7.53112	9.70919	9.87329	10.2552	9.98512	7.2144	7.41654	7.4937	8.38187
0DyWr1NF7r1J4rqKNE	7.68573	8.04443	8.08619	7.83873	7.72327	8.21554	8.0902	7.75736	8.06818	8.11711	8.49476	7.88106	7.94473	7.57212	8.09327	8.30442	7.96468	8.32922	8.47509	8.46625	7.91417	8.12298	7.79936	7.98579	8.28321	7.76797	7.7374	7.88131	8.21571	8.17958	7.88099	8.34294	7.62791	8.06692	8.1794	8.0725	7.60825	7.82327	7.97338	7.87215	7.88539	8.03808	8.01899	7.838	7.9796	7.6732	8.43168	8.07685	7.57089
0dZTdkqLxI4fb4O7go	7.14331	7.17676	7.14639	7.1654	7.13955	7.15533	7.15824	7.14951	7.16123	7.16575	7.18393	7.17355	7.19955	7.11314	7.18081	7.18531	7.15357	7.14476	7.26445	7.18437	7.22633	7.24007	7.21255	7.16526	7.18995	7.12876	7.14314	7.15451	7.17913	7.14012	7.14581	7.13531	7.17863	7.11323	7.15765	7.2626	7.14781	7.13489	7.10032	7.23581	7.11851	7.09858	7.22348	7.1191	7.06979	7.23613	7.25005	7.05147	7.12795
0e._kNEeX4.K6hKjSo	7.5111	7.54589	7.53412	7.48346	7.5928	7.61189	7.43905	7.42523	7.59785	7.48059	7.32572	7.46249	7.52158	7.42815	7.47343	7.5635	7.57216	7.73328	7.51785	7.44764	7.34465	7.48944	7.2139	7.73865	7.50396	7.37507	7.38358	7.48875	7.3752	7.43256	7.43751	7.43788	7.67776	7.41271	7.45539	7.62362	7.44404	7.38409	7.43473	7.49702	7.50558	7.32773	7.45613	7.3761	7.43646	7.49719	7.5797	7.59016	7.39588
0e.GISmfyUHCUSJSW4	7.24569	7.25501	7.26049	7.29311	7.30342	7.2951	7.2515	7.27463	7.25545	7.22937	7.24553	7.21839	7.24338	7.33273	7.26932	7.27461	7.26125	7.27429	7.37979	7.6234	7.42937	7.66481	7.65203	7.76488	7.50575	7.27043	7.30981	7.25988	7.31947	7.3252	7.30731	7.34575	7.34675	7.31923	7.2283	7.40464	7.30304	7.29994	7.37528	7.34576	7.32232	7.24042	7.27531	7.29105	7.24571	7.44806	7.36562	7.29158	7.30339
0e.hddVd584KrJOPe4	9.57034	10.3964	10.0731	9.53288	9.3155	10.3893	10.317	9.74242	10.2133	10.3314	9.91334	10.2911	9.82514	8.86209	10.1883	10.6244	9.82748	9.25371	9.87842	9.86942	10.267	10.2443	10.3412	10.1673	10.6381	9.42706	10.0437	10.7607	10.4292	10.6365	11.0432	9.79359	10.1878	9.74466	10.3121	10.4621	10.3398	10.3438	9.9079	10.2144	9.73803	9.88136	8.89505	9.83412	10.3698	10.5314	10.2993	9.75293	9.24016
0e0eQU4OpFVMeQoQKc	7.25049	7.1774	7.23618	7.12423	7.13714	7.25181	7.24285	7.17108	7.18219	7.24382	7.20383	7.25122	7.24139	7.14005	7.15373	7.22626	7.21051	7.17825	7.16627	7.17776	7.19955	7.13557	7.16183	7.11829	7.13212	7.198	7.26479	7.23363	7.1525	7.21775	7.25309	7.16805	7.15644	7.24891	7.2048	7.1555	7.20346	7.23523	7.22818	7.2624	7.20052	7.14641	7.17879	7.24736	7.27076	7.1813	7.19083	7.19261	7.25273
0e0fSlTXEeAnfq3p70	7.13979	7.13859	7.13613	7.23447	7.17052	7.17998	7.03327	7.15788	7.07326	7.18492	7.1381	7.24966	7.10898	7.59897	7.214	7.15613	7.11768	7.17678	7.14896	7.17593	7.1775	7.23535	7.14339	7.13335	7.26718	7.45263	7.02886	7.08916	7.18785	7.31387	7.11035	7.07623	7.19508	7.19628	7.13639	7.10877	7.16013	7.26842	7.1992	7.20398	7.1458	7.28562	7.38094	7.12588	7.21305	7.19444	7.11718	7.17838	7.27014
0e0o6rfXT7Km8o75.c	10.7069	11.1284	11.0404	11.5189	10.832	11.6567	10.554	11.6358	11.0281	10.1638	11.3927	10.6614	10.8475	11.2872	11.138	10.7255	11.5233	11.1337	11.0158	11.1441	10.8909	10.2854	10.912	10.7805	10.6867	10.8277	10.7616	11.1607	10.3885	10.7007	11.6056	9.56968	10.191	11.5981	10.8589	10.8204	10.3411	10.6243	10.3652	10.8675	11.1582	10.5432	11.2331	10.7059	10.8857	10.7176	10.2503	10.9674	10.6781
0e4kilLD.ohKF2l4C4	7.15963	7.15345	7.17219	7.15449	7.17524	7.22433	7.22323	7.19161	7.18295	7.13019	7.22721	7.18618	7.24537	7.15321	7.215	7.17999	7.18151	7.14326	7.20258	7.19202	7.2028	7.15882	7.169	7.17132	7.17824	7.18888	7.2532	7.28706	7.18785	7.23534	7.26734	7.17279	7.21893	7.24645	7.19485	7.24982	7.20346	7.21671	7.23785	7.1832	7.30393	7.16162	7.22822	7.26656	7.22197	7.2144	7.19833	7.21547	7.16778
0e4roFH64_4lJEI2Ck	7.20932	7.17485	7.16575	7.18929	7.13955	7.14559	7.13938	7.1771	7.19119	7.12673	7.19258	7.15611	7.17552	7.19229	7.20113	7.15613	7.13187	7.16346	7.19987	7.17515	7.2033	7.22155	7.26941	7.17268	7.36367	7.16409	7.27637	7.20924	7.34603	7.15891	7.18407	7.20358	7.17752	7.24158	7.16936	7.21622	7.13274	7.16882	7.1992	7.16561	7.18723	7.19138	7.13529	7.14896	7.26848	7.25343	7.19033	7.17728	7.18898
0e4TXV3TgntedyRc44	7.21674	7.35182	7.23761	7.19001	7.25783	7.24917	7.27036	7.20133	7.21353	7.38774	7.26198	7.19563	7.28151	7.18686	7.1789	7.23788	7.18296	7.2355	7.27957	7.20092	7.1968	7.2531	7.19975	7.22695	7.20472	7.22963	7.16128	7.23087	7.23579	7.21775	7.16459	7.20358	7.23184	7.18319	7.23207	7.22672	7.23145	7.12496	7.16904	7.22104	7.24156	7.14449	7.27991	7.18693	7.31654	7.26484	7.22198	7.19479	7.34202
0e5.F1_V_7dK7rV5ec	12.4252	12.3395	11.8852	12.1496	11.7515	12.1581	11.8558	12.3445	12.5435	10.7978	10.8877	12.2067	11.6733	11.4721	12.2407	12.3287	12.201	11.0725	12.8016	12.3535	12.563	12.5438	12.1801	12.626	12.1556	11.7302	12.5006	11.8426	13.3433	12.0111	12.3568	11.7603	12.1189	13.1819	11.9659	12.1583	11.9667	12.0575	12.4739	12.3858	11.8914	11.5751	10.4357	11.7365	12.1373	12.5157	12.2289	12.067	12.1278
0e64A0166Ioliqe6Ks	7.34412	7.33478	7.33319	7.31571	7.33366	7.32587	7.34529	7.385	7.42065	7.29779	7.29911	7.29892	7.3431	7.36447	7.34687	7.35339	7.33326	7.36064	7.60982	7.80231	7.45057	7.77599	7.71967	7.84589	7.65749	7.39049	7.33043	7.33976	7.48009	7.35329	7.34543	7.35615	7.4841	7.26386	7.35044	7.44596	7.33582	7.35957	7.41803	7.30944	7.41155	7.3212	7.35389	7.36828	7.39659	7.29471	7.51637	7.30269	7.39473
0e69D0lS7RPRIBBUkE	7.14855	7.16061	7.10789	7.14578	7.23108	7.15533	7.11732	7.14474	7.16123	7.2008	7.1078	7.2027	7.16525	7.11896	7.11115	7.13182	7.14566	7.14551	7.17707	7.17776	7.20405	7.13215	7.16818	7.14411	7.1776	7.1163	7.19206	7.19299	7.1501	7.17916	7.1727	7.16685	7.15644	7.16885	7.12447	7.14649	7.16276	7.21935	7.17228	7.12229	7.17722	7.23781	7.1953	7.20942	7.10131	7.10779	7.10707	7.18824	7.18523
0e6de4qgCd0Ys0k15A	7.34477	7.36792	7.30858	7.29753	7.35018	7.37878	7.32047	7.3183	7.33951	7.38485	7.3602	7.28952	7.38875	7.35177	7.4042	7.31565	7.36287	7.28181	7.22852	7.18946	7.27979	7.29327	7.23848	7.22695	7.23924	7.31679	7.37574	7.32771	7.26416	7.35091	7.45474	7.3299	7.42572	7.36816	7.34553	7.23742	7.40173	7.35585	7.34365	7.35825	7.39447	7.37652	7.33042	7.35693	7.3	7.22228	7.30363	7.44511	7.22773
0e6Eq5J3FL17994lIU	9.50657	9.38039	9.27794	9.48557	8.99148	9.0613	9.41621	9.46973	9.3586	9.10848	9.24098	9.1906	9.29572	9.15963	9.18166	9.45137	9.54742	9.05158	9.46717	9.52995	9.94766	10.1261	10.4475	9.30324	10.3603	9.25867	10.3392	9.15116	10.4924	9.7372	10.133	9.10275	10.3446	9.88369	9.51744	10.2324	10.1495	9.69943	10.0911	9.59549	9.65649	9.39923	8.91311	9.32732	8.88529	10.3943	10.5802	10.0449	9.56036
0E6o7qK6gqJUKIuJ6Q	7.32163	7.42377	7.44061	7.27453	7.38581	7.38886	7.44061	7.34999	7.44027	7.35541	7.39932	7.28796	7.33645	7.29863	7.36793	7.37256	7.4152	7.47602	7.63188	7.65455	7.57847	7.82149	7.66781	7.66079	7.56678	7.51926	7.36449	7.43768	7.57702	7.3689	7.49372	7.48111	7.47159	7.48912	7.33211	7.519	7.34016	7.34336	7.38431	7.45356	7.46266	7.33584	7.27899	7.29466	7.36361	7.50344	7.5878	7.50687	7.31798
0e6OSOevoN_n_WXXLk	7.16709	7.23823	7.19275	7.14378	7.16342	7.21149	7.1662	7.2442	7.17377	7.20566	7.22376	7.15372	7.16914	7.26683	7.16853	7.2248	7.23531	7.22829	7.29755	7.25067	7.24417	7.22353	7.24125	7.28049	7.37814	7.19297	7.27637	7.15087	7.22315	7.23728	7.13907	7.20861	7.23506	7.15685	7.19178	7.19983	7.19315	7.08565	7.1863	7.17854	7.14918	7.23781	7.22917	7.18976	7.22872	7.27433	7.29369	7.18824	7.12172
0e6Ts0ur5098SYTJD0	7.17756	7.1582	7.22408	7.18429	7.15867	7.18997	7.12566	7.09244	7.14264	7.15615	7.1832	7.19878	7.17043	7.20457	7.17795	7.18455	7.14645	7.15974	7.20729	7.19905	7.20803	7.16515	7.20022	7.26728	7.2001	7.16632	7.23467	7.19299	7.18479	7.21176	7.21196	7.16924	7.19508	7.19509	7.17247	7.11884	7.25631	7.14362	7.21208	7.20054	7.18723	7.23169	7.18518	7.19539	7.18277	7.21375	7.20036	7.18933	7.13043
0e7cid6l0qsKgoJSX8	7.30027	7.21454	7.31665	7.31787	7.21493	7.29648	7.24902	7.3032	7.27724	7.25622	7.42076	7.31222	7.43327	7.25387	7.27231	7.25502	7.31152	7.26537	7.36913	7.36675	7.30455	7.28111	7.20119	7.47146	7.22404	7.22786	7.21504	7.25891	7.30393	7.20363	7.19676	7.23794	7.2683	7.2188	7.30639	7.41764	7.24644	7.23258	7.31332	7.24842	7.18723	7.25081	7.24816	7.21129	7.19448	7.22908	7.2852	7.35344	7.18648
0E7nlcSRXut9djAqBQ	7.24989	7.39555	11.7475	7.56619	7.46288	8.93238	7.84759	8.42271	7.99121	7.19153	7.55594	7.94023	7.50904	8.07126	8.01277	7.32217	7.20049	8.07883	8.14393	7.29679	8.49576	8.30781	8.49303	8.20305	7.21845	7.23051	7.35884	7.47722	8.13927	8.04863	7.65345	7.66913	8.72363	7.64049	7.23282	9.50453	7.5987	7.36821	7.67179	7.2624	7.70968	7.39448	7.33863	10.0132	8.04296	7.46326	10.2511	10.3503	8.54587
0e7noA41apShIQFIl0	7.76189	7.48007	7.54369	7.25264	7.45527	7.50833	7.63342	7.72388	7.51267	7.36974	7.48847	7.44654	7.75714	7.44243	7.45476	7.72258	7.45691	7.41815	7.51785	7.76831	7.6881	7.77014	8.05635	7.68909	7.47298	7.52551	7.54141	7.80522	7.7917	7.67113	8.00434	7.56818	7.568	7.67801	7.55077	7.5867	7.70139	7.52274	7.54965	7.87114	7.49602	7.44402	7.41764	7.38647	7.31981	7.70168	7.51637	7.74619	7.46396
0e7utevh6k3AqDSAIg	8.33533	8.82244	7.90878	8.2346	8.48501	8.37263	7.85975	7.81242	8.78659	9.33347	9.59508	8.14034	8.4642	8.15009	8.72233	8.75856	8.07788	8.39348	7.98052	7.225	7.70835	8.39264	8.2226	7.28508	7.80592	8.39525	8.48289	8.25285	8.2588	8.17832	8.44864	7.89925	8.45802	7.91695	8.93691	8.07943	8.44083	8.67294	8.08522	8.32343	8.40694	8.59028	8.14879	9.16954	8.5234	8.06222	8.07535	7.96355	8.45616
0e7VsU56EwH34igoe0	7.17518	7.18386	7.20719	7.18571	7.25173	7.15655	7.26909	7.18314	7.21493	7.23254	7.16535	7.15293	7.24139	7.20571	7.17985	7.349	7.19845	7.27579	7.24127	7.22413	7.21709	7.20877	7.24416	7.44148	7.25611	7.2375	7.25436	7.24191	7.21313	7.20053	7.12402	7.24074	7.25435	7.22953	7.18022	7.1877	7.14073	7.25781	7.24216	7.1573	7.2393	7.24908	7.20836	7.25561	7.39252	7.20055	7.20503	7.18605	7.20021
0E90qLerOeoA0lI5a4	10.8305	11.1384	11.3762	11.6582	11.4774	10.9747	10.5887	11.1853	11.3159	10.8936	11.2815	11.0939	10.2381	11.5932	11.4268	11.2689	10.4187	11.5244	11.6612	11.1668	12.1163	10.6126	11.2471	11.426	10.3025	11.7413	10.6437	11.0545	11.3089	11.1074	11.2427	11.1225	11.1086	11.6298	11.0123	10.9039	10.5239	11.4798	10.881	10.759	12.1003	10.9783	10.9069	10.9066	11.7519	11.1911	11.6891	11.1533	10.898
0EBVuzd0MCulgqXY7o	8.13277	7.44013	7.37527	7.21047	7.38286	7.15289	7.42035	7.24175	7.30671	7.27882	7.18539	7.1775	7.33777	7.2219	7.1648	8.05319	7.43139	7.59703	7.21888	7.38062	7.8352	7.36866	7.21255	7.261	7.19813	7.35767	7.1681	8.02656	7.2522	7.48116	8.00333	7.27126	7.32475	7.23192	7.47486	7.33887	7.4668	7.62421	7.37528	7.19017	7.25988	7.28142	7.15813	7.12104	7.44134	7.47504	7.18542	7.18167	7.37737
0eCamjRCtKE2AU168E	8.57515	8.3778	8.75236	8.53017	8.17073	8.89999	8.88478	8.34916	8.43712	8.88185	9.18714	8.42216	8.55702	8.89876	8.51128	8.88081	8.5659	9.05773	8.00448	8.30697	8.37791	8.85541	8.02636	8.46601	8.59527	7.95029	8.4586	7.96216	8.62052	8.15784	7.88328	8.18149	8.26114	8.54918	8.99102	8.46612	8.31395	8.30793	8.17564	8.31793	8.20013	8.6209	9.10242	8.48693	9.20701	8.52317	8.48213	8.27958	8.38795
0eCAQZLtGQlHSEJUqs	8.05923	8.76687	8.57005	8.17456	8.92576	7.99188	8.23579	8.22724	8.24708	8.92722	8.49974	8.42536	8.17053	8.45184	8.20086	8.43794	8.23223	8.30746	8.53714	8.8954	8.64647	8.10784	9.14652	8.55131	8.43096	8.24928	8.33057	8.38891	8.37457	8.24118	8.38005	8.35645	8.3353	8.79043	8.37964	9.13826	8.49327	8.37274	8.25368	8.43284	8.81227	8.63522	8.8936	8.52481	8.50465	9.08912	9.03886	8.31554	8.41834
0ECqTqXUl.lRC5dLlQ	8.53614	7.66642	7.98466	8.42047	7.93112	7.94213	8.07655	8.05775	8.22431	7.92606	7.8835	8.34918	8.11714	7.71382	8.01429	8.25044	7.77901	7.52395	7.66243	7.8124	8.05556	8.34048	8.06025	8.29086	8.38431	7.88371	8.17128	8.61588	8.96684	8.15849	8.18127	7.74138	8.51333	7.56861	7.85353	8.24895	8.12386	8.27958	8.46885	7.84565	7.86912	7.49322	7.6639	7.98814	7.8841	8.09703	8.51534	8.019	8.58329
0eCruCKMeFRSAiFUec	7.14155	7.13971	7.15316	7.14114	7.08252	7.13953	7.11032	7.10193	7.15484	7.07768	7.17585	7.29187	7.18783	7.10586	7.17606	7.25926	7.14084	7.16643	7.17206	7.18892	7.18528	7.16857	7.19952	7.17268	7.21105	7.23489	7.16697	7.15811	7.20192	7.19319	7.15659	7.10805	7.28552	7.11932	7.18871	7.16201	7.22724	7.19061	7.10474	7.33889	7.12422	7.12905	7.1129	7.13263	7.11807	7.26484	7.20662	7.18386	7.1628
0eCWe2A6tijeuabvR8	7.20019	7.18648	7.18535	7.09974	7.14595	7.14316	7.18443	7.20743	7.16675	7.09264	7.1153	7.12175	7.13667	7.08396	7.08908	7.1405	7.15042	7.08349	7.15626	7.18517	7.17323	7.10367	7.15507	7.15834	7.17728	7.11377	7.09007	7.19509	7.16952	7.17806	7.14484	7.14444	7.10777	7.17484	7.13401	7.11354	7.14073	7.22199	7.1463	7.17502	7.13106	7.1368	7.18885	7.17561	7.17857	7.11012	7.12199	7.21438	7.113
0eD9LOWp.3s5UC6v4A	7.15114	7.17422	7.2319	7.18929	7.24027	7.17502	7.24532	7.16988	7.18446	7.17279	7.18972	7.11853	7.17043	7.31562	7.214	7.14912	7.19776	7.17235	7.20414	7.2714	7.1775	7.15451	7.19227	7.21345	7.19495	7.20485	7.11941	7.18112	7.19171	7.19	7.19038	7.10805	7.22431	7.17961	7.12686	7.23742	7.2137	7.14237	7.10143	7.20854	7.15256	7.21844	7.23582	7.19539	7.18277	7.25986	7.22636	7.21547	7.19522
0edV_TAo3czXINUr8o	7.52552	7.66951	8.16663	8.15234	8.06444	7.41767	7.59234	7.52046	7.85645	7.91493	8.48884	8.41087	7.53812	7.60671	7.52867	8.08929	7.84449	7.69266	7.44909	7.26991	7.58535	7.8201	8.13031	7.77191	8.08795	7.60544	7.89499	7.61295	8.12006	7.49661	7.35038	7.42181	7.6021	7.4158	7.67129	7.63864	8.48195	7.97474	7.58379	7.60523	7.59187	7.96157	7.59569	7.82014	7.74363	7.73179	7.67632	7.57916	8.02548
0EE0R0VwXHpoSY1S.k	7.23406	7.9702	7.19072	7.21866	7.33667	7.23864	7.59807	7.50956	7.26733	7.41655	7.61248	7.51369	7.31083	8.46678	7.45945	7.27184	7.26436	7.3182	7.23929	7.279	7.78051	7.49708	7.21437	9.08357	7.79268	7.28668	7.23352	7.23455	8.58301	7.27549	7.14678	7.24167	7.21677	7.67928	7.34974	7.50228	7.25794	7.23655	7.32003	7.75125	7.38171	7.32935	7.32459	7.27112	7.32199	7.40707	7.19681	8.14721	7.21146
0eeaiheBCCSFSCh_i4	7.48169	7.51813	7.67497	8.04023	7.46357	7.6236	7.5309	7.60556	7.38846	7.62414	7.91672	7.73934	7.40301	7.53507	7.46257	7.38169	7.48691	7.67376	8.07816	7.74387	7.63976	7.74787	7.30994	7.52503	7.23741	7.34482	7.4592	7.90033	7.62004	7.36287	7.4306	7.56818	7.33464	7.72901	7.55443	7.46347	7.51897	7.35087	7.40795	7.69988	7.53774	7.40145	7.41046	7.40275	7.55779	7.43708	7.50774	7.84736	7.51882
0eeeKD_JU8kuOClegc	8.7633	9.275	9.7598	9.09008	8.83243	9.89254	10.7087	9.15728	9.98924	9.91531	10.4978	8.45793	10.265	8.94059	10.1083	10.1536	9.44741	9.72689	9.30342	9.67125	10.2888	11.2256	9.61562	10.9174	10.2924	7.88878	8.3041	7.88035	9.55808	9.09087	8.25611	8.92782	8.94361	9.53713	9.65442	10.1725	8.46492	10.0458	9.2338	9.78527	8.13588	9.2241	9.5705	9.87099	10.4811	9.26051	9.02521	9.0478	8.28675
0EekdoS56CrhN5Rznk	7.23031	7.16426	7.1569	7.09422	7.17052	7.11427	7.21832	7.14474	7.13768	7.16968	7.15152	7.1917	7.12521	7.07555	7.22602	7.23354	7.22276	7.15077	7.14589	7.164	7.16946	7.1485	7.1657	7.09313	7.15074	7.10995	7.07539	7.15811	7.181	7.19425	7.12867	7.04897	7.16535	7.06147	7.11808	7.13615	7.12918	7.17392	7.15606	7.12351	7.1265	7.22641	7.10865	7.23078	7.19019	7.13359	7.08913	7.09489	7.15159
0eErHnq5IJNH14XoDY	7.17116	7.20752	7.18601	7.18643	7.24944	7.25049	7.32479	7.1771	7.15564	7.21839	7.21759	7.2082	7.24338	7.14561	7.21101	7.21673	7.20588	7.2728	7.20142	7.18717	7.21802	7.2222	7.19905	7.20997	7.21105	7.23139	7.20698	7.19088	7.23515	7.17251	7.2968	7.192	7.20161	7.23192	7.20098	7.17406	7.24147	7.27899	7.24647	7.21196	7.21155	7.17101	7.2159	7.18128	7.22759	7.2442	7.15806	7.25073	7.22648
0efeTSfUHUXgS1YklI	9.36656	10.1341	9.83935	8.87932	9.56036	8.981	9.74427	9.58179	9.71163	9.84226	9.95707	9.14568	9.4016	9.26842	9.30996	10.0059	8.99872	9.79067	9.38522	10.202	10.4285	10.1341	10.3152	10.2729	9.864	9.86579	8.44235	9.74687	9.26937	9.92494	9.90973	9.60192	9.51948	9.263	9.10232	9.57348	9.086	9.65563	9.02657	9.15052	10.2463	9.31447	9.36322	9.49588	10.0039	9.92041	9.42538	9.58389	9.65111
0egKgAKST0UTVDXg1A	7.23219	7.1661	7.17544	7.21866	7.12749	7.14195	7.21463	7.19282	7.18067	7.23317	7.21896	7.2129	7.17552	7.22778	7.2361	7.20487	7.22656	7.2247	7.16666	7.17088	7.1908	7.17973	7.15413	7.16265	7.14667	7.23051	7.26711	7.19088	7.16018	7.16689	7.17373	7.11915	7.18742	7.13512	7.26262	7.14961	7.21625	7.19968	7.14412	7.15373	7.18501	7.2122	7.23107	7.20382	7.29778	7.18248	7.15355	7.17509	7.25273
0eglxP6t5P7UfEol4U	7.20655	7.09421	7.09852	7.1053	7.13152	7.1676	7.12011	7.12093	7.14428	7.1276	7.1349	7.13218	7.13809	7.15321	7.13835	7.11989	7.18006	7.16346	7.17746	7.18504	7.19205	7.15054	7.19434	7.11829	7.15847	7.16744	7.14881	7.12041	7.13097	7.14251	7.18303	7.13531	7.20704	7.14721	7.17402	7.15413	7.26201	7.14612	7.14956	7.14774	7.25871	7.18679	7.15636	7.16042	7.13335	7.13718	7.16126	7.13641	7.13168
0EgReqeagSXmxp3TQc	12.3083	10.908	11.6735	12.2175	10.8208	11.7251	11.5504	12.2821	11.3516	12.0836	11.111	10.9828	11.8672	11.6704	10.9872	11.7599	11.5718	11.203	12.3863	12.068	11.9586	12.1672	12.3109	12.4756	12.6431	12.0569	10.9265	11.5795	11.958	11.9575	11.896	11.804	12.6787	11.8801	11.8671	11.8592	10.6707	10.4817	11.4228	11.6397	12.1584	11.1518	11.6938	11.5445	11.1087	11.8066	11.7473	13.2056	12.0489
0eh_Kg6ICDeKJeS0k4	7.46229	7.18256	7.29079	7.43614	7.23032	7.24917	7.25523	7.23808	7.67478	7.25684	7.32474	7.31535	7.26042	7.23251	7.5257	7.42554	7.21247	7.23911	7.17244	7.21624	7.21649	7.20551	7.21087	7.15758	7.19415	7.196	7.36223	7.23822	7.24177	7.21973	7.18303	7.13531	7.47054	7.32499	7.47808	7.16869	7.34016	7.28819	7.17444	7.32937	7.26338	7.27384	7.23392	7.5432	7.47683	7.1509	7.19531	7.23516	7.25273
0EI6Ve7r1fxfp9elS0	7.50807	7.9265	7.29905	7.30192	7.45943	7.24257	7.20221	7.27342	7.25215	7.30857	7.25287	7.40716	7.27076	7.53233	7.18367	7.37926	7.25075	7.2038	7.1655	7.18932	7.19155	7.17648	7.26434	7.18398	7.71457	8.31886	7.26247	7.22441	7.33066	7.65691	7.74315	7.22399	7.53281	7.18081	7.41429	7.21984	7.20517	7.31672	7.15715	7.35825	7.20383	7.23169	7.28809	7.22152	7.46353	7.40036	7.26193	7.1937	7.41976
0ei_cD8Nc365QH.upE	7.12445	7.0907	7.12845	7.2127	7.10312	7.09637	7.13117	7.16868	7.11486	7.15043	7.13248	7.12094	7.12521	7.12065	7.14645	7.12388	7.15357	7.08271	7.13899	7.18053	7.20504	7.18655	7.1895	7.1552	7.15888	7.15151	7.1681	7.16753	7.181	7.16235	7.08846	7.10523	7.18083	7.12662	7.12367	7.08982	7.17411	7.11261	7.14521	7.14774	7.1638	7.09759	7.12318	7.16327	7.10039	7.15469	7.14469	7.18714	7.113
0eiEUtSeKEMiCUV9dA	7.2481	7.22164	7.53625	7.20162	7.20411	7.26381	7.21339	7.23562	7.18446	7.41799	7.28574	7.17117	7.24139	7.18794	7.2361	7.27323	7.17194	7.26168	7.4919	7.2277	7.24819	7.21525	7.27335	7.19336	7.26847	7.23576	7.21158	7.24842	7.33828	7.35927	7.13243	7.57112	7.18523	7.19272	7.16078	7.25848	7.20603	7.19061	7.18307	7.18553	7.16716	7.37809	7.30754	7.21222	7.29666	7.39924	7.20556	7.24513	7.24274
0eif6jiVJuitExdCCQ	8.28853	8.25277	8.25595	7.68732	7.50271	7.80208	7.63202	8.22456	8.55974	8.10399	7.74805	7.84589	8.03327	7.59183	7.78576	7.89533	8.26436	7.43821	8.93301	8.78648	8.7634	7.94156	8.65025	8.16135	8.36913	8.19064	8.12642	8.25663	8.20298	8.443	8.00233	8.08696	7.96462	7.91492	8.21648	8.56736	8.02661	7.83479	8.43485	8.2338	8.22403	7.89334	7.7289	7.43312	7.70755	8.1667	8.47054	8.08968	7.90298
0eihEnIP9Siopi36NE	7.13173	7.18191	7.12669	7.17302	7.1721	7.13953	7.09759	7.16028	7.14592	7.13789	7.12681	7.14097	7.22327	7.1419	7.09076	7.07449	7.09172	7.13949	7.179	7.17126	7.18127	7.13947	7.18495	7.10009	7.19495	7.16521	7.10925	7.10161	7.16054	7.17251	7.12217	7.15708	7.06831	7.19153	7.08742	7.14782	7.16975	7.19968	7.11573	7.1573	7.18167	7.12321	7.16885	7.10841	7.19126	7.1377	7.23788	7.19152	7.11549
0eiiEOjkBJURKAhAko	7.36366	7.59899	7.32397	7.36429	7.30342	7.35292	7.27421	7.30787	7.30942	7.30518	7.29368	7.44946	7.26144	7.6233	7.35484	7.29709	7.329	7.26316	7.22907	7.19119	7.20928	7.19649	7.18833	7.17502	7.20502	7.24615	7.33614	7.26184	7.20758	7.21874	7.31346	7.22212	7.26937	7.26386	7.34623	7.18207	7.2757	7.20751	7.19705	7.21877	7.27767	7.30062	7.42759	7.34903	7.58208	7.23398	7.22765	7.25865	7.34797
0eIIOioAsgqoDnl4gU	7.31466	7.27326	7.39676	7.27077	7.32914	7.39895	7.3335	7.30904	7.29927	7.34758	7.18028	7.32786	7.34043	7.32978	7.31021	7.23136	7.29992	7.29018	7.37846	7.20587	7.27979	7.37819	7.25368	7.37685	7.32548	7.29515	7.19664	7.33036	7.23208	7.30171	7.27001	7.46518	7.35116	7.32936	7.27146	7.28119	7.2969	7.35211	7.27575	7.26952	7.32365	7.33017	7.33618	7.2178	7.3	7.27082	7.32216	7.38739	7.27014
0eIiV6d9pE._13pBN0	7.14941	7.16061	7.14153	7.22241	7.1547	7.21276	7.17407	7.11974	7.24617	7.13019	7.21004	7.13378	7.2394	7.12753	7.15008	7.12149	7.16592	7.18926	7.16627	7.18384	7.19655	7.193	7.17853	7.17332	7.18561	7.21244	7.22774	7.15087	7.20635	7.14843	7.19038	7.19091	7.20053	7.14962	7.16234	7.15873	7.12829	7.14487	7.24755	7.17971	7.22259	7.15689	7.11547	7.08197	7.16616	7.21896	7.16541	7.1696	7.20021
0eipH6FOAxSNt2m1Ss	7.22968	7.22522	7.13613	7.28868	7.27305	7.26247	7.18056	7.33992	7.22803	7.19585	7.2169	7.38207	7.19023	7.24081	7.31115	7.25006	7.24212	7.20018	7.18402	7.26845	7.26471	7.19669	7.17888	7.21226	7.19989	7.32701	7.21965	7.28482	7.14268	7.2963	7.22203	7.21255	7.29743	7.23915	7.19639	7.15413	7.27809	7.22463	7.31555	7.30424	7.31174	7.17754	7.18518	7.19633	7.187	7.21055	7.24154	7.29896	7.19896
0EjkgegktCgCLxZQvY	7.25348	7.23533	7.27681	7.28051	7.25478	7.34292	7.26275	7.29021	7.26601	7.21576	7.31408	7.3813	7.34578	7.27034	7.28811	7.24147	7.25939	7.25801	7.32684	7.54479	7.30916	7.33721	7.36434	7.22546	7.62603	7.28117	7.296	7.22255	7.37925	7.2266	7.31969	7.28228	7.25435	7.33816	7.25225	7.33776	7.24147	7.18031	7.29001	7.27191	7.35089	7.27637	7.2576	7.31352	7.29555	7.32596	7.3955	7.30394	7.23774
0ek4pHFKH3iEGCOsDU	7.11798	7.19381	7.104	7.11155	7.12991	7.19626	7.15021	7.1352	7.15884	7.09724	7.13248	7.17197	7.15998	7.17315	7.15832	7.11509	7.0926	7.141	7.15896	7.19119	7.16568	7.15788	7.14491	7.16495	7.17188	7.15842	7.13862	7.14719	7.14603	7.13893	7.11577	7.15459	7.17089	7.09239	7.14666	7.15596	7.12829	7.13613	7.15931	7.20512	7.17387	7.12516	7.13008	7.18599	7.10685	7.11294	7.14036	7.12749	7.19397
0ekbdUgE0GCRikoIoY	7.22135	7.17232	7.2255	7.15449	7.14515	7.20766	7.21586	7.23317	7.21142	7.17967	7.1349	7.27075	7.17927	7.19782	7.177	7.19588	7.17713	7.22613	7.27177	7.25721	7.20355	7.2124	7.25481	7.17873	7.2472	7.15842	7.19206	7.22903	7.21225	7.15311	7.20429	7.17396	7.18852	7.19866	7.22378	7.18207	7.23897	7.19319	7.15389	7.24727	7.23706	7.21933	7.19253	7.18882	7.19663	7.22028	7.19481	7.2496	7.20646
0eKCJJSGDKKAFKII60	7.29533	7.26524	7.2419	7.27227	7.30645	7.36296	7.2794	7.30787	7.3457	7.3899	7.31122	7.33566	7.32472	7.34712	7.39424	7.32799	7.30945	7.32057	7.23191	7.19294	7.31504	7.20313	7.18166	7.13863	7.21023	7.3068	7.30292	7.21118	7.22473	7.22072	7.26601	7.26194	7.27152	7.2626	7.3803	7.23604	7.25957	7.36574	7.25944	7.24038	7.29626	7.41069	7.55577	7.32335	7.42267	7.26484	7.19985	7.3052	7.35862
0eKLH0RSdfVemNInSs	7.53089	7.64244	7.58377	7.88341	8.12503	7.37878	7.61796	7.43561	7.49868	7.65892	7.85008	7.61254	7.7815	7.64958	7.48344	7.71982	7.61808	7.64919	7.67242	7.82802	7.65368	7.60943	8.20586	8.00706	7.74185	8.01112	7.54847	8.48914	8.06053	7.89896	7.98814	7.93123	8.00673	7.45585	7.5994	7.52122	7.83855	7.67838	7.6764	8.00619	7.55868	7.47654	7.60469	7.5666	7.43254	8.15691	7.69839	7.76702	7.92694
0ekP0flSH15dKD6H1E	7.08639	7.19448	7.15627	7.16265	7.11047	7.12026	7.08759	7.06507	7.06871	7.1689	7.10863	7.14974	7.12666	7.11396	7.11807	7.11989	7.11257	7.12204	7.15396	7.16691	7.18528	7.15353	7.17061	7.13603	7.17887	7.13969	7.11264	7.18001	7.20432	7.23147	7.13526	7.10664	7.12263	7.10222	7.16234	7.10986	7.168	7.24718	7.12996	7.13811	7.14918	7.17288	7.12663	7.18222	7.14704	7.12654	7.19083	7.21003	7.16903
0eKp53Oe7OZd3pNYhM	9.77533	9.83832	10.4979	10.344	9.61519	8.94859	9.06889	9.30178	9.48746	9.68561	9.10182	9.63101	9.26246	9.21666	9.8205	9.9916	10.242	10.3194	9.16688	9.11501	9.05209	9.26572	9.05992	8.93336	9.95787	9.21309	9.25013	9.14252	10.5411	9.78115	9.43631	8.76752	9.24679	9.85027	9.76933	9.6663	9.11998	9.2071	9.70598	9.50332	9.30678	9.38752	9.24111	9.31952	10.4825	9.53673	10.1611	9.70194	9.77476
0eKzAzLe6i4ikBS1xU	7.77585	8.20552	8.46931	7.8304	8.19701	8.14502	7.99208	8.48505	8.44532	8.62033	7.72092	7.8386	7.90654	7.95988	8.37884	8.06099	7.80759	8.07657	8.27752	8.24834	8.23054	7.23104	8.25186	7.28741	7.31561	8.37429	8.27474	7.8279	7.44175	7.7358	8.08216	7.73137	7.52584	7.71801	8.56409	8.46571	8.00134	8.40777	7.86731	7.85898	8.36548	8.18102	8.38703	8.54044	8.11908	8.09169	8.13251	7.85969	7.80647
0eL0eWt7fWJ5ve1_04	8.84978	8.43464	8.94055	8.84906	8.82291	7.74141	7.84514	7.9999	8.14885	8.98243	7.72177	7.98924	7.87153	8.14008	7.95417	7.88605	8.09469	8.14467	8.44532	7.64428	8.22496	7.61801	8.378	7.17813	7.53931	8.66856	7.78236	8.5104	7.79833	7.97102	7.99931	8.54396	8.42359	8.05016	7.87504	7.42001	7.5469	7.76813	7.65973	8.38033	7.88349	8.02105	8.21824	7.59976	7.65347	7.9691	7.32574	8.12358	8.38724
0elRCNS1USi6imNSl8	7.63318	7.3936	7.27892	7.25416	7.23874	7.35006	7.35126	7.47649	7.42609	7.41511	7.4507	7.38513	7.45206	7.38351	7.31771	7.31039	7.34978	7.37197	7.34694	7.54098	7.44398	7.26435	7.6631	7.36549	7.21626	7.40268	7.47412	7.82074	7.51085	7.7415	7.65633	7.43627	7.60954	7.31351	7.51865	7.91729	7.56093	7.61725	7.77804	7.66315	7.46547	7.42821	7.43182	7.36567	7.29778	7.61636	7.4827	7.32567	7.32402
0ElzqTki5CDhp6k93k	7.19363	7.17676	7.17544	7.17511	7.22187	7.15655	7.17276	7.18193	7.17914	7.19728	7.12354	7.14815	7.16263	7.26566	7.18751	7.12547	7.15747	7.15077	7.15742	7.18066	7.18152	7.18773	7.17598	7.17179	7.19066	7.22963	7.18748	7.19404	7.19093	7.20975	7.16358	7.30678	7.19835	7.17961	7.15765	7.13281	7.14781	7.21276	7.1863	7.30553	7.18945	7.13196	7.15813	7.16422	7.1631	7.19021	7.1567	7.24068	7.30583
0EmDkCA36hIFwDp10o	7.22905	7.24479	7.20719	7.20309	7.32688	7.27459	7.23181	7.22949	7.28921	7.31129	7.22652	7.34734	7.2324	7.35269	7.28517	7.28899	7.29992	7.20235	7.17013	7.17829	7.20853	7.1844	7.16695	7.17859	7.17396	7.197	7.2185	7.26682	7.21723	7.23631	7.25563	7.23981	7.22216	7.17603	7.28756	7.17015	7.30913	7.19708	7.18414	7.2074	7.22813	7.25939	7.40027	7.40361	7.33066	7.20489	7.24154	7.27132	7.21897
0EmRAUkBFJFJFZVAQQ	7.29472	7.31747	7.39433	7.29973	7.31176	7.27459	7.34233	7.1759	7.2986	7.25188	7.2612	7.27153	7.21387	7.28755	7.36359	7.35962	7.27951	7.30331	7.41229	7.67143	7.27201	7.35924	7.34839	7.19403	7.50036	7.29707	7.33272	7.33436	7.22526	7.25666	7.3892	7.33847	7.21569	7.30366	7.29483	7.37648	7.33944	7.33959	7.27139	7.34852	7.3358	7.27468	7.3966	7.25652	7.32308	7.41823	7.42444	7.32567	7.35153
0EmU3dXiDAljJRddac	11.8134	11.2739	12.0472	11.7333	11.225	10.3348	11.3337	11.1144	11.1396	10.948	11.1908	11.4619	10.8856	10.953	10.4324	11.6294	11.0203	10.2319	10.8543	11.3313	11.104	10.8799	11.9286	11.148	11.0769	11.4026	10.8328	11.2029	11.4669	11.1461	11.4234	11.1911	11.2085	10.5353	10.848	11.1689	11.5142	11.3118	11.4222	10.7219	10.6251	11.0246	10.7486	10.8867	10.5522	11.2245	10.996	11.3623	11.6268
0En7gMyBOExX317H_o	7.21873	7.25136	7.2369	7.35669	7.31478	7.20893	7.22446	7.21722	7.2191	7.22036	7.25662	7.22074	7.26554	7.26449	7.21002	7.3011	7.28403	7.27729	7.34183	7.2744	7.22354	7.4584	7.2232	7.18013	7.33052	7.23924	7.20238	7.28482	7.3969	7.27347	7.2336	7.21157	7.26079	7.23072	7.21013	7.26944	7.22724	7.23788	7.29663	7.24957	7.26221	7.18954	7.37028	7.32067	7.27756	7.32387	7.29806	7.25751	7.23149
0EO.TeqB4nKa4ryXlI	7.44576	7.60933	7.34553	7.50184	7.44128	7.49721	7.56045	7.46534	7.5057	7.28462	7.40682	7.54731	7.42316	7.35362	7.33337	7.40681	7.33826	7.33649	7.36781	7.43742	7.6001	8.25306	7.91748	8.05263	8.18912	7.4691	7.53736	7.47577	7.8179	7.62159	7.37216	7.4906	7.72623	7.73143	7.5042	7.76504	7.82879	7.48648	7.54558	7.59254	7.61427	7.3906	7.34188	7.56435	7.28546	8.04593	7.62186	7.56681	7.73143
0eoC52HiF_ot_oLUOo	7.23592	7.2499	7.24477	7.28794	7.27609	7.22563	7.23426	7.31136	7.31827	7.23443	7.2066	7.26216	7.31331	7.29424	7.23005	7.27253	7.23903	7.30331	7.38651	7.47813	7.44133	7.35924	7.43289	7.32727	7.25379	7.30582	7.33614	7.21502	7.34994	7.2816	7.25819	7.26602	7.28229	7.30786	7.23507	7.31295	7.25957	7.25648	7.32452	7.24957	7.2337	7.32854	7.19438	7.35868	7.24913	7.28993	7.25332	7.18933	7.27138
0eOCQlN6p_g9.uIL34	7.26355	7.19719	7.24405	7.38135	7.37178	7.3146	7.24408	7.21845	7.38019	7.41439	7.25213	7.28404	7.34444	7.25624	7.22803	7.31499	7.23095	7.2103	7.19717	7.18919	7.21079	7.31619	7.26941	7.23488	7.19665	7.33219	7.21734	7.24562	7.22801	7.25471	7.20105	7.2333	7.25328	7.20814	7.3406	7.18512	7.17845	7.26046	7.20135	7.21423	7.16716	7.23256	7.36719	7.35955	7.43156	7.19383	7.20036	7.24513	7.35626
0eoK6eE_gv5Xf3VOeo	7.2748	7.29274	7.34489	7.35808	7.4483	7.32729	7.25648	7.23685	7.27592	7.35398	7.34272	7.36747	7.28823	7.28642	7.28615	7.32087	7.38123	7.38576	7.17823	7.1775	7.30228	7.15003	7.18166	7.12193	7.18615	7.21337	7.28677	7.24469	7.24177	7.21277	7.20866	7.17396	7.22324	7.2034	7.28756	7.20924	7.20089	7.27503	7.21959	7.29403	7.28748	7.29314	7.32959	7.37697	7.38023	7.23469	7.19331	7.23186	7.27262
0EOur5Vg1T0kX1L93E	7.12902	7.16487	7.18004	7.16954	7.1721	7.79388	7.25274	7.42939	7.19119	7.21443	7.20521	7.14895	7.29516	8.30761	7.27926	7.30443	7.13187	7.2639	7.19523	7.1845	7.22099	7.18969	7.19035	7.16399	7.17498	7.22161	7.32243	7.16637	7.17726	7.21676	7.27136	7.19522	7.17311	8.14585	7.15844	8.1592	7.18798	7.21935	7.17552	7.18901	8.20702	7.19594	7.19809	7.18411	7.20974	7.18072	7.33545	7.68669	7.28375
0ep5_.7d4D4QoZKg1k	7.23469	7.32095	7.30451	7.27827	7.33291	7.26113	7.2755	7.216	7.27856	7.21377	7.24265	7.32083	7.18903	7.24318	7.24922	7.27253	7.28533	7.23838	7.44094	7.50607	7.22985	7.44072	7.51827	7.50434	7.25968	7.26778	7.31785	7.36904	7.23268	7.35568	7.26469	7.29412	7.24578	7.30506	7.35604	7.24906	7.28991	7.26974	7.30885	7.37088	7.24382	7.22022	7.33454	7.26292	7.35415	7.29471	7.41918	7.27366	7.28252
0epFCF9XQSKEeJUGi8	11.5425	11.8188	10.7086	12.5524	11.6535	9.88881	10.1647	11.5554	10.3057	9.60335	11.1595	11.6638	10.384	11.0438	10.4021	11.5876	11.3074	11.909	11.6487	10.6351	10.7753	10.8289	12.1255	12.8458	11.6636	10.5408	11.147	11.5226	11.405	10.4615	11.4722	10.7203	11.0054	11.1645	10.7126	11.2343	11.5493	10.8444	11.2101	10.6775	11.1928	11.4257	9.61775	10.7584	10.6951	11.2647	11.0487	11.6001	11.7099
0epQiIIUnenCa6UIs4	7.24206	7.23751	7.24477	7.29238	7.27229	7.21789	7.23059	7.23685	7.27129	7.25995	7.28229	7.19878	7.23741	7.38436	7.3007	7.21673	7.23841	7.22326	7.21568	7.22244	7.2251	7.20551	7.23499	7.16558	7.18451	7.2243	7.21504	7.2975	7.25062	7.27146	7.2895	7.28928	7.21569	7.25633	7.18331	7.18055	7.28126	7.34085	7.2497	7.28653	7.34126	7.19776	7.24057	7.29015	7.25596	7.2442	7.19833	7.22528	7.33124
0Eprml1CdXCNcttYA0	13.9461	14.3079	14.1783	14.2013	13.7474	14.1065	13.5954	14.4326	13.6161	14.4136	14.2217	13.9476	13.9165	13.9952	14.2754	13.7619	13.5992	13.654	14.105	14.0327	14.0247	13.8396	12.8723	13.8967	13.4008	13.6677	14.3153	13.6632	13.8706	13.5912	14.0094	14.2888	14.0339	13.5472	14.0511	13.4146	13.9602	13.6555	14.2748	13.3233	14.0626	13.3923	14.0085	13.8787	14.3273	13.5874	13.905	13.9347	13.9436
0epSD9AaXRyn3r45e4	8.18073	7.57915	7.27187	7.52053	7.6516	7.57093	7.74675	8.53566	7.63529	8.0248	7.7019	7.7859	7.73115	7.54733	7.54779	8.10305	7.40559	7.47291	7.48795	7.47813	7.74563	8.94683	8.95501	8.79003	9.03247	7.7531	8.04259	8.23822	8.47113	8.04791	8.19352	7.46678	8.36313	8.20219	7.69244	7.91879	8.82367	8.60114	8.16133	8.30199	7.76774	7.76295	7.39291	8.02272	7.53654	8.33072	7.81238	8.03892	8.10407
0eQCMUI896816OU.QM	7.81531	8.44383	8.52909	8.47702	8.40951	8.05528	7.668	7.82425	8.40292	9.35495	8.05145	7.97079	7.86723	9.92856	8.74743	8.59509	8.03053	7.3817	7.23864	7.18317	7.26211	7.19992	7.19604	7.16333	7.14388	7.43825	8.39302	7.28819	7.20594	7.21377	7.25948	7.27557	7.24578	7.26895	8.24368	7.14169	8.09417	7.48201	7.10143	7.25421	7.17945	8.50945	10.227	8.83402	8.99277	7.18901	7.13821	7.23186	7.72978
0eqhH9idUnUn23Rfi8	8.4482	8.1845	7.60954	8.37356	8.06224	8.06229	9.36246	9.36427	7.99121	8.00667	8.92037	9.56791	7.77227	8.21145	7.78819	8.16908	8.94969	7.69653	8.39351	8.12822	8.59692	10.2506	9.56408	9.64638	10.3594	8.79371	9.34343	9.72031	9.91637	9.30168	9.0032	8.60781	10.0323	10.1449	8.42029	9.49194	9.95243	8.64979	9.44908	8.94627	8.41032	9.36646	7.76015	9.65761	7.86974	10.2215	8.37826	9.51412	9.91081
0Eqki4vrd6Lh7n.UV0	7.34607	7.22451	7.19004	7.23144	7.27761	7.28822	7.26401	7.27944	7.27459	7.26368	7.2398	7.26763	7.34043	7.23132	7.34508	7.28899	7.3658	7.27131	7.26805	7.18905	7.2496	7.20705	7.27469	7.18236	7.20283	7.41491	7.26479	7.59629	7.34994	7.3521	7.5201	7.36067	7.3116	7.25508	7.41025	7.23064	7.33872	7.3853	7.30218	7.4336	7.36762	7.32038	7.21213	7.39077	7.15301	7.3075	7.333	7.33878	7.24024
0eqkpnufe4rr8n.n9g	8.48875	7.9343	8.08555	8.1099	7.77265	7.92159	9.00052	8.75108	8.16179	8.33101	8.2252	8.11091	8.02946	8.02122	8.40044	8.21007	8.09768	8.60691	7.74792	8.01613	8.13814	8.75842	8.38707	8.69498	8.91667	8.0852	9.22772	7.98043	8.57259	8.77661	8.10128	8.61454	9.14215	9.27677	8.62215	8.70163	9.00921	8.81995	8.91094	8.67101	8.35308	8.64369	7.90131	8.2626	7.9867	8.14149	8.5314	8.67061	8.3743
0eqLCKI75RUfXqTAlI	7.25882	7.25574	7.33581	7.36635	7.27685	7.21149	7.22201	7.25521	7.26271	7.25684	7.24553	7.18224	7.22121	7.20799	7.28025	7.19664	7.18296	7.23766	7.21703	7.27745	7.25327	7.19765	7.25368	7.17156	7.21192	7.2539	7.15788	7.21021	7.2597	7.25276	7.20538	7.2702	7.20596	7.23794	7.27514	7.18925	7.19402	7.18674	7.24	7.28406	7.18056	7.22729	7.19995	7.18505	7.24799	7.20302	7.24228	7.20351	7.19771
0eqPSQSu3GqKluTXcc	7.41081	7.3962	7.40461	7.3854	7.3946	7.30203	7.40634	7.30437	7.30332	7.39278	7.39291	7.26528	7.31707	7.3104	7.40749	7.37317	7.34688	7.43502	7.2355	7.49218	7.2989	7.23813	7.30994	7.26942	7.30918	7.35983	7.29716	7.35214	7.2177	7.36047	7.30428	7.44592	7.34675	7.33375	7.31286	7.48646	7.33363	7.27239	7.31555	7.33208	7.44571	7.37573	7.47248	7.26656	7.22197	7.21634	7.28624	7.37919	7.21146
0EQTYgSNrXAarO0gB4	7.32802	7.28413	7.22976	7.32074	7.34719	7.27459	7.32191	7.29258	7.27989	7.28527	7.21416	7.10967	7.29052	7.36889	7.3424	7.25573	7.29256	7.11286	7.24061	7.19492	7.27107	7.42299	7.2472	7.28278	7.26718	7.28948	7.25089	7.30846	7.29037	7.3252	7.37895	7.37752	7.33024	7.31636	7.27587	7.2859	7.28047	7.38044	7.33126	7.28038	7.2988	7.25939	7.3329	7.32868	7.29108	7.2691	7.25415	7.26207	7.35626
0eQuXihSLpdyVYPgR8	7.39314	7.4879	7.53412	7.39213	7.73315	7.91395	7.80301	7.83266	7.42405	7.63368	7.67014	7.54731	7.54086	7.71032	7.4524	7.42844	7.75543	7.54172	7.78513	7.83782	7.75138	8.0192	8.11259	7.32727	7.62122	7.63111	7.58031	8.29835	7.61318	7.91683	7.82307	7.58857	7.91587	7.7637	7.48065	7.85909	7.61938	7.57665	7.51979	7.75348	7.75271	7.61364	7.52593	7.68994	7.40871	7.84603	7.89089	7.88575	7.55217
0erfqgPGDF6_CpLXSk	7.33058	7.27544	7.3011	7.27378	7.30797	7.26247	7.28996	7.29967	7.2986	7.24568	7.35193	7.23481	7.30714	7.23369	7.27827	7.27461	7.32476	7.3429	7.20931	7.21923	7.22675	7.28259	7.19384	7.18151	7.22985	7.30779	7.30407	7.33571	7.2948	7.34028	7.29386	7.28574	7.32914	7.2728	7.29772	7.27749	7.28047	7.30642	7.29663	7.33889	7.32633	7.32038	7.26042	7.29466	7.24458	7.27522	7.23366	7.32307	7.25397
0ertUX_18Rt8TdSvOU	7.42708	7.2667	7.25335	7.30338	7.26925	7.3358	7.41567	7.37201	7.23816	7.43087	7.46235	7.55914	7.29052	7.27959	7.27231	7.48838	7.57084	7.49755	7.37846	7.58028	7.51293	7.7189	7.60982	7.71665	7.30445	7.3229	7.34297	7.19088	7.337	7.27549	7.30884	7.21059	7.2726	7.28459	7.51364	7.39051	7.40505	7.19449	7.22925	7.27432	7.24836	7.3615	7.5071	7.42894	7.49832	7.42823	7.42707	7.25524	7.31798
0eS_5JIoh5Ifa_KAas	7.18611	7.24479	7.21208	7.31065	7.27305	7.14923	7.39085	7.4221	7.26535	7.2001	7.11031	7.31222	7.275	7.25978	7.24418	7.27943	7.26623	7.10518	7.20375	7.18664	7.177	7.17611	7.20144	7.16558	7.18746	7.14917	7.30752	7.44063	7.21492	7.19425	7.41331	7.15208	7.21893	7.16286	7.47099	7.18822	7.32998	7.31928	7.26486	7.25888	7.22038	7.35193	7.44439	7.35078	7.1382	7.28616	7.18935	7.35747	7.2602
0eSETEQVv55IloVLpw	7.99633	7.74183	7.80879	7.59948	8.3383	7.34577	8.54083	7.60461	8.34488	7.60538	8.75689	7.735	7.63734	8.47984	7.47575	8.30911	7.91257	7.54466	7.39462	7.61102	7.20803	7.19416	7.18682	8.38429	7.41328	7.49926	7.94574	7.77984	8.32752	7.97561	7.65345	7.50779	7.249	8.01942	7.6985	7.45649	7.49897	8.46891	7.67272	8.2249	8.1671	8.29322	8.47373	7.86196	7.63156	8.45134	7.77064	8.70715	7.6433
0eSgirzev87RXFwReo	7.27897	7.59021	7.18004	7.18287	7.19012	8.8733	7.65011	7.20743	7.17454	7.18788	7.26431	7.57726	7.4246	8.24204	7.6822	7.29102	7.58787	7.12889	7.9005	7.1745	7.31862	7.17225	7.16695	7.14216	7.18995	7.80654	7.35884	7.16869	7.78119	7.62159	7.17784	7.23981	7.28985	7.61254	8.03451	7.55818	7.5811	7.97974	7.42361	7.18669	7.51371	7.26621	7.25665	7.44888	7.25482	7.79382	8.05404	7.75665	7.55515
0eSJy._wlOwyNflP3E	7.239	7.25574	7.18136	7.24582	7.27153	7.2598	7.23917	7.22458	7.32647	7.25498	7.26747	7.2395	7.23641	7.10114	7.25729	7.2182	7.21765	7.23406	7.21658	7.32307	7.21449	7.51033	7.26813	7.35988	7.28492	7.29996	7.24046	7.27826	7.21963	7.24888	7.25948	7.3094	7.32584	7.2728	7.1553	7.23399	7.23312	7.4685	7.41691	7.20169	7.25988	7.23081	7.2491	7.25835	7.27189	7.27433	7.19232	7.22201	7.37037
0eSKSH3vKAKL0heIkU	7.19584	7.18321	7.17154	7.13785	7.11697	7.15533	7.19083	7.16988	7.2086	7.17891	7.17733	7.13857	7.15328	7.11069	7.17511	7.16465	7.14804	7.15974	7.19098	7.17987	7.2033	7.19669	7.20969	7.17755	7.18641	7.15613	7.18748	7.18874	7.19994	7.16463	7.1185	7.14573	7.21353	7.18677	7.13401	7.2223	7.17672	7.18031	7.20565	7.18087	7.12878	7.19503	7.13529	7.21687	7.12375	7.21896	7.19782	7.18714	7.15284
0eSQ16lE.XzrhH69JU	7.15541	7.18256	7.21278	7.12616	7.12669	7.16023	7.20968	7.21355	7.13101	7.15043	7.12354	7.07717	7.17927	7.19339	7.17417	7.15458	7.17565	7.12128	7.21137	7.18637	7.1908	7.20265	7.19651	7.1564	7.20073	7.2243	7.13749	7.20329	7.19521	7.19845	7.17681	7.14055	7.11121	7.18558	7.14114	7.17357	7.15661	7.19061	7.18737	7.19248	7.18167	7.18032	7.20088	7.25103	7.16821	7.16974	7.19581	7.18277	7.22148
0etB3CjhIR7sEEXq0E	7.1899	7.23316	7.11406	7.24734	7.14355	7.24126	7.21463	7.25765	7.20717	7.24257	7.17362	7.2082	7.23541	7.2515	7.22904	7.23643	7.20787	7.10364	7.12751	7.17049	7.21477	7.17064	7.17745	7.16526	7.1568	7.14917	7.18863	7.16869	7.16338	7.16349	7.18407	7.16201	7.13171	7.16286	7.21773	7.19662	7.18798	7.18931	7.16904	7.17502	7.17722	7.22111	7.25288	7.20849	7.29889	7.16409	7.17433	7.26437	7.20396
0EU0kqpFRTkRe3aLKQ	8.41544	8.50467	7.86334	8.44223	7.79712	7.66841	7.71784	7.84519	7.96567	8.21045	7.56083	7.79105	7.71313	7.80381	7.60701	7.84115	7.99944	7.53361	7.94679	7.90854	8.09329	8.22893	8.67048	8.67999	8.82427	8.00605	7.87367	8.87176	8.01051	8.46746	8.67566	8.39275	8.39246	7.82993	7.63379	8.10785	8.20956	8.06117	8.47623	7.78103	8.24341	7.80605	7.57068	8.04453	7.59657	8.23955	7.73916	8.36638	8.96304
0eU37neU30Je6ffK_4	7.19215	7.09962	7.19343	7.17511	7.1909	7.1775	7.17667	7.20621	7.22939	7.22681	7.2589	7.20898	7.21173	7.18152	7.19721	7.21599	7.1621	7.19291	7.21221	7.21553	7.22471	7.39363	7.38801	7.32204	7.29675	7.17295	7.20353	7.14472	7.43094	7.21577	7.22546	7.21255	7.18523	7.20814	7.13084	7.24531	7.24396	7.17137	7.17012	7.20854	7.1458	7.15784	7.28265	7.18316	7.19663	7.21962	7.23717	7.15747	7.12546
0euexeCulice11peQI	7.23157	7.24698	7.15378	7.19506	7.27533	7.22692	7.20221	7.24053	7.27063	7.23127	7.23276	7.227	7.18298	7.27959	7.18655	7.17923	7.23903	7.26833	7.19446	7.21415	7.2028	7.19803	7.20684	7.17179	7.20233	7.26866	7.2185	7.18874	7.22012	7.25568	7.20429	7.13925	7.27045	7.20103	7.23056	7.16966	7.22387	7.25913	7.24431	7.24267	7.19278	7.19686	7.35547	7.23724	7.24344	7.18901	7.33545	7.20351	7.17027
0EUieI7J6juStS4lJ4	7.21069	7.24406	7.23476	7.27528	7.24333	7.21404	7.26401	7.2111	7.21493	7.18935	7.21485	7.27466	7.14783	7.17418	7.24216	7.24434	7.23095	7.28181	7.18596	7.19492	7.21003	7.19461	7.24824	7.45646	7.20905	7.2427	7.19779	7.19194	7.20554	7.22758	7.23242	7.24074	7.23184	7.21524	7.21545	7.29071	7.18279	7.23655	7.27466	7.2165	7.26338	7.18863	7.23012	7.14321	7.20315	7.16019	7.19681	7.26552	7.36451
0euR.sD1eqAH5Jwoqg	8.65638	8.54852	8.12658	7.37388	7.65778	7.3472	7.49013	7.37636	7.63812	7.28723	7.97496	7.48102	8.19012	7.74145	7.74007	8.19771	7.78677	7.49067	7.26989	7.8406	7.24889	7.30285	8.85696	7.17311	7.21733	7.35983	7.754	7.55406	7.30162	7.31499	8.14003	7.64752	7.40067	7.42816	7.86286	7.24384	8.82367	7.56419	7.40009	7.4901	7.40728	7.97794	7.63355	7.36828	7.751	7.3825	7.23435	7.37919	7.34321
0eUs8oFfVSVMUKRUDs	7.25169	7.37191	7.30655	7.28349	7.26849	7.27594	7.68027	7.27101	7.35259	7.27563	7.21965	7.29422	7.29516	7.24556	7.46257	7.37011	7.24643	8.97983	7.26357	7.69621	7.45842	7.29484	7.28014	7.39416	7.35476	7.23837	7.24625	7.24191	7.21009	7.21577	7.19783	7.21449	7.25543	7.31779	7.20022	7.40937	7.25549	7.24187	7.18414	7.66436	7.52979	7.4267	7.26229	7.26109	7.68359	7.4093	7.26104	7.25185	7.30827
0euSsLpXiEs76gOeGw	8.88816	8.30998	9.34293	8.00295	8.03401	7.8786	8.06066	8.01208	8.67677	8.58757	8.27902	8.26638	8.85731	7.66615	9.47601	8.9816	7.80487	7.28106	7.7762	8.65915	7.77866	7.64334	7.97666	8.97715	8.43148	8.32558	7.86249	9.05553	7.92842	8.37507	8.00434	9.74627	7.59836	8.23211	9.35159	7.83066	7.75465	9.137	7.96828	8.10345	7.85942	9.03882	8.49819	7.59831	9.54503	8.21021	7.78698	7.67551	7.69957
0Euw6ijeAr6FaiqyeU	7.47796	7.2346	7.24906	7.31065	7.50403	7.25049	7.25898	7.33992	7.59256	7.29314	7.1397	7.22778	7.28041	7.28302	7.25124	7.29372	7.26187	10.0979	7.21795	7.17632	7.19605	7.29327	7.16357	7.18052	7.15074	7.20485	7.24973	7.64548	7.21402	7.21477	7.25309	7.20152	7.24364	7.32499	7.26336	7.18977	7.25794	7.1701	7.15389	7.31074	7.63017	7.23781	7.27069	7.31352	7.4974	7.17317	7.23575	7.21765	7.21021
0eV7n7qeQurdQwuvU4	11.0632	12.0579	12.5183	12.2994	12.0207	12.0326	11.5999	12.3453	11.4914	12.4786	10.0755	12.0126	12.8663	11.0881	12.5229	11.6883	11.6821	10.2028	11.5744	12.0615	10.509	8.73444	12.0917	11.8823	11.0973	11.8566	10.9643	12.2838	10.9133	11.7585	11.2936	11.1918	8.82776	12.0063	11.9311	11.7867	10.6176	11.6409	11.4536	11.7349	11.5841	12.6329	11.6359	11.9382	11.4299	10.8545	10.1738	12.699	11.1998
0EVCCcqBJfeaaol0CA	8.69483	8.21104	8.28072	8.32615	8.09572	8.38082	8.03489	7.97761	8.23543	8.48954	7.61529	7.98633	8.14367	8.22222	8.02538	7.97177	7.93574	7.96416	8.20752	7.87192	8.68988	8.18284	8.36236	8.07977	8.20049	8.37429	7.85605	7.97265	8.62119	8.05432	7.90365	7.69292	7.90752	8.09707	7.81963	8.21522	7.82879	8.16791	8.12385	8.31102	8.08052	7.75061	7.87247	7.90116	7.72799	7.8373	8.0263	8.31973	7.92759
0evfS558c.6wepf36o	9.2581	9.61847	9.58192	9.04923	9.31349	10.0156	10.2036	10.2101	9.89441	10.2027	9.34095	10.0709	10.2634	9.60047	9.92225	9.69711	10.3529	9.46177	9.5915	10.067	9.25501	9.6698	10.7004	9.4123	10.1191	10.3459	10.798	9.84211	10.0481	9.74728	9.82216	10.2987	10.2836	10.4241	10.4145	10.3293	11.4364	10.4689	10.1377	10.1668	9.94906	10.6191	9.5786	10.6471	9.18092	10.0601	10.0415	9.99582	10.1018
0ew8nUbsVX0dXVFJ3k	8.08778	8.07968	7.64782	7.92123	7.75967	8.09784	7.66526	8.23991	7.56937	7.48878	7.92759	7.85792	7.87904	7.4739	7.5456	7.70591	9.98072	7.74444	8.1629	7.72352	7.55042	7.75237	9.39251	8.25299	8.51309	7.65982	8.06767	7.835	8.19737	7.65997	9.15396	7.71489	8.54791	8.31397	7.55687	7.55818	8.32961	7.54736	8.36196	7.7321	7.75811	7.55791	7.37791	8.2775	7.8054	8.48568	7.4415	8.32804	8.07805
0ewiElXf.dUsyZ.a6U	7.14155	7.21031	7.18335	7.22994	7.17838	7.11307	7.20844	7.15788	7.23142	7.16811	7.22376	7.2223	7.19955	7.18152	7.15099	7.18227	7.17933	7.17973	7.21568	7.18731	7.1968	7.20265	7.1694	7.17951	7.18848	7.197	7.2185	7.24469	7.20272	7.16005	7.15166	7.18315	7.24578	7.22833	7.18254	7.18257	7.19143	7.25515	7.19168	7.19709	7.23258	7.13487	7.22632	7.17466	7.21973	7.16353	7.20139	7.25185	7.27634
0eX1fo17r_KOityhbo	7.15027	7.20961	7.18202	7.20089	7.20411	7.27594	7.22569	7.23685	7.22324	7.22873	7.19471	7.18224	7.19259	7.21144	7.27926	7.19664	7.20985	7.19582	7.22635	7.21923	7.23274	7.2058	7.29012	7.16399	8.25024	7.17185	7.23583	7.26482	7.2242	7.19319	7.16559	7.14444	7.62973	7.15444	7.22453	7.19983	7.61772	7.17519	7.33576	7.24152	7.14805	7.20681	7.29168	7.78107	7.21527	7.19748	7.28729	7.16849	7.24399
0ex69UInPT1ecXj9JE	8.72682	8.53573	9.78495	9.23123	8.56933	9.58852	9.43204	7.83014	8.90091	9.01778	8.70718	8.67822	10.59	8.18438	10.6589	8.60417	9.46136	9.72113	9.16019	8.85321	8.59888	9.45434	7.25947	8.5542	7.94338	8.51839	8.49564	8.82803	8.3622	8.35408	8.79076	9.27908	8.98554	9.07881	8.14333	9.90037	7.58681	8.47561	9.22726	9.39242	9.58398	9.22949	9.89533	9.29493	9.11308	8.89858	9.40951	8.44764	9.01182
0eX8jXiCioDiq54RLU	7.60679	7.5516	7.58836	7.57133	7.49274	7.52899	7.52492	7.5313	7.63075	7.55219	7.42076	7.52457	7.43182	7.57013	7.48421	7.76735	7.47414	7.55561	7.45992	7.49018	7.48669	7.20091	7.34144	7.4	7.44134	7.57021	7.41466	7.66136	7.3901	7.57964	7.3654	7.58568	7.56704	7.59899	7.55321	7.31716	7.53806	7.5184	7.47417	7.4984	7.55738	7.36468	7.57622	7.64607	7.39354	7.38473	7.37983	7.65508	7.54118
0exLTuUbBJt6tLhoR8	9.97344	9.54899	9.11523	9.74253	9.53446	9.74566	9.9257	9.58888	9.48531	10.4368	9.57238	9.8648	9.35502	10.3377	9.46759	9.65825	9.49954	8.79925	9.52065	9.05134	9.28031	9.31241	8.84347	8.98985	8.75971	9.88059	9.27407	9.53126	8.94396	9.27083	9.46864	9.1498	9.50279	8.86254	9.48115	9.3779	9.29958	9.19022	9.52709	9.26555	9.45841	9.67053	9.82582	9.45897	10.162	9.04543	9.42125	9.17789	9.50952
0eXueeouS47e6J7IqA	7.11143	7.22093	7.19072	7.12874	7.16184	7.25846	7.2072	7.19282	7.23075	7.22101	7.18174	7.19799	7.17043	7.2515	7.19428	7.16774	7.17713	7.13949	7.19446	7.17088	7.178	7.16645	7.17781	7.14117	7.1551	7.17075	7.21965	7.18874	7.16231	7.21577	7.21864	7.15334	7.16646	7.13269	7.20633	7.14083	7.2171	7.25781	7.18307	7.20054	7.21265	7.16162	7.25005	7.18222	7.21305	7.12505	7.18493	7.20895	7.26269
0eXUpVYvoYkfroCJR0	7.14419	7.21101	7.1887	7.24658	7.18309	7.29234	7.18185	7.22581	7.18896	7.26743	7.26667	7.19799	7.16394	7.19782	7.213	7.23571	7.23469	7.20452	7.26445	7.24817	7.20928	7.1883	7.18713	7.19542	7.20724	7.23139	7.24625	7.13846	7.24108	7.2067	7.12217	7.17513	7.23613	7.1448	7.1748	7.26857	7.2348	7.14988	7.18199	7.21763	7.21927	7.12126	7.19069	7.21408	7.22984	7.32911	7.33914	7.20677	7.16778
0eXX6AncTdfuPou6v0	7.34412	7.52804	7.31598	7.26021	7.34494	7.36583	7.52193	7.27824	7.23345	7.31403	7.27974	7.12576	7.37185	7.28188	7.28909	7.28899	7.45039	7.32057	7.26269	7.25721	7.21865	7.35551	7.20821	7.19542	7.37087	7.32187	7.46987	7.6686	7.2446	7.46066	7.31969	7.28114	7.26293	7.51863	7.60881	7.77642	7.32187	7.42233	7.35607	7.30553	7.43577	7.5531	7.3531	7.30636	7.36466	7.18484	7.48775	7.32048	7.49701
0eyFeu.3_C5XdcOSKU	7.71692	7.64822	7.1613	7.74191	7.22187	7.69102	7.24162	7.69069	7.44497	7.20839	7.28144	7.3551	7.38309	7.3008	7.36533	7.30177	7.94401	7.20163	7.95595	7.16998	7.87598	9.26538	7.17257	7.18066	7.18478	7.33219	7.6296	7.32116	7.19482	7.35927	7.56326	7.14055	8.01683	7.86583	7.22227	7.5667	7.39438	7.13738	7.92676	7.24496	7.35089	7.23694	7.2093	7.82014	7.39048	8.19582	7.23229	7.5455	7.68668
0eyOe_OOU9QnwNf10Q	7.21	7.45257	7.32132	7.27603	7.62178	7.41479	7.24655	7.38608	7.42133	7.34545	7.2612	7.24575	7.29167	7.30829	7.21101	7.21599	7.27062	7.14927	7.19059	7.18224	7.2043	7.2058	7.21087	7.24357	7.15638	7.61407	7.37237	7.26783	7.17577	7.23534	7.29533	7.17396	7.19726	7.09116	7.52364	7.20038	7.60489	7.33707	7.27466	7.17502	7.2248	7.42214	7.54381	7.2811	7.16006	7.1987	7.17624	7.14973	7.30217
0ez8KsJVEmpJEBJeok	7.24569	7.17804	7.25478	7.18287	7.20489	7.22046	7.15558	7.17228	7.19927	7.22553	7.23416	7.18066	7.21065	7.18578	7.221	7.12865	7.23407	7.19582	7.17514	7.18731	7.20105	7.20771	7.19173	7.16399	7.19225	7.2115	7.16697	7.17666	7.19248	7.21076	7.14388	7.19522	7.1609	7.14238	7.18871	7.14827	7.23897	7.21671	7.20242	7.13569	7.1265	7.20411	7.30928	7.2178	7.23097	7.1778	7.16126	7.08127	7.21897
0f.dUH2UdJV5e7T1Fk	7.24448	7.40975	7.49387	7.50063	7.43563	7.3146	7.25648	7.31136	7.56997	7.43301	7.36437	7.45889	7.30714	7.33175	7.28517	7.39791	7.35922	8.00766	7.31007	7.36479	7.23428	7.23446	7.27203	7.27159	7.26718	7.27131	7.35205	7.28151	7.4119	7.30062	7.27136	7.24354	7.49955	7.59078	7.39603	7.22168	7.28599	7.26577	7.30551	7.30295	7.75595	7.28562	7.25288	7.36043	7.55516	7.41823	7.42181	7.25411	7.34559
0f.heVxNILRYnVJeSU	8.52608	8.64077	8.72316	9.07838	10.1289	8.67732	8.68563	8.8491	8.74618	8.67979	9.4752	8.77549	8.45585	9.51911	8.57409	8.02226	8.26473	8.26756	9.26183	8.93775	9.12471	8.9748	8.99555	9.15284	9.18486	10.318	8.73533	9.48283	9.06812	9.5413	9.12109	9.04437	9.61661	9.24193	8.17037	9.01474	8.50259	8.57922	8.83256	9.04132	9.46178	8.8512	9.06934	8.62432	8.74175	9.02808	9.21621	10.0912	8.68049
0f0L8.IRB6LVGrrF44	7.26947	7.19448	7.20372	7.15652	7.19635	7.18123	7.17667	7.16748	7.16202	7.16098	7.14049	7.17592	7.23541	7.30511	7.14374	7.17311	7.15513	7.17752	7.22126	7.28531	7.20355	7.21152	7.18333	7.17657	7.20052	7.19399	7.19092	7.11244	7.21357	7.1268	7.20429	7.16444	7.17863	7.24645	7.22151	7.23467	7.19574	7.14487	7.20565	7.19594	7.12536	7.16445	7.26603	7.14609	7.15602	7.20551	7.16448	7.11742	7.09306
0f0q6kqLoAqog8ogSI	7.3761	7.35114	7.3827	7.38675	7.40842	7.42198	7.43594	7.36326	7.44094	7.41368	7.51711	7.31379	7.45062	7.37326	7.42134	7.34079	7.37093	7.38495	7.74484	7.78473	7.67677	7.89711	7.96229	8.08599	7.84944	7.48428	7.39807	7.55271	7.46964	7.46066	7.56482	7.61423	7.50974	7.55596	7.39262	7.64261	7.3509	7.32821	7.47092	7.40928	7.46968	7.48091	7.40611	7.43229	7.32199	7.56684	7.78983	7.53405	7.44869
0F1H193lU_XVAznOic	7.50442	7.58635	7.74904	7.60225	8.54082	8.26733	7.79798	7.94875	7.45165	8.33014	7.49775	7.64359	7.87583	7.59638	7.6509	7.45932	7.7712	7.63772	8.37295	7.33599	8.02247	7.56008	8.25471	7.94126	7.90484	9.19185	7.81929	8.26848	8.2984	8.6374	8.46143	8.05968	7.89415	7.94506	7.50231	8.02969	7.80235	8.04593	8.12385	8.42466	8.07425	7.80322	7.9481	7.76732	7.43744	7.96972	8.13646	7.85022	7.85145
0F1xDV6QnookleQUJc	7.19875	7.20543	7.2065	7.15112	7.21802	7.17378	7.18828	7.1904	7.10794	7.23569	7.1476	7.24654	7.2394	7.25031	7.18559	7.21081	7.26936	7.24707	7.22175	7.18092	7.20679	7.23446	7.18558	7.17372	7.19225	7.06074	7.18977	7.20629	7.19171	7.18785	7.16964	7.14055	7.23076	7.18558	7.18562	7.2859	7.23814	7.17775	7.18199	7.17502	7.16716	7.23169	7.16616	7.20195	7.29666	7.22908	7.17149	7.08241	7.17027
0f2qET0BRKIB0D716k	7.29472	7.23751	7.29974	7.22016	7.26544	7.24257	7.22446	7.25399	7.29255	7.25746	7.26906	7.22074	7.27181	7.18152	7.24418	7.25926	7.28794	7.28637	7.23428	7.19871	7.20803	7.17343	7.19306	7.17268	7.23391	7.24442	7.22196	7.32903	7.13578	7.3083	7.33241	7.23609	7.32694	7.24891	7.27953	7.1721	7.24892	7.24984	7.25294	7.2624	7.35783	7.25081	7.12318	7.26839	7.24458	7.19141	7.18201	7.24179	7.20771
0F3U1STsX7_Pfdee3k	7.29043	7.38182	7.40461	7.41074	7.41851	7.29234	7.27421	7.33315	7.40357	7.4036	7.40039	7.4064	7.32088	7.32579	7.34687	7.33057	7.30262	7.34451	7.35729	7.29847	7.48034	7.25192	7.21128	7.22118	7.21375	7.3178	7.35092	7.23914	7.30863	7.26748	7.24197	7.25994	7.34124	7.37578	7.32216	7.33335	7.36637	7.26179	7.29221	7.23581	7.28748	7.35593	7.44509	7.51465	7.54367	7.41042	7.40207	7.27719	7.39932
0F4ut0Sq.osI9MXn0U	7.27243	7.2956	7.27399	7.35322	7.25783	7.31882	7.31195	7.35665	7.29121	7.27436	7.14445	7.22934	7.32859	7.25624	7.2743	7.32412	7.25383	7.22398	7.22689	7.28213	7.24104	7.19348	7.21533	7.17502	7.21679	7.25476	7.27405	7.29632	7.24755	7.31499	7.31037	7.28342	7.40505	7.3819	7.2861	7.18308	7.22472	7.34462	7.28781	7.28529	7.44996	7.31793	7.24152	7.22985	7.17649	7.20992	7.18201	7.25979	7.3539
0F5AK5g5yBiIOeB6DU	7.16214	7.1594	7.20441	7.18714	7.187	7.14559	7.15156	7.20255	7.17377	7.09264	7.21827	7.20035	7.14783	7.18258	7.16202	7.16388	7.195	7.15899	7.18016	7.26699	7.26126	7.19896	7.21128	7.17485	7.19332	7.14917	7.19894	7.16869	7.20883	7.19213	7.09795	7.11085	7.17532	7.15564	7.16313	7.33998	7.06027	7.11138	7.18737	7.21309	7.09319	7.19776	7.22537	7.14513	7.20424	7.2183	7.25755	7.18933	7.16031
0F5chLBl.cX6XlPyq0	7.46544	7.37919	7.43596	7.39414	7.42138	7.44063	7.36938	7.42314	7.38157	7.46402	7.30186	7.34189	7.41306	7.50665	7.39424	7.40976	7.35849	7.38738	7.45316	7.36675	7.45188	7.40924	7.28578	7.48344	7.42075	7.40823	7.41905	7.3892	7.46174	7.41904	7.30731	7.38218	7.4451	7.46348	7.41631	7.42474	7.36078	7.41407	7.43805	7.35407	7.4087	7.34632	7.44717	7.45709	7.41371	7.35707	7.49654	7.38192	7.42426
0f5fTl0onQeNGn9GEo	7.26119	7.23605	7.22479	7.21717	7.27761	7.28548	7.33937	7.24788	7.18746	7.25188	7.2789	7.33176	7.22532	7.26917	7.24519	7.24863	7.28663	7.19145	7.27177	7.32856	7.29558	7.24415	7.3519	7.35155	7.45069	7.24097	7.31096	7.27297	7.23208	7.23631	7.25309	7.25994	7.28013	7.25508	7.23056	7.27387	7.21625	7.25648	7.2314	7.28529	7.2988	7.26876	7.17246	7.26747	7.31763	7.56097	7.36562	7.34409	7.27757
0f5IJ_kYp6CD2aWC6c	7.1838	7.17997	7.13553	7.18074	7.19324	7.22304	7.24285	7.16988	7.16123	7.15615	7.1357	7.22543	7.20518	7.27729	7.19137	7.15068	7.19291	7.17531	7.18634	7.19467	7.24682	7.19896	7.18558	7.17859	7.19813	7.24959	7.21043	7.25601	7.15948	7.2067	7.25436	7.19522	7.22431	7.38804	7.12925	7.18207	7.18366	7.35709	7.18845	7.27552	7.29626	7.22465	7.19995	7.19633	7.21973	7.12604	7.14122	7.30394	7.26393
0F5QgBNT3klTo0KDD8	7.22841	7.18648	7.13912	7.185	7.15073	7.18247	7.18185	7.15908	7.19781	7.22553	7.23838	7.14576	7.07976	7.15612	7.28419	7.20561	7.17713	7.2639	7.1933	7.19135	7.2028	7.16815	7.1694	7.22258	7.19374	7.08247	7.26942	7.18222	7.18063	7.1612	7.13243	7.11778	7.22539	7.0714	7.20633	7.19029	7.19917	7.17903	7.1658	7.19133	7.15707	7.2789	7.19809	7.148	7.3	7.20739	7.2172	7.1219	7.1267
0f5XRzfojuCLjeynIk	7.09226	7.21595	7.18802	7.10035	7.10802	7.22304	7.13255	7.15429	7.19635	7.36543	7.24771	7.18145	7.21704	7.19011	7.15282	7.10464	7.12773	7.16643	7.21524	7.17411	7.18303	7.20265	7.19999	7.18114	7.18588	7.16965	7.11376	7.22811	7.18138	7.30171	7.16258	7.12731	7.13171	7.2034	7.09635	7.20146	7.26283	7.12496	7.16039	7.19594	7.15707	7.15023	7.14665	7.21687	7.19019	7.18662	7.18396	7.13974	7.18399
0f6eJOyABazSYOSuCY	7.12261	7.17358	7.12553	7.13916	7.12022	7.11068	7.08902	7.05431	7.11314	7.10454	7.08909	7.17197	7.15732	7.11812	7.12068	7.07284	7.11768	7.13041	7.1933	7.20132	7.19055	7.19992	7.1895	7.18609	7.18947	7.16296	7.14314	7.1533	7.17025	7.16915	7.14388	7.16685	7.14861	7.15203	7.12527	7.19449	7.13274	7.20229	7.22925	7.16561	7.12536	7.13196	7.10101	7.1123	7.12185	7.14186	7.14998	7.20024	7.20771
0F7.UNV7XCRSkzEUWE	7.22394	7.13474	7.11012	7.12167	7.20023	7.20005	7.16223	7.16268	7.1268	7.2131	7.17362	7.15133	7.22837	7.14655	7.20211	7.1777	7.16516	7.20452	7.15473	7.16729	7.19155	7.12511	7.13928	7.15398	7.15722	7.09572	7.19206	7.15087	7.16806	7.14843	7.16057	7.16805	7.18083	7.10589	7.24778	7.11846	7.20346	7.22992	7.17012	7.21082	7.13333	7.13487	7.12146	7.20382	7.2628	7.1216	7.15445	7.19479	7.16903
0F7dQlIuukBUiFCCpI	7.21	7.24041	7.1513	7.18145	7.25326	7.25846	7.19211	7.216	7.21142	7.21042	7.20104	7.23638	7.14507	7.20685	7.30166	7.19438	7.23717	7.15451	7.17052	7.18026	7.20405	7.17685	7.18833	7.16333	7.13314	7.19899	7.18634	7.20924	7.16952	7.22367	7.25436	7.17513	7.19944	7.21524	7.21318	7.16248	7.15134	7.32821	7.19705	7.2624	7.25755	7.1635	7.20461	7.30096	7.25824	7.15578	7.14865	7.27015	7.29114
0f7I_ve76sdfQ6TtKU	7.11891	7.14879	7.18401	7.14777	7.17288	7.17378	7.11871	7.12806	7.15724	7.12586	7.17511	7.14337	7.17552	7.16501	7.16666	7.1499	7.13678	7.07176	7.22963	7.18758	7.20155	7.18595	7.20438	7.18191	7.19702	7.17728	7.18177	7.20727	7.2269	7.15891	7.20105	7.13794	7.172	7.18081	7.22453	7.18718	7.13274	7.14863	7.15606	7.17502	7.1265	7.1794	7.28356	7.11425	7.105	7.18307	7.17102	7.15747	7.17401
0f87t0gz.4pgpt7d_k	7.74775	7.39814	7.23904	7.50245	7.25402	7.9603	7.18443	7.92341	7.27923	7.15125	7.21348	7.44288	7.56258	7.18364	7.71788	7.25714	7.99898	9.82897	7.27957	7.17411	7.22804	7.17304	7.13875	7.14741	7.16677	7.14917	7.5333	7.12824	7.19718	7.13169	7.15659	7.21352	7.19289	7.33816	7.14114	7.19876	7.24147	7.17647	7.25511	7.15253	7.56771	7.2032	7.17789	7.26292	8.54974	7.1613	7.21488	7.17838	7.68841
0F9eQ6VfH_hJBV4lQk	7.23094	7.23388	7.13972	7.16677	7.22878	7.22692	7.15824	7.20011	7.24817	7.25064	7.22308	7.26763	7.19023	7.14097	7.19623	7.24578	7.20521	7.23694	7.20181	7.18946	7.24614	7.19973	7.192	7.16958	7.19042	7.20292	7.24509	7.18001	7.18441	7.16689	7.15659	7.27126	7.18303	7.18319	7.23657	7.18564	7.24809	7.19319	7.24	7.17854	7.18501	7.25939	7.23012	7.22893	7.24003	7.20614	7.17672	7.27366	7.17775
0f9QvVClxJ4JXysXu8	7.46229	7.35317	7.47826	8.39131	7.51844	7.27594	8.383	8.33103	8.00738	7.24382	8.10728	8.35745	7.7815	7.51921	7.23812	7.59694	7.46986	9.39327	7.71247	7.70594	7.97483	7.82839	7.58807	8.18909	8.05478	7.51822	8.02562	7.4244	7.53831	7.7059	7.42887	7.61564	7.38641	8.08427	7.3644	7.73644	7.70087	7.42703	7.65692	7.42789	7.64703	7.52948	7.55012	7.42978	7.54189	7.6897	7.32097	7.76908	7.59784
0f9SUSP30Su6u1buak	7.27065	7.21454	7.16703	7.16265	7.27457	7.24389	7.19338	7.20499	7.2495	7.1864	7.19613	7.25591	7.19259	7.2219	7.30926	7.20933	7.20588	7.25362	7.18828	7.21348	7.23376	7.23104	7.20246	7.21718	7.21961	7.2143	7.23236	7.1652	7.20676	7.23825	7.2852	7.20662	7.14412	7.17364	7.22	7.30162	7.26606	7.21803	7.1658	7.20169	7.21376	7.28478	7.25194	7.20662	7.24685	7.18662	7.19631	7.19806	7.18648
0fA0l9ZD07L96t96iU	8.34726	9.28089	9.14744	8.73943	8.74562	9.13636	8.53214	8.37751	9.71233	9.53033	9.43795	8.62914	8.5187	8.83754	8.76832	9.50695	9.18564	8.33888	9.33382	9.89632	9.64365	8.86853	8.91089	8.8692	8.46441	8.50954	9.095	9.16488	8.48495	8.8149	8.63045	9.69553	8.93817	9.31018	9.38076	10.1265	8.83779	9.77859	8.53949	8.96091	9.56274	9.27076	9.24873	8.79562	9.533	9.56625	9.85565	8.54346	8.75023
0FAefq_k1a37T8UlO4	7.08541	7.11742	7.11633	7.10159	7.10802	7.15778	7.03627	7.20621	7.0814	7.03296	7.06991	7.09428	7.15193	7.08183	7.07004	7.08433	7.05732	7.07333	7.10848	7.16793	7.1546	7.08589	7.09112	7.10077	7.09879	7.06349	7.09797	7.01542	7.14268	7.02809	7.09361	7.07325	7.05771	7.12054	7.10684	7.09077	7.07588	7.07834	7.04437	7.11738	7.11049	7.06134	7.06084	7.11619	7.16208	7.10594	7.10105	7.05377	7.07432
0fALpoCxD8hTiDCEg0	7.15371	7.12935	7.13079	7.08935	7.11616	7.08446	7.06438	7.11024	7.04374	7.05756	7.03482	7.12014	7.10295	7.04993	7.09076	7.0786	7.04896	7.06784	7.08661	7.15752	7.17197	7.10695	7.08123	7.1306	7.08336	7.04544	7.02772	7.02919	7.10077	7.05835	7.11124	7.11085	7.08931	7.0714	7.05458	7.09864	7.07313	7.11384	7.06582	7.14414	7.16044	7.02951	7.06499	7.06913	7.07067	7.03905	7.11758	7.1163	7.11176
0FC4oIVBf4IQV4Ll1k	8.32062	8.39133	7.58274	7.61656	7.76518	7.39895	7.67619	7.58463	7.4111	8.22608	7.75307	7.76185	7.77574	7.81607	8.00157	8.09584	8.39856	8.06882	7.60511	8.05002	7.82117	7.474	8.35645	7.82411	8.34832	7.45924	7.94045	7.483	7.68183	7.9344	8.11557	7.86279	8.29624	7.73989	7.8765	8.39393	8.32992	7.6252	7.95213	7.71725	7.69607	7.87047	7.51233	8.06642	7.51121	7.65462	8.77214	7.83391	8.3961
0FCogUoBoBIutPVSVo	9.36484	9.23374	9.1529	9.58636	9.73332	9.40009	12.026	9.88256	9.84727	9.08289	9.33126	11.5977	9.53607	10.2135	8.91136	9.30358	9.21931	9.33002	9.68502	11.3198	9.77618	9.52111	11.3077	11.3495	10.6928	10.3445	9.81816	9.78714	9.98736	10.0589	9.77627	9.75505	10.0277	10.2847	9.43155	9.78802	9.31253	9.64245	10.1189	12.1696	11.1378	9.64729	9.45664	9.74851	10.403	10.6544	10.1307	9.89586	9.92083
0fd3UfZTn1H9VNFS1U	7.20162	7.19855	7.23761	7.33286	7.20023	7.20385	7.17407	7.1531	7.24617	7.26493	7.13409	7.18539	7.18903	7.29314	7.22803	7.20038	7.23344	7.23261	7.24262	7.25195	7.21449	7.22492	7.25256	7.18052	7.33561	7.2207	7.18634	7.19299	7.42416	7.20874	7.17888	7.192	7.22324	7.25633	7.20861	7.30162	7.22724	7.21539	7.24323	7.18553	7.15369	7.19686	7.26229	7.19446	7.21305	7.31255	7.39026	7.19042	7.19647
0fdJdTC7upS9lwwNV0	7.89113	7.53786	7.60553	7.95215	7.62003	7.78917	7.4886	7.63094	8.09068	7.67958	7.51204	7.68981	7.67389	7.82399	7.71915	7.4784	7.81517	7.66915	7.83046	7.54669	7.90618	7.43087	7.50923	7.16679	7.27925	7.64511	7.70449	7.68648	7.881	7.65895	7.86596	8.16804	8.59708	7.82438	7.58158	7.46347	7.62049	7.72281	8.07454	7.87818	7.84371	7.63256	7.35705	7.65651	7.64703	7.48248	7.37853	7.76288	8.2256
0FDqSZUrhVqh1HeXXQ	7.33572	7.36992	7.39978	7.44895	7.36064	7.30064	7.26149	7.29021	7.35466	7.31678	7.31793	7.30283	7.40015	7.268	7.31771	7.33633	7.33326	7.3744	7.24756	7.21483	7.22633	7.21909	7.21791	7.18151	7.34076	7.32187	7.29254	7.26382	7.27171	7.19425	7.31812	7.3299	7.34565	7.2741	7.28391	7.3161	7.3781	7.2895	7.27575	7.31337	7.27889	7.28562	7.27899	7.29195	7.33819	7.20676	7.28624	7.36017	7.33244
0feG79d3wp.dcVaSOE	7.83725	8.02451	7.60403	7.52709	8.5311	8.36192	8.17363	7.87656	7.94759	7.98069	8.38207	8.31899	8.45655	8.86251	8.48394	8.0054	8.31772	8.13698	8.81145	8.48721	8.33109	8.00827	7.2117	7.18781	7.97688	9.03075	7.80764	8.0704	7.7936	8.30583	7.9506	7.66646	9.56599	8.10635	7.98153	8.3643	7.75217	7.83069	7.95803	8.47173	8.25264	8.05997	8.37535	7.78602	9.02976	8.73024	8.88659	7.63309	8.10771
0fFkRXA1KV03sV0eo0	8.86949	9.54586	9.37864	9.11681	8.72891	8.53674	8.94798	8.11017	9.54832	10.0602	8.80279	8.68104	9.10777	8.76653	8.61537	9.1559	8.5825	7.77128	8.77861	8.72182	8.94157	8.13686	8.30234	8.40908	8.54913	9.14583	8.16551	9.60977	8.67207	8.81605	8.04553	8.91424	7.96198	8.62428	12.3882	8.78341	8.03649	8.5955	9.04748	9.14261	8.96415	8.64158	9.07971	8.17947	9.48181	8.11335	8.71052	8.61621	8.418
0ffqTV6NUrwgfeRyIw	7.16954	7.24552	7.16703	7.19145	7.16895	7.13469	7.1421	7.23317	7.18067	7.15696	7.17511	7.19956	7.23039	7.18471	7.20113	7.17541	7.36141	7.22254	7.16204	7.17346	7.1933	7.19547	7.15918	7.16431	7.17362	7.22609	7.11376	7.22534	7.23268	7.23147	7.22203	7.24637	7.3116	7.19391	7.13004	7.19449	7.13185	7.23655	7.2357	7.14294	7.18945	7.13583	7.20555	7.16232	7.1631	7.10228	7.16774	7.19479	7.22148
0fgeR3.V_R0iulYiJU	7.222	7.27979	7.27258	7.35322	7.27153	7.28138	7.28333	7.2698	7.27063	7.27946	7.31313	7.32552	7.27076	7.32075	7.26832	7.27115	7.30127	7.27654	7.32439	7.23054	7.27201	7.49517	7.40472	7.40586	7.53408	7.24787	7.34752	7.28042	7.35651	7.19845	7.27271	7.27126	7.25971	7.28995	7.24555	7.3546	7.32557	7.29994	7.31332	7.23353	7.26691	7.19958	7.37028	7.32245	7.39558	7.33228	7.41523	7.20786	7.42426
0FHlSFDfXA8kil5JFc	7.27302	7.27108	7.33971	7.27227	7.2852	7.37015	7.23304	7.28184	7.25215	7.25126	7.22859	7.2395	7.26658	7.37585	7.39841	7.3051	7.26499	7.2355	7.27272	7.24573	7.2193	7.19915	7.35543	7.4088	7.22021	7.26081	7.33043	7.37475	7.28285	7.36407	7.4513	7.31879	7.2683	7.38496	7.25522	7.3268	7.2757	7.34085	7.29221	7.34714	7.2988	7.30724	7.2679	7.35342	7.33926	7.33017	7.2386	7.33614	7.30095
0fIaRCOHRHoiKUzk7Q	7.24629	7.22738	7.19343	7.14644	7.24944	7.2598	7.26527	7.26616	7.27393	7.23506	7.24698	7.21682	7.26554	7.23132	7.32789	7.20487	7.25939	7.20886	7.14781	7.17255	7.21366	7.16731	7.19508	7.15601	7.16827	7.30385	7.33386	7.2709	7.15807	7.25179	7.31656	7.32153	7.33794	7.22953	7.24331	7.14126	7.23647	7.37801	7.31108	7.31998	7.33173	7.26876	7.26696	7.29015	7.21527	7.13925	7.1273	7.29525	7.40046
0fjB5EFeyUklK0qNKE	7.28679	7.24844	7.24763	7.19145	7.24562	7.309	7.27164	7.2698	7.22871	7.24444	7.32083	7.13538	7.32472	7.21723	7.32513	7.23354	7.27696	7.26685	7.21349	7.21624	7.2193	7.19228	7.26434	7.17721	7.28492	7.31377	7.22427	7.28933	7.1921	7.28366	7.35038	7.26094	7.27905	7.21762	7.30783	7.19134	7.2423	7.24851	7.29996	7.30167	7.30782	7.23519	7.20555	7.19914	7.18594	7.22295	7.16356	7.29158	7.21397
0FjuyXMkRcp3OsyXL0	7.1638	7.13693	7.17872	7.19289	7.12265	7.14437	7.15558	7.19282	7.14755	7.16575	7.10696	7.14097	7.11937	7.22542	7.20903	7.12944	7.11768	7.22901	7.2203	7.17165	7.18453	7.18858	7.24617	7.27159	7.19089	7.18262	7.22542	7.09887	7.20113	7.21277	7.12217	7.13133	7.16202	7.19153	7.13401	7.19983	7.11127	7.12372	7.21638	7.1573	7.10704	7.11636	7.20461	7.19633	7.26393	7.20865	7.20715	7.17399	7.10802
0FKlIhqFKCgeKFCC5A	9.07542	8.60404	8.98238	9.01141	8.09076	8.55797	9.21479	8.75204	8.21937	8.46982	9.03179	8.37574	8.84192	8.67125	8.38835	8.57239	8.439	9.71259	7.9005	8.39596	8.41486	8.96366	8.2074	8.5879	8.81935	8.41414	8.86399	8.7081	8.64851	8.33214	8.37675	9.2221	9.35813	9.16543	8.63425	8.2992	8.72523	8.35652	8.59812	8.9152	8.84341	8.76169	8.6669	8.35751	8.50428	8.52122	8.73547	8.82374	8.66143
0FKoSeniNCri5j66rs	7.29533	7.35384	7.31732	7.40413	7.31857	7.33012	7.39549	7.3511	7.36984	7.25808	7.33166	7.30361	7.38167	7.27844	7.32328	7.26137	7.35776	7.26316	7.34694	7.30187	7.27107	7.21629	7.22653	7.18151	7.30289	7.41491	7.2833	7.35772	7.27973	7.36047	7.33564	7.29659	7.35998	7.33964	7.23807	7.35233	7.33582	7.23921	7.32901	7.35268	7.35089	7.27215	7.34752	7.30725	7.2628	7.34511	7.47381	7.31534	7.28745
0fkpS1KSt.RHvtUTBI	7.22841	7.16364	7.25978	7.15584	7.1909	7.20131	7.23794	7.18676	7.18821	7.27882	7.19824	7.20427	7.19841	7.21028	7.16573	7.25006	7.20454	7.1642	7.19562	7.1865	7.2162	7.19153	7.19332	7.17697	7.17824	7.17943	7.16242	7.16049	7.2303	7.15078	7.15068	7.13663	7.22539	7.16765	7.26188	7.20038	7.16888	7.15114	7.1463	7.11984	7.16044	7.19138	7.31443	7.19164	7.17233	7.23047	7.1864	7.15526	7.18149
0FleMoCkglMndFAXUk	7.38921	7.39099	7.37465	7.41205	7.46012	7.44635	7.44217	7.4694	7.33058	7.31266	7.39185	7.39504	7.45206	7.37757	7.52793	7.3031	7.44894	7.31426	7.27562	7.25195	7.2778	7.29484	7.37336	7.23656	7.2609	7.40268	7.39251	7.62935	7.36182	7.4558	7.4513	7.49374	7.41704	7.40036	7.41765	7.37415	7.34948	7.4117	7.4314	7.52835	7.49328	7.38201	7.33454	7.30276	7.37091	7.31255	7.34038	7.3521	7.38781
0fljnVJ4MCV5fcQdLs	9.23387	9.98827	9.54487	11.9804	9.42	11.0624	10.4126	10.4073	8.52687	9.68868	10.5917	9.98728	9.81997	9.8061	10.9173	8.99494	9.82367	10.878	7.69858	8.44096	7.66949	8.66329	7.18713	8.40518	8.80063	8.22269	10.7578	8.37416	7.64367	8.28238	8.59714	8.54984	7.90051	9.20451	9.39599	7.99376	9.87381	8.53974	8.84011	8.51535	8.45119	9.43999	10.3365	10.2702	9.42618	8.12216	8.06048	8.62581	8.3615
0flyIEROp.olYSF6n4	9.47638	9.03746	9.89163	9.48254	9.30249	9.40938	9.13735	9.8179	9.14003	8.82266	8.58691	8.76639	9.14468	9.63136	9.01076	9.28874	8.74841	9.72113	8.73403	8.8954	9.09878	9.37697	8.69705	9.11203	9.17298	9.12	9.16741	9.28284	9.74717	8.93515	8.89987	9.10246	9.18649	9.12754	8.68999	9.40506	9.15491	9.46708	9.55206	9.60097	9.1156	8.81888	8.97965	9.15213	9.34851	8.68142	9.43217	9.14962	8.89299
0FNf0V3AfKQgNRPVOc	7.25585	7.26305	7.18735	7.15247	7.26011	7.26649	7.24778	7.24298	7.23547	7.22295	7.26826	7.27466	7.2594	7.2149	7.28517	7.22407	7.2808	7.35821	7.43003	7.50804	7.31267	7.53086	7.40099	7.61551	7.40954	7.26866	7.22427	7.23455	7.27074	7.23244	7.22317	7.25403	7.25757	7.2913	7.25225	7.37415	7.30304	7.27899	7.25944	7.35685	7.34126	7.17008	7.23677	7.19821	7.18172	7.41934	7.45062	7.3322	7.22773
0fNIGi6OtF9dHz5w3U	7.26651	7.1661	7.17219	7.22241	7.22571	7.20385	7.22936	7.18072	7.16043	7.30653	7.14995	7.28013	7.2384	7.41507	7.15099	7.18304	7.17786	7.14777	7.1605	7.17075	7.16014	7.16427	7.15918	7.17584	7.18366	7.15842	7.20813	7.10706	7.13481	7.10939	7.11486	7.21737	7.15197	7.09731	7.27293	7.13116	7.22809	7.14863	7.11793	7.1369	7.13447	7.19412	7.37639	7.23262	7.18594	7.12554	7.14909	7.1219	7.03919
0FnrNA6k23TquCnuFo	7.33315	7.25648	7.45158	7.28572	7.37548	7.30342	7.4297	7.3229	7.38088	7.23191	7.27974	7.25669	7.33645	7.44094	7.37223	7.36642	7.28403	7.18999	7.26714	7.48417	7.23079	7.20362	7.79936	7.23826	7.25611	7.30582	7.28446	7.37907	7.22162	7.46914	7.44269	7.5519	7.3688	7.33375	7.43896	7.56245	7.28205	7.51187	7.49346	7.39072	7.33852	7.35353	7.26042	7.36915	7.32525	7.65641	7.29806	7.29525	7.40503
0FO9_eAGfJeL9MprBU	8.06919	7.80213	7.37589	7.87086	7.19168	7.17626	7.26909	7.2111	7.6715	8.45311	7.22998	7.6731	7.65006	7.47751	7.40172	7.78412	7.31567	7.08349	7.15896	7.17268	7.21207	7.12984	7.15553	7.16056	7.13059	7.78905	7.10361	7.2975	7.16879	7.50132	7.25436	7.15459	7.1249	7.45432	7.51802	7.31295	7.17932	7.12496	7.14304	7.18669	7.46828	7.49466	7.7964	7.27475	7.27189	7.17374	7.43364	7.23626	7.4016
[truncated: 47,939 more rows]
[truncated: 4 more columns]
